# Supplementary material for: Transcriptional co-regulator OCA-B/Pou2af1 restricts Th2 differentiation
Source: Front Immunol. 2025 Apr 29;16:1548636. doi: 10.3389/fimmu.2025.1548636 (PMC12069319; doi:10.3389/fimmu.2025.1548636)
Supplement: Supplementary file 2 [file Table1.xlsx]

## Sheet: Proteome Discoverer Output
Checked	Protein FDR Confidence: Combined	Master	Accession	Description	Exp. q-value: Combined	Sum PEP Score	Coverage [%]	# Peptides	# PSMs	# Unique Peptides	# AAs	MW [kDa]	calc. pI	Score Sequest HT: Sequest HT	# Peptides (by Search Engine): Sequest HT	Biological Process	Cellular Component	Molecular Function	Pfam IDs	Entrez Gene ID	Ensembl Gene ID	Gene Symbol	Chromosome	KEGG Pathways	Reactome Pathways	WikiPathways	# Protein Pathway Groups	# Razor Peptides	Abundance Ratio: (OCABATGGAMS) / (BirA)	Abundance Ratio: (OCABATGMS) / (BirA)	Abundance Ratio: (OCABGA) / (BirA)	Abundance Ratio: (OCABWT) / (BirA)	Abundance Ratio: (PEV1) / (BirA)	Abundance Ratio Adj. P-Value: (OCABATGGAMS) / (BirA)	Abundance Ratio Adj. P-Value: (OCABATGMS) / (BirA)	Abundance Ratio Adj. P-Value: (OCABGA) / (BirA)	Abundance Ratio Adj. P-Value: (OCABWT) / (BirA)	Abundance Ratio Adj. P-Value: (PEV1) / (BirA)	Abundance Ratio Variability [%]: (OCABATGGAMS) / (BirA)	Abundance Ratio Variability [%]: (OCABATGMS) / (BirA)	Abundance Ratio Variability [%]: (OCABGA) / (BirA)	Abundance Ratio Variability [%]: (OCABWT) / (BirA)	Abundance Ratio Variability [%]: (PEV1) / (BirA)	Abundances (Grouped): BirA	Abundances (Grouped): OCABATGGAMS	Abundances (Grouped): OCABATGMS	Abundances (Grouped): OCABGA	Abundances (Grouped): OCABWT	Abundances (Grouped): PEV1
TRUE	High	IsMasterProtein	Q05639	Elongation factor 1-alpha 2 OS=Homo sapiens OX=9606 GN=EEF1A2 PE=1 SV=1	0	111.173	29	10	965	1	463	50.4	9.03	911.54	10	metabolic process;regulation of biological process;response to stimulus	cytoplasm;nucleus	catalytic activity;nucleotide binding;protein binding;RNA binding	Pf00009, Pf03143, Pf03144	1917	ENSG00000101210.10	EEF1A2	20	RNA transport; Legionellosis	Eukaryotic Translation Elongation	Translation Factors	6	0	100	100	100		100	9.18378e-17	1.05604e-16	1.07138e-16		4.39845e-17							236.7	147.3	148.3		67.7
TRUE	High	IsMasterProtein	P51532	Transcription activator BRG1 OS=Homo sapiens OX=9606 GN=SMARCA4 PE=1 SV=2	0	261.481	21	31	405	21	1647	184.5	7.88	317.84	31	cell organization and biogenesis;metabolic process;regulation of biological process;response to stimulus	membrane;nucleus	catalytic activity;DNA binding;nucleotide binding;protein binding	Pf00176, Pf00270, Pf00271, Pf00439, Pf07529, Pf07533, Pf08880, Pf11496, Pf14619	6597	ENSG00000127616.17	SMARCA4	19		RUNX1 interacts with co-factors whose precise effect on RUNX1 targets is not known; RMTs methylate histone arginines; Formation of the beta-catenin:TCF transactivating complex; Interleukin-7 signaling	Preimplantation Embryo; Hematopoietic Stem Cell Gene Regulation by GABP alpha/beta Complex	18	10	5.955	4.411	4.935	3.67	0.33	0.0873512	0.0551196	0.0821751	0.102926	0.885265	46.51	77.4	48.02	57.4	96.86	23.4	181.2	127.3	156.3	109.3	2.5
TRUE	High	IsMasterProtein	O15550	Lysine-specific demethylase 6A OS=Homo sapiens OX=9606 GN=KDM6A PE=1 SV=2	0	5.243	1	1	4	1	1401	154.1	7.44	0	1	cell differentiation;cell organization and biogenesis;metabolic process;regulation of biological process;response to stimulus	nucleus	catalytic activity;DNA binding;metal ion binding;protein binding	Pf00515, Pf02373, Pf09606, Pf13414, Pf13424, Pf13429, Pf13431, Pf13432	7403	ENSG00000147050.14	KDM6A	X	Transcriptional misregulation in cancer	HDMs demethylate histones; Activation of anterior HOX genes in hindbrain development during early embryogenesis	Mesodermal Commitment Pathway; Pathways Affected in Adenoid Cystic Carcinoma	9	0	3.906	6.761	5.139	3.087	1.613	0.207751	0.0085484	0.0714666	0.166451	0.67248	19.77	14.23	4.76	19.02	1.23	27.9	109	188.6	143.4	86.1	45
TRUE	High	IsMasterProtein	Q14203	Dynactin subunit 1 OS=Homo sapiens OX=9606 GN=DCTN1 PE=1 SV=3	0.007	3.242	1	1	1	1	1278	141.6	5.81	0	1	cell division;cell organization and biogenesis;cellular component movement;metabolic process;regulation of biological process;transport	chromosome;cytoplasm;cytoskeleton;cytosol;membrane;nucleus	catalytic activity;motor activity;protein binding	Pf00261, Pf01302, Pf04111, Pf05622, Pf05667, Pf06160, Pf08317, Pf12128, Pf12329, Pf12455, Pf13166, Pf13514, Pf15035	1639	ENSG00000204843.12	DCTN1	2	Huntington's disease; Vasopressin-regulated water reabsorption	COPI-independent Golgi-to-ER retrograde traffic; COPI-mediated anterograde transport; XBP1(S) activates chaperone genes; MHC class II antigen presentation; HSP90 chaperone cycle for steroid hormone receptors (SHR)		22	0	100	100		100	100	9.18378e-17	1.05604e-16		9.57584e-17	4.39845e-17							153.4	305.6		66.9	74
TRUE	High	IsMasterProtein	Q8TAQ2	SWI/SNF complex subunit SMARCC2 OS=Homo sapiens OX=9606 GN=SMARCC2 PE=1 SV=1	0	294.063	26	29	638	20	1214	132.8	5.69	527.94	29	cell organization and biogenesis;metabolic process;regulation of biological process	nucleus	DNA binding;protein binding	Pf04433	6601	ENSG00000139613.11	SMARCC2	12		RUNX1 interacts with co-factors whose precise effect on RUNX1 targets is not known; RMTs methylate histone arginines		8	12	4.962	4.13	4.705	3.817	0.135	0.152171	0.0658561	0.0956791	0.0912427	0.660912	61.82	71.99	50.96	59.99	112.91	28.3	163.7	133.5	158.5	113.2	2.8
TRUE	Medium	IsMasterProtein	Q8WUB8	PHD finger protein 10 OS=Homo sapiens OX=9606 GN=PHF10 PE=1 SV=3	0.011	2.516	3	1	1	1	498	56	6.62	0	1	metabolic process;regulation of biological process	nucleus	metal ion binding;protein binding	Pf00628, Pf13831	55274	ENSG00000130024.14	PHF10	6				0	0	4.121	3.418	1.106	1.788	0.01	0.177918	0.115051	0.932532	0.531828	4.39845e-17	7.22	95.68	163.4	0		52.5	216.3	179.4	58	93.8
TRUE	Low	IsMasterProtein	Q8TAA9	Vang-like protein 1 OS=Homo sapiens OX=9606 GN=VANGL1 PE=1 SV=1	0.053	1.761	4	1	2	1	524	59.9	8.81	0	1	development;regulation of biological process;response to stimulus	membrane	protein binding	Pf06638	81839	ENSG00000173218.14	VANGL1	1	Wnt signaling pathway			1	0	3.567	1.605	0.818	0.01	1.866	0.243776	0.62902	0.996915	9.57584e-17	0.605736	25.61	56	25.63		38.61	66.7	258.1	107	54.6		113.6
TRUE	High	IsMasterProtein	Q99832	T-complex protein 1 subunit eta OS=Homo sapiens OX=9606 GN=CCT7 PE=1 SV=2	0	228.698	62	26	456	26	543	59.3	7.65	292.1	26	metabolic process;regulation of biological process;transport	cytoplasm;cytosol;mitochondrion	nucleotide binding;protein binding	Pf00118	10574	ENSG00000135624.15	CCT7	2		Prefoldin mediated transfer of substrate to CCT/TriC; Cooperation of PDCL (PhLP1) and TRiC/CCT in G-protein beta folding; Association of TriC/CCT with target proteins during biosynthesis; Formation of tubulin folding intermediates by CCT/TriC; Folding of actin by CCT/TriC		9	0	4.751	3.357	5.479	4.748	0.407	0.168601	0.115051	0.0589844	0.040358	0.951188	54.06	72.49	56.27	71.53	57.41	24.8	151.7	89.1	171.6	153.6	9.2
TRUE	Medium	IsMasterProtein	P09012	U1 small nuclear ribonucleoprotein A OS=Homo sapiens OX=9606 GN=SNRPA PE=1 SV=3	0.012	2.713	8	1	4	1	282	31.3	9.83	0	1	metabolic process;regulation of biological process	nucleus;spliceosomal complex	protein binding;RNA binding	Pf00076, Pf13893, Pf14259	6626	ENSG00000077312.8	SNRPA	19	Spliceosome	mRNA Splicing - Major Pathway	mRNA Processing	6	0	100	100	100	100		9.18378e-17	1.05604e-16	1.07138e-16	9.57584e-17								168.2	167.5	164.7	99.6
TRUE	High	IsMasterProtein	Q12824	SWI/SNF-related matrix-associated actin-dependent regulator of chromatin subfamily B member 1 OS=Homo sapiens OX=9606 GN=SMARCB1 PE=1 SV=2	0	118.055	50	14	144	1	385	44.1	6.23	114.82	14	cell differentiation;cell organization and biogenesis;metabolic process;regulation of biological process;response to stimulus	chromosome;nucleus	DNA binding;protein binding	Pf04855	6598	ENSG00000099956.18; ENSG00000275837.3	SMARCB1	22; CHR_HSCHR22_1_CTG7		RUNX1 interacts with co-factors whose precise effect on RUNX1 targets is not known; RMTs methylate histone arginines		8	15	7.058	5.18	4.862	4.547	0.217	0.050476	0.0291655	0.0868655	0.0483144	0.82483	50.41	79.31	53.14	54.71	113.78	26	179.7	147.3	134.5	108.9	3.5
TRUE	Medium	IsMasterProtein	Q9BWW4	Single-stranded DNA-binding protein 3 OS=Homo sapiens OX=9606 GN=SSBP3 PE=1 SV=1	0.012	2.67	3	1	2	1	388	40.4	6.9	0	1	cell differentiation;cell organization and biogenesis;metabolic process;regulation of biological process	nucleus	DNA binding;protein binding	Pf04503	23648	ENSG00000157216.15	SSBP3	1				0	0	4.266	2.069	2.688	3.489	0.748	0.140588	0.40533	0.384675	0.116971	0.861641	31.68	48.75	32.17	100.85	11.68	42.1	179.5	87	113.1	146.8	31.5
TRUE	High	IsMasterProtein	P14859	POU domain, class 2, transcription factor 1 OS=Homo sapiens OX=9606 GN=POU2F1 PE=1 SV=2	0	4.724	3	1	3	1	743	76.4	6.81	0	1	metabolic process;regulation of biological process	endoplasmic reticulum;nucleus	DNA binding;protein binding	Pf00046, Pf00157	5451	ENSG00000143190.21	POU2F1	1		RNA Polymerase III Abortive And Retractive Initiation; Interleukin-4 and 13 signaling; RNA polymerase II transcribes snRNA genes; RNA Polymerase III Transcription Initiation From Type 3 Promoter	Integrated Cancer pathway	12	0	3.681	2.308	4.327	5.003	0.01	0.21972	0.32544	0.122531	0.0333481	4.39845e-17	40.7	64.41	50.99	71.75		36.8	135.3	84.9	159.1	184
TRUE	Medium	IsMasterProtein	Q4VCS5	Angiomotin OS=Homo sapiens OX=9606 GN=AMOT PE=1 SV=1	0.032	2.09	1	1	1	1	1084	118	7.64	0	1	cell differentiation;cell organization and biogenesis;cellular component movement;regulation of biological process;response to stimulus	cell surface;cytoplasm;cytosol	protein binding;receptor activity	Pf12240	154796	ENSG00000126016.15	AMOT	X	Hippo signaling pathway	Signaling by Hippo	VEGFA-VEGFR2 Signaling Pathway	4	0	100	100	100		100	9.18378e-17	1.05604e-16	1.07138e-16		4.39845e-17							214.7	92.3	42.2		250.8
TRUE	High	IsMasterProtein	P04350	Tubulin beta-4A chain OS=Homo sapiens OX=9606 GN=TUBB4A PE=1 SV=2	0	373.559	70	23	1674	1	444	49.6	4.88	1963.41	23	cell organization and biogenesis;regulation of biological process	cytoplasm;cytoskeleton;cytosol;nucleus	catalytic activity;metal ion binding;nucleotide binding;protein binding;structural molecule activity	Pf00091, Pf03953, Pf10644	10382	ENSG00000104833.11	TUBB4A	19	Gap junction; Phagosome; Pathogenic Escherichia coli infection	COPI-independent Golgi-to-ER retrograde traffic; COPI-dependent Golgi-to-ER retrograde traffic; Carboxyterminal post-translational modifications of tubulin; Regulation of PLK1 Activity at G2/M Transition; Recruitment of NuMA to mitotic centrosomes; Hedgehog 'off' state; Loss of Nlp from mitotic centrosomes; Translocation of GLUT4 to the plasma membrane; Prefoldin mediated transfer of substrate to…	Pathogenic Escherichia coli infection; Parkin-Ubiquitin Proteasomal System pathway	72	0	100	100		100		9.18378e-17	1.05604e-16		9.57584e-17								43.5	323.1		233.4
TRUE	Medium	IsMasterProtein	O15049	NEDD4-binding protein 3 OS=Homo sapiens OX=9606 GN=N4BP3 PE=1 SV=3	0.034	1.97	3	1	4	1	544	60.4	8.1	0	1	development		protein binding	Pf06818	23138	ENSG00000145911.5	N4BP3	5				0	0	3.767	1.858	0.985	1.386	2.432	0.231341	0.487103	0.965936	0.769318	0.452179	42.28	66.99	69.98	64.57	45.63	49.3	185.6	126.8	49.2	69.3	119.8
TRUE	High	IsMasterProtein	Q8NFD5	AT-rich interactive domain-containing protein 1B OS=Homo sapiens OX=9606 GN=ARID1B PE=1 SV=2	0	116.77	14	16	141	15	2236	236	6.73	76.51	16	cell communication;cell organization and biogenesis;metabolic process;regulation of biological process;response to stimulus	cytoplasm;cytosol;membrane;nucleus	DNA binding;protein binding	Pf01388, Pf03153, Pf09770, Pf12031	57492	ENSG00000049618.22	ARID1B	6		RUNX1 interacts with co-factors whose precise effect on RUNX1 targets is not known; RMTs methylate histone arginines		8	0	3.903	5.272	3.816	2.843	0.565	0.269446	0.0270084	0.163945	0.205626	0.946904	73.38	75.23	70.33	101.52	47.54	54.4	162	108.3	147.1	100.7	27.6
TRUE	High	IsMasterProtein	Q92922	SWI/SNF complex subunit SMARCC1 OS=Homo sapiens OX=9606 GN=SMARCC1 PE=1 SV=3	0	222.687	26	26	489	17	1105	122.8	5.76	356.74	26	cell organization and biogenesis;metabolic process;regulation of biological process;response to stimulus	chromosome;cytoplasm;nucleus	DNA binding;protein binding	Pf04433	6599	ENSG00000173473.10	SMARCC1	3		RUNX1 interacts with co-factors whose precise effect on RUNX1 targets is not known; RMTs methylate histone arginines		8	0	5.75	4.46	3.659	3.266	0.228	0.0970681	0.0534323	0.183283	0.140295	0.829629	53.25	77.71	53.6	57.05	134.91	32.2	166.5	172.9	116.9	104.1	7.5
TRUE	Medium	IsMasterProtein	P25205	DNA replication licensing factor MCM3 OS=Homo sapiens OX=9606 GN=MCM3 PE=1 SV=3	0.014	2.4	2	1	1	1	808	90.9	5.77	0	1	metabolic process	cytoplasm;membrane;nucleus	catalytic activity;DNA binding;nucleotide binding;protein binding	Pf00493, Pf01078, Pf07728, Pf14551	4172	ENSG00000112118.18	MCM3	6	Cell cycle; DNA replication	M/G1 Transition; Assembly of the pre-replicative complex; Unwinding of DNA; Regulation of DNA replication; Activation of ATR in response to replication stress; Activation of the pre-replicative complex; Orc1 removal from chromatin; Removal of licensing factors from origins	Cell Cycle; Retinoblastoma (RB) in Cancer; G1 to S cell cycle control; DNA Replication	26	0	3.449	3.492	3.377	1.92	0.01	0.243776	0.115051	0.226624	0.436828	4.39845e-17	28.54	31.74	24.56	35.34		46.5	144.7	162.4	157.1	89.3
TRUE	High	IsMasterProtein	Q04724	Transducin-like enhancer protein 1 OS=Homo sapiens OX=9606 GN=TLE1 PE=1 SV=2	0	10.458	4	3	15	1	770	83.1	7.24	0	3	development;metabolic process;regulation of biological process;response to stimulus	cytosol;nucleus	protein binding	Pf00400, Pf03920	7088	ENSG00000196781.14	TLE1	9		NOTCH1 Intracellular Domain Regulates Transcription; Repression of WNT target genes; Formation of the beta-catenin:TCF transactivating complex; Deactivation of the beta-catenin transactivating complex	Notch Signaling Pathway	11	0	3.856	6.291	5.48	3.435	1.523	0.186097	0.0120747	0.0589844	0.116971	0.691907	5.17	67.51	0.67	1.86	12.34	27.8	107.2	174.9	152.3	95.5	42.3
TRUE	High	IsMasterProtein	Q969G3	SWI/SNF-related matrix-associated actin-dependent regulator of chromatin subfamily E member 1 OS=Homo sapiens OX=9606 GN=SMARCE1 PE=1 SV=2	0	144.167	50	16	211	16	411	46.6	4.88	227.38	16	cell differentiation;cell organization and biogenesis;regulation of biological process	chromosome;nucleus	catalytic activity;DNA binding;protein binding;RNA binding	Pf00505	6605	ENSG00000073584.18	SMARCE1	17		RUNX1 interacts with co-factors whose precise effect on RUNX1 targets is not known; RMTs methylate histone arginines	Androgen receptor signaling pathway; Pathways Affected in Adenoid Cystic Carcinoma	10	0	4.853	4.317	3.835	3.483	0.121	0.158581	0.0582126	0.162192	0.117029	0.602926	81.14	81.05	61.78	69.86	94.5	29.9	181.5	125.1	143.7	118.3	1.6
TRUE	High	IsMasterProtein	Q8TB72	Pumilio homolog 2 OS=Homo sapiens OX=9606 GN=PUM2 PE=1 SV=2	0	14.812	5	3	10	3	1066	114.1	7.08	3.99	3	cell organization and biogenesis;metabolic process;regulation of biological process;response to stimulus	cytoplasm;cytosol;membrane	protein binding;RNA binding	Pf00806	23369		PUM2	2		Neddylation		3	0	6.496	6.691	7.154	4.91	2.385	0.035695	0.00891645	0.0210947	0.0355853	0.464035	82.24	90.67	80.04	96.21	89.28	12.6	116.1	159.5	157.6	111.3	43
TRUE	High	IsMasterProtein	O60318	Germinal-center associated nuclear protein OS=Homo sapiens OX=9606 GN=MCM3AP PE=1 SV=2	0.005	4.018	1	1	3	1	1980	218.3	6.39	0	1	transport	cytoplasm;cytosol;membrane;nucleus	catalytic activity;DNA binding	Pf03399, Pf10075	8888	ENSG00000160294.10	MCM3AP	21				0	0	3.453	2.021	2.174	1.782	0.01	0.243776	0.425365	0.553315	0.532491	4.39845e-17	73.54	65.35	42.56	57.79		72.6	166.2	101.4	147.7	112.1
TRUE	High	IsMasterProtein	Q4VC05-2	Isoform 2 of B-cell CLL/lymphoma 7 protein family member A OS=Homo sapiens OX=9606 GN=BCL7A	0	16.319	15	3	13	3	231	25	5.45	1.76	3	regulation of biological process		protein binding	Pf04714	605	ENSG00000282873.1; ENSG00000110987.8	BCL7A	12; CHR_HG2247_PATCH				0	0	5.806	3.278	3.776	5.291	0.88	0.0620215	0.122294	0.169608	0.0271255	0.838379	108.15	80.2	47.98	89.73	16.84	17.8	171.1	101.1	160.7	140.9	8.3
TRUE	High	IsMasterProtein	Q96EP5	DAZ-associated protein 1 OS=Homo sapiens OX=9606 GN=DAZAP1 PE=1 SV=1	0	4.308	4	1	2	1	407	43.4	8.56	0	1	cell differentiation;cell proliferation;development;regulation of biological process	cytoplasm;cytosol;nucleus	protein binding;RNA binding	Pf00076, Pf13893, Pf14259	26528	ENSG00000071626.16	DAZAP1	19	mRNA surveillance pathway			1	0	100	100	100	100	100	9.18378e-17	1.05604e-16	1.07138e-16	9.57584e-17	4.39845e-17							138.1	88.2	159.3	107.6	106.8
TRUE	High	IsMasterProtein	Q92925	SWI/SNF-related matrix-associated actin-dependent regulator of chromatin subfamily D member 2 OS=Homo sapiens OX=9606 GN=SMARCD2 PE=1 SV=3	0	122.029	41	17	197	15	531	58.9	9.64	137.41	17	cell organization and biogenesis;metabolic process;regulation of biological process	nucleus	DNA binding;protein binding	Pf02201	6603	ENSG00000108604.15	SMARCD2	17		RUNX1 interacts with co-factors whose precise effect on RUNX1 targets is not known; RMTs methylate histone arginines		8	4	5.083	3.733	4.218	3.463	0.267	0.140588	0.0937958	0.132808	0.117951	0.838379	49.59	79.49	43.72	57.46	72.7	34.3	142.7	160.7	137	114	11.2
TRUE	High	IsMasterProtein	P29558	RNA-binding motif, single-stranded-interacting protein 1 OS=Homo sapiens OX=9606 GN=RBMS1 PE=1 SV=3	0	8.182	7	2	9	2	406	44.5	8.79	1.64	2	metabolic process	nucleus	DNA binding;protein binding;RNA binding	Pf00076, Pf13893, Pf14259	5937	ENSG00000153250.19	RBMS1	2				0	0	100	100	100	100	100	9.18378e-17	1.05604e-16	1.07138e-16	9.57584e-17	4.39845e-17							204.3	23.5	214.2	145.5	12.6
TRUE	High	IsMasterProtein	Q12824-2	Isoform B of SWI/SNF-related matrix-associated actin-dependent regulator of chromatin subfamily B member 1 OS=Homo sapiens OX=9606 GN=SMARCB1	0	117.909	53	14	151	1	376	43.1	5.64	114.82	14	cell differentiation;cell organization and biogenesis;metabolic process;regulation of biological process;response to stimulus	chromosome;nucleus	DNA binding;protein binding	Pf04855	6598	ENSG00000099956.18; ENSG00000275837.3	SMARCB1	22; CHR_HSCHR22_1_CTG7				0	0	8.341	10.037	8.696	7.094	0.01	0.0167041	0.000999552	0.0086711	0.0068707	4.39845e-17	45.38	81.32	44.93	42.59		16.4	135	204.4	152.1	92.1
TRUE	High	IsMasterProtein	P50990	T-complex protein 1 subunit theta OS=Homo sapiens OX=9606 GN=CCT8 PE=1 SV=4	0	481.298	72	38	1330	2	548	59.6	5.6	1316.38	38	cell organization and biogenesis;metabolic process;regulation of biological process;transport	cytoplasm;cytoskeleton;cytosol;extracellular;organelle lumen	catalytic activity;nucleotide binding;protein binding	Pf00118	10694	ENSG00000156261.12	CCT8	21		BBSome-mediated cargo-targeting to cilium; Prefoldin mediated transfer of substrate to CCT/TriC; Cooperation of PDCL (PhLP1) and TRiC/CCT in G-protein beta folding; Association of TriC/CCT with target proteins during biosynthesis; Neutrophil degranulation; Folding of actin by CCT/TriC; Formation of tubulin folding intermediates by CCT/TriC		16	46	4.795	4.754	5.817	4.854	0.412	0.164186	0.0412697	0.0474704	0.0372745	0.952352	66.03	73.98	63.81	73.61	72.91	27.3	124.4	177.2	136.8	123.8	10.6
TRUE	Medium	IsMasterProtein	Q92839	Hyaluronan synthase 1 OS=Homo sapiens OX=9606 GN=HAS1 PE=1 SV=2	0.011	2.596	1	1	3	1	578	64.8	9.19	0	1	cell organization and biogenesis;metabolic process;regulation of biological process;response to stimulus	cytoplasm;membrane	catalytic activity	Pf00535, Pf03142, Pf13506, Pf13632, Pf13641	3036	ENSG00000105509.10	HAS1	19		Hyaluronan biosynthesis and export		5	0	6.692	2.899	5.87	5.946	0.553	0.0589361	0.177872	0.0457907	0.0161803	0.951188	88.39	84.84	25.96	80.2	110.77	31.1	182.2	48.1	170.5	158.2	9.9
TRUE	High	IsMasterProtein	P0CG39	POTE ankyrin domain family member J OS=Homo sapiens OX=9606 GN=POTEJ PE=3 SV=1	0	70.113	10	7	342	1	1038	117.3	5.97	282.36	7			protein binding	Pf00022, Pf00023, Pf12796, Pf13606, Pf13637, Pf13857, Pf14915	653781	ENSG00000222038.3	POTEJ	2				0	0	4.097	3.934	2.215	0.01	0.01	0.16662	0.0788889	0.531472	9.57584e-17	4.39845e-17	65.41	119.45	78.68			39.7	162.5	300.4	97.4
TRUE	High	IsMasterProtein	Q9NVJ2	ADP-ribosylation factor-like protein 8B OS=Homo sapiens OX=9606 GN=ARL8B PE=1 SV=1	0.01	3.076	9	1	3	1	186	21.5	8.43	0	1	cell division;regulation of biological process;response to stimulus	cytoplasm;cytoskeleton;endosome;membrane;vacuole	catalytic activity;nucleotide binding;protein binding;signal transducer activity	Pf00025, Pf00071, Pf00503, Pf04670, Pf08477, Pf09439	55207	ENSG00000134108.12	ARL8B	3				0	0	37.786	47.471	8.032	20.436	45.874	5.53276e-06	8.75305e-09	0.0126406	1.06689e-05	0.000163848	125.18	115.81	139.61	125.45	125.18	3	112.8	162.2	124	61	137
TRUE	High	IsMasterProtein	Q3MHD2	Protein LSM12 homolog OS=Homo sapiens OX=9606 GN=LSM12 PE=1 SV=2	0	39.385	35	4	76	4	195	21.7	7.74	44.1	4				Pf09793	124801; 653122	ENSG00000161654.9	LSM12; LSM12P1	17; 8				0	0	4.107	3.026	2.651	2.455	0.179	0.240729	0.156887	0.394181	0.286605	0.77091	80.35	68.22	46.83	57.93	121.2	55.2	157.6	132.6	137.6	107.8	9.2
TRUE	High	IsMasterProtein	Q92785	Zinc finger protein ubi-d4 OS=Homo sapiens OX=9606 GN=DPF2 PE=1 SV=2	0	73.08	48	12	102	12	391	44.1	6.33	45.63	12	cell death;metabolic process;regulation of biological process;response to stimulus	cytoplasm;cytosol;nucleus	DNA binding;metal ion binding;protein binding	Pf00628, Pf14051	5977	ENSG00000133884.9	DPF2	11				0	0	6.722	5.678	5.506	5.746	0.115	0.0580751	0.0197505	0.0580835	0.0189677	0.587389	58.74	69.18	58.69	61.56	43.27	20.4	185.2	135.7	132.9	124.4	1.3
TRUE	Medium	IsMasterProtein	Q15477	Helicase SKI2W OS=Homo sapiens OX=9606 GN=SKIV2L PE=1 SV=3	0.044	1.841	1	1	3	1	1246	137.7	6.06	0	1	metabolic process	cytoplasm;cytosol;nucleus	catalytic activity;nucleotide binding;RNA binding	Pf00270, Pf00271, Pf08148, Pf13234	6499	ENSG00000204351.11; ENSG00000225737.9	SKIV2L	6; CHR_HSCHR6_MHC_COX_CTG1	RNA degradation	mRNA decay by 3' to 5' exoribonuclease; Association of TriC/CCT with target proteins during biosynthesis		8	0	100	100	100	100	100	9.18378e-17	1.05604e-16	1.07138e-16	9.57584e-17	4.39845e-17							106	138.4	207	113	35.6
TRUE	Medium	IsMasterProtein	Q9Y5V3	Melanoma-associated antigen D1 OS=Homo sapiens OX=9606 GN=MAGED1 PE=1 SV=3	0.023	2.181	1	1	1	1	778	86.1	5.83	0	1	regulation of biological process	chromosome;cytoplasm;membrane;nucleus	protein binding	Pf00874, Pf01454	9500	ENSG00000179222.17	MAGED1	X	Neurotrophin signaling pathway	Ligand-independent caspase activation via DCC; NRAGE signals death through JNK; Signalling by NGF		11	0	100	100	100		100	9.18378e-17	1.05604e-16	1.07138e-16		4.39845e-17							96.7	254.7	122.9		125.7
TRUE	Medium	IsMasterProtein	Q6P1A2	Lysophospholipid acyltransferase 5 OS=Homo sapiens OX=9606 GN=LPCAT3 PE=1 SV=1	0.034	1.987	4	1	1	1	487	56	8.69	0	1	metabolic process;regulation of biological process	endoplasmic reticulum;membrane	catalytic activity	Pf03062	10162	ENSG00000111684.10	LPCAT3	12	Glycerophospholipid metabolism	Acyl chain remodelling of PS; Acyl chain remodelling of PE; Acyl chain remodelling of PC		8	0	100	100	100		100	9.18378e-17	1.05604e-16	1.07138e-16		4.39845e-17							210.8	72.2	121.6		195.5
TRUE	High	IsMasterProtein	Q16560-2	Isoform 2 of U11/U12 small nuclear ribonucleoprotein 35 kDa protein OS=Homo sapiens OX=9606 GN=SNRNP35	0	5.188	6	1	5	1	251	30	9.89	0	1	metabolic process	nucleus;spliceosomal complex	RNA binding	Pf00076, Pf13893, Pf14259	11066	ENSG00000184209.14	SNRNP35	12				0	0	5.859	2.618	2.508	0.749	9.773	0.0911473	0.239988	0.433204	0.9764	0.0270941	39.39	139.06	64.43	60.34	56.4	29.8	174.6	55.3	57.6	21.6	261.1
TRUE	Medium	IsMasterProtein	Q8IWF2	FAD-dependent oxidoreductase domain-containing protein 2 OS=Homo sapiens OX=9606 GN=FOXRED2 PE=1 SV=1	0.043	1.828	2	1	1	1	684	77.7	7.72	0	1	metabolic process	endoplasmic reticulum;organelle lumen	catalytic activity;nucleotide binding;protein binding	Pf01266, Pf01946, Pf03486, Pf07992, Pf13450, Pf13738	80020	ENSG00000100350.14	FOXRED2	22				0	0	11.182	4.166	6.433	4.945	7.834	0.00489252	0.0644868	0.0327293	0.0337246	0.0482904	99.85	108.13	102.86	102.86	102.86	16.9	188.7	70.3	108.5	83.4	132.2
TRUE	High	IsMasterProtein	P23771	Trans-acting T-cell-specific transcription factor GATA-3 OS=Homo sapiens OX=9606 GN=GATA3 PE=1 SV=1	0.007	3.706	4	1	1	1	443	47.9	9.42	0	1	cell communication;cell differentiation;cell organization and biogenesis;cellular component movement;coagulation;defense response;metabolic process;regulation of biological process;response to stimulus;transport	nucleus	DNA binding;metal ion binding;protein binding	Pf00320	2625	ENSG00000107485.15	GATA3	10	Th1 and Th2 cell differentiation; Inflammatory bowel disease (IBD)	Interleukin-4 and 13 signaling; Ub-specific processing proteases; Factors involved in megakaryocyte development and platelet production; RUNX1 regulates transcription of genes involved in differentiation of HSCs	Adipogenesis; Mesodermal Commitment Pathway; Preimplantation Embryo; Development and heterogeneity of the ILC family; White fat cell differentiation; IL-4 Signaling Pathway; Notch Signaling Pathway; T-Cell antigen Receptor (TCR) Signaling Pathway; Sudden Infant Death Syndrome (SIDS) Susceptibility Pathways	26	0	100	100	100	100	100	9.18378e-17	1.05604e-16	1.07138e-16	9.57584e-17	4.39845e-17							116	180.2	85.5	92.6	125.8
TRUE	Medium	IsMasterProtein	Q08117	Amino-terminal enhancer of split OS=Homo sapiens OX=9606 GN=AES PE=1 SV=4	0.02	2.243	6	1	4	1	197	22	6.37	0	1	cell communication;development;metabolic process;regulation of biological process;response to stimulus	nucleus	protein binding	Pf03920	166	ENSG00000104964.14	AES	19		Repression of WNT target genes	Androgen receptor signaling pathway; Ectoderm Differentiation	6	0	100	100	100	100	100	9.18378e-17	1.05604e-16	1.07138e-16	9.57584e-17	4.39845e-17							160.8	145.4	155	104.9	33.9
TRUE	Low	IsMasterProtein	Q7Z5H3	Rho GTPase-activating protein 22 OS=Homo sapiens OX=9606 GN=ARHGAP22 PE=1 SV=1	0.051	1.764	1	1	4	1	698	76.7	8.15	0	1	cell differentiation;development;metabolic process;regulation of biological process;response to stimulus	cytoplasm;cytosol;nucleus	catalytic activity;enzyme regulator activity;motor activity;protein binding	Pf00169, Pf00620, Pf01576, Pf03962, Pf05667, Pf10211, Pf12718, Pf13863, Pf15413	58504	ENSG00000128805.14	ARHGAP22	10		Rho GTPase cycle		3	0	100	100	100	100	100	9.18378e-17	1.05604e-16	1.07138e-16	9.57584e-17	4.39845e-17							120	132.4	106.6	159.2	81.7
TRUE	High	IsMasterProtein	P78371	T-complex protein 1 subunit beta OS=Homo sapiens OX=9606 GN=CCT2 PE=1 SV=4	0	266.247	68	27	550	27	535	57.5	6.46	417.48	27	cell organization and biogenesis;metabolic process;regulation of biological process;transport	cytoplasm;cytosol;extracellular;organelle lumen	nucleotide binding;protein binding	Pf00118	10576	ENSG00000166226.12	CCT2	12		BBSome-mediated cargo-targeting to cilium; Prefoldin mediated transfer of substrate to CCT/TriC; Cooperation of PDCL (PhLP1) and TRiC/CCT in G-protein beta folding; Association of TriC/CCT with target proteins during biosynthesis; Neutrophil degranulation; Folding of actin by CCT/TriC; Formation of tubulin folding intermediates by CCT/TriC		16	0	4.719	3.837	5.996	5.441	0.319	0.171323	0.0851292	0.0422552	0.0239322	0.876261	76.82	74.58	69.75	72.19	83.92	21.5	127	105.8	180.6	158.5	6.6
TRUE	Medium	IsMasterProtein	Q15032	R3H domain-containing protein 1 OS=Homo sapiens OX=9606 GN=R3HDM1 PE=1 SV=3	0.016	2.324	1	1	4	1	1099	120.6	8.75	0	1			RNA binding	Pf01424, Pf09770	23518	ENSG00000048991.16	R3HDM1	2				0	0	100	100	100	100		9.18378e-17	1.05604e-16	1.07138e-16	9.57584e-17								150.9	135.6	195.8	117.7
TRUE	High	IsMasterProtein	O14497	AT-rich interactive domain-containing protein 1A OS=Homo sapiens OX=9606 GN=ARID1A PE=1 SV=3	0	147.23	15	23	178	22	2285	241.9	6.7	67.98	23	cell differentiation;cell organization and biogenesis;metabolic process;regulation of biological process;response to stimulus;transport	nucleus	DNA binding;protein binding	Pf01388, Pf12031	8289	ENSG00000117713.18	ARID1A	1		RUNX1 interacts with co-factors whose precise effect on RUNX1 targets is not known; RMTs methylate histone arginines	Pathways Affected in Adenoid Cystic Carcinoma	9	1	4.743	5.173	3.038	1.887	0.668	0.168838	0.0291993	0.29594	0.484502	0.889638	68.24	71.41	63.5	85.25	81.86	27.3	201.2	186.5	92.3	81.8	10.9
TRUE	High	IsMasterProtein	Q6IBS0	Twinfilin-2 OS=Homo sapiens OX=9606 GN=TWF2 PE=1 SV=2	0.007	3.581	5	1	1	1	349	39.5	6.84	0	1	cell organization and biogenesis;regulation of biological process;response to stimulus	cytoplasm;cytoskeleton	nucleotide binding;protein binding;RNA binding	Pf00241	11344	ENSG00000247596.8	TWF2	3				0	0	25.474	0.01	0.01	0.01	0.01	0.000119766	1.05604e-16	1.07138e-16	9.57584e-17	4.39845e-17	0					22.7	577.3
TRUE	High	IsMasterProtein	P40227	T-complex protein 1 subunit zeta OS=Homo sapiens OX=9606 GN=CCT6A PE=1 SV=3	0	204.935	58	24	546	19	531	58	6.68	379.99	24	metabolic process;regulation of biological process	cytoplasm;cytosol;membrane	nucleotide binding;protein binding;RNA binding	Pf00118, Pf05504	908	ENSG00000146731.10	CCT6A	7		Prefoldin mediated transfer of substrate to CCT/TriC; Cooperation of PDCL (PhLP1) and TRiC/CCT in G-protein beta folding; Association of TriC/CCT with target proteins during biosynthesis; Formation of tubulin folding intermediates by CCT/TriC; Folding of actin by CCT/TriC		9	5	3.923	2.685	3.999	2.987	0.838	0.267065	0.223417	0.145934	0.182685	0.838379	65.73	66.01	56.56	66.92	70.1	34.2	128.5	107.8	171.6	129.4	28.4
TRUE	High	IsMasterProtein	P51531	Probable global transcription activator SNF2L2 OS=Homo sapiens OX=9606 GN=SMARCA2 PE=1 SV=2	0	75.864	8	11	133	1	1590	181.2	7.2	134.97	11	cell organization and biogenesis;metabolic process;regulation of biological process	cytoskeleton;nucleus	catalytic activity;DNA binding;nucleotide binding;protein binding	Pf00176, Pf00270, Pf00271, Pf00439, Pf07529, Pf07533, Pf08880, Pf11496, Pf14619	6595	ENSG00000080503.22	SMARCA2	9		RUNX1 interacts with co-factors whose precise effect on RUNX1 targets is not known; RMTs methylate histone arginines	Retinoblastoma (RB) in Cancer; Pathways Affected in Adenoid Cystic Carcinoma; VEGFA-VEGFR2 Signaling Pathway	11	0	100	100	100	100	100	9.18378e-17	1.05604e-16	1.07138e-16	9.57584e-17	4.39845e-17							196.8	113.3	151.6	118.2	20.1
TRUE	High	IsMasterProtein	Q15652	Probable JmjC domain-containing histone demethylation protein 2C OS=Homo sapiens OX=9606 GN=JMJD1C PE=1 SV=2	0	6.131	1	1	3	1	2540	284.3	7.87	1.9	1	cell organization and biogenesis;coagulation;metabolic process;regulation of biological process	chromosome;nucleus	catalytic activity;DNA binding;metal ion binding;protein binding	Pf02373	221037	ENSG00000171988.18	JMJD1C	10	Transcriptional misregulation in cancer	Factors involved in megakaryocyte development and platelet production	Pathways Affected in Adenoid Cystic Carcinoma	4	0	100	100	100	100	100	9.18378e-17	1.05604e-16	1.07138e-16	9.57584e-17	4.39845e-17							126.2	143.7	113.5	69.4	147.3
TRUE	High	IsMasterProtein	Q9Y2K5	R3H domain-containing protein 2 OS=Homo sapiens OX=9606 GN=R3HDM2 PE=1 SV=3	0.007	3.339	1	1	1	1	976	106.9	8.85	0	1		nucleus	protein binding;RNA binding	Pf01424	22864	ENSG00000179912.20	R3HDM2	12				0	0	100	100	100	100		9.18378e-17	1.05604e-16	1.07138e-16	9.57584e-17								127.3	171.2	153.1	148.3
TRUE	High	IsMasterProtein	Q16633	POU domain class 2-associating factor 1 OS=Homo sapiens OX=9606 GN=POU2AF1 PE=1 SV=1	0	9.878	4	1	20	1	256	27.4	4.94	17.93	1	metabolic process;regulation of biological process;response to stimulus	nucleus	DNA binding;protein binding	Pf09310	5450	ENSG00000110777.11	POU2AF1	11				0	0	100	100	100	100		9.18378e-17	1.05604e-16	1.07138e-16	9.57584e-17								151.8	41.7	228.8	177.7
TRUE	High	IsMasterProtein	O75177	Calcium-responsive transactivator OS=Homo sapiens OX=9606 GN=SS18L1 PE=1 SV=2	0.007	3.67	3	1	4	1	396	43	6.44	0	1	cell organization and biogenesis;metabolic process;regulation of biological process	chromosome;cytosol;nucleus	protein binding	Pf05030	26039	ENSG00000184402.14	SS18L1	20				0	0	100	100	100	100		9.18378e-17	1.05604e-16	1.07138e-16	9.57584e-17								188.3	86.8	165.8	159.1
TRUE	High	IsMasterProtein	P19013	Keratin, type II cytoskeletal 4 OS=Homo sapiens OX=9606 GN=KRT4 PE=1 SV=4	0	15.15	7	3	9	2	534	57.3	6.61	5.98	3	cell death;cell differentiation;cell organization and biogenesis;regulation of biological process	cell surface;cytoskeleton;cytosol;nucleus	protein binding;structural molecule activity	Pf00038, Pf10234, Pf13166	3851		KRT4	12		Formation of the cornified envelope		3	0	7.638	0.01	0.01	0.674	0.868	0.0250517	1.05604e-16	1.07138e-16	0.999647	0.838379	92.87			86.04	0	110.8	328.6			110	50.6
TRUE	High	IsMasterProtein	P50990-2	Isoform 2 of T-complex protein 1 subunit theta OS=Homo sapiens OX=9606 GN=CCT8	0	476.524	74	37	1308	1	529	57.6	5.39	1285.14	37	cell organization and biogenesis;metabolic process;regulation of biological process;transport	cytoplasm;cytoskeleton;cytosol;extracellular;organelle lumen	catalytic activity;nucleotide binding;protein binding	Pf00118	10694	ENSG00000156261.12	CCT8	21				0	0	8.614	4.467	9.578	5.538	0.291	0.0236096	0.0533149	0.0055491	0.0222504	0.853876	37.89	97.16	58.15	97.16	62.17	15.8	147.4	132.1	151.9	144.9	7.8
TRUE	High	IsMasterProtein	C9JLW8	Mapk-regulated corepressor-interacting protein 1 OS=Homo sapiens OX=9606 GN=MCRIP1 PE=1 SV=1	0	13.569	58	4	22	4	97	10.9	9.41	0	4	regulation of biological process	cytoplasm;nucleus	protein binding	Pf14799	348262	ENSG00000225663.7	FAM195B; MCRIP1	17				0	0	7.589	8.109	6.069	5.793		0.038153	0.00333233	0.0404071	0.0183011		53.35	53.35	81.97	68.36		5.9	149.6	189.8	97.3	112.6	44.9
TRUE	High	IsMasterProtein	P61758	Prefoldin subunit 3 OS=Homo sapiens OX=9606 GN=VBP1 PE=1 SV=3	0	4.764	5	1	9	1	197	22.6	7.11	4.26	1	cell organization and biogenesis;metabolic process	cytoplasm;cytosol;nucleus	protein binding	Pf02996	7411		VBP1	X		Prefoldin mediated transfer of substrate to CCT/TriC		5	0	3.327	2.381	2.626	2.347	0.168	0.270921	0.304047	0.401654	0.310615	0.750787	24.84	70.74	31.86	47.89	12.37	56.7	170	134.9	126.5	102.4	9.5
TRUE	High	IsMasterProtein	P49368	T-complex protein 1 subunit gamma OS=Homo sapiens OX=9606 GN=CCT3 PE=1 SV=4	0	247.825	57	29	497	29	545	60.5	6.49	463.12	29	cell organization and biogenesis;metabolic process;regulation of biological process;transport	cytoplasm;cytoskeleton;cytosol;membrane	nucleotide binding;protein binding;RNA binding	Pf00118	7203	ENSG00000163468.14	CCT3	1		BBSome-mediated cargo-targeting to cilium; Prefoldin mediated transfer of substrate to CCT/TriC; Cooperation of PDCL (PhLP1) and TRiC/CCT in G-protein beta folding; Association of TriC/CCT with target proteins during biosynthesis; Formation of tubulin folding intermediates by CCT/TriC; Folding of actin by CCT/TriC		13	0	4.284	3.301	4.615	4.135	0.523	0.21972	0.119737	0.101977	0.0679005	0.968656	52.29	60.89	46.2	60.93	67.01	25.4	141	120.9	165	127.6	20.2
TRUE	High	IsMasterProtein	P48643	T-complex protein 1 subunit epsilon OS=Homo sapiens OX=9606 GN=CCT5 PE=1 SV=1	0	617.92	78	39	1467	38	541	59.6	5.66	1470.9	39	metabolic process;regulation of biological process;response to stimulus;transport	cytoplasm;cytoskeleton;cytosol	nucleotide binding;protein binding;RNA binding	Pf00118	22948	ENSG00000150753.11	CCT5	5		BBSome-mediated cargo-targeting to cilium; Prefoldin mediated transfer of substrate to CCT/TriC; Cooperation of PDCL (PhLP1) and TRiC/CCT in G-protein beta folding; Association of TriC/CCT with target proteins during biosynthesis; Formation of tubulin folding intermediates by CCT/TriC; Folding of actin by CCT/TriC		13	1	4.862	5.287	5.891	4.801	0.564	0.158581	0.0270084	0.0452311	0.0386813	0.947209	74.48	73.81	72.12	81.03	71.07	24.1	135.7	149.1	140.5	135.8	14.8
TRUE	Medium	IsMasterProtein	P58215	Lysyl oxidase homolog 3 OS=Homo sapiens OX=9606 GN=LOXL3 PE=1 SV=1	0.037	1.917	1	1	1	1	753	83.1	6.86	0	1	cell organization and biogenesis;defense response;metabolic process;regulation of biological process;response to stimulus;transport	cytoplasm;extracellular;membrane;nucleus	catalytic activity;metal ion binding;protein binding;receptor activity	Pf00530, Pf01186	84695	ENSG00000115318.11	LOXL3	2		Elastic fibre formation; Crosslinking of collagen fibrils	TYROBP Causal Network	6	0	3.327	2.381	2.626	2.347	0.168	0.270921	0.304047	0.401654	0.310615	0.750787	24.84	70.74	31.86	47.89	12.37	56.7	170	134.9	126.5	102.4	9.5
TRUE	Medium	IsMasterProtein	Q8NEJ0	Dual specificity protein phosphatase 18 OS=Homo sapiens OX=9606 GN=DUSP18 PE=1 SV=1	0.018	2.28	7	1	2	1	188	21.1	7.47	0	1	metabolic process;regulation of biological process	cytoplasm;membrane;mitochondrion;nucleus	catalytic activity	Pf00782	150290	ENSG00000167065.13	DUSP18	22				0	0	100	100	100	100	100	9.18378e-17	1.05604e-16	1.07138e-16	9.57584e-17	4.39845e-17							287.8	20.3	155.8	39.8	96.3
TRUE	Medium	IsMasterProtein	P53985	Monocarboxylate transporter 1 OS=Homo sapiens OX=9606 GN=SLC16A1 PE=1 SV=3	0.02	2.228	3	1	2	1	500	53.9	8.66	0	1	cell organization and biogenesis;cellular component movement;metabolic process;regulation of biological process;response to stimulus;transport	membrane;mitochondrion	protein binding;transporter activity	Pf00083, Pf07690, Pf12832	6566	ENSG00000281917.2; ENSG00000155380.11	SLC16A1	1; CHR_HG2104_PATCH		Proton-coupled monocarboxylate transport; Defective SLC16A1 causes symptomatic deficiency in lactate transport (SDLT); Basigin interactions; Pyruvate metabolism	Photodynamic therapy-induced HIF-1 survival signaling	16	0	5.155	2.939	6.619	3.528	4.371	0.0873512	0.170213	0.028912	0.116882	0.182155	7.89	42.01	2.85	34.58	2.66	25.4	131	74.7	168.2	89.6	111.1
TRUE	High	IsMasterProtein	O15212	Prefoldin subunit 6 OS=Homo sapiens OX=9606 GN=PFDN6 PE=1 SV=1	0	10.343	34	2	3	2	129	14.6	8.88	0	2	cell organization and biogenesis;metabolic process	cytoplasm	catalytic activity;protein binding	Pf01920, Pf15499	10471	ENSG00000204220.11; ENSG00000237335.8; ENSG00000224782.8; ENSG00000235692.8; ENSG00000206283.10	PFDN6	6; CHR_HSCHR6_MHC_COX_CTG1; CHR_HSCHR6_MHC_DBB_CTG1; CHR_HSCHR6_MHC_MCF_CTG1; CHR_HSCHR6_MHC_QBL_CTG1		Prefoldin mediated transfer of substrate to CCT/TriC		5	0	3.836	3.862	2.079	0.823	0.01	0.197354	0.0830802	0.593984	0.92864	4.39845e-17	6.62	52.93	36.96	2.99		51.7	198.4	199.8	107.6	42.6
TRUE	High	IsMasterProtein	Q9UEY8	Gamma-adducin OS=Homo sapiens OX=9606 GN=ADD3 PE=1 SV=1	0.007	3.129	2	1	1	1	706	79.1	6.32	0	1	cell organization and biogenesis;transport	chromosome;cytoplasm;cytoskeleton;cytosol;membrane	protein binding;structural molecule activity	Pf00596	120	ENSG00000148700.14	ADD3	10		Miscellaneous transport and binding events		2	0	4.13	2.457	5.331	3.753	0.01	0.237543	0.279454	0.065223	0.0952992	4.39845e-17	55.01	55.01	55.01	70.93		35.4	146.1	86.9	188.5	143.1
TRUE	Medium	IsMasterProtein	Q9H4B6	Protein salvador homolog 1 OS=Homo sapiens OX=9606 GN=SAV1 PE=1 SV=2	0.016	2.297	2	1	1	1	383	44.6	9.09	0	1	cell death;cell differentiation;regulation of biological process;response to stimulus	cytoplasm;cytosol;nucleus	protein binding;structural molecule activity	Pf00397	60485	ENSG00000151748.14	SAV1	14	Hippo signaling pathway -multiple species; Hippo signaling pathway	Signaling by Hippo		4	0	100	100	100			9.18378e-17	1.05604e-16	1.07138e-16									335.8	106.6	157.5
TRUE	High	IsMasterProtein	P13647	Keratin, type II cytoskeletal 5 OS=Homo sapiens OX=9606 GN=KRT5 PE=1 SV=3	0	44.449	14	7	71	2	590	62.3	7.74	78.96	7	cell death;cell organization and biogenesis;metabolic process	cytoplasm;cytosol;membrane;mitochondrion;nucleus	catalytic activity;motor activity;protein binding;structural molecule activity	Pf00038, Pf01576, Pf02994, Pf03961, Pf04111, Pf05957, Pf12128	3852	ENSG00000186081.11	KRT5	12		Formation of the cornified envelope; Type I hemidesmosome assembly		6	0	4.885	2.49	0.01	0.01	4.457	0.110618	0.27241	1.07138e-16	9.57584e-17	0.174898	16.98	74.52			36.45	44.8	243.9	111.6			199.7
FALSE	Medium	IsMasterProteinCandidate	Q71RC2-5	Isoform 5 of La-related protein 4 OS=Homo sapiens OX=9606 GN=LARP4	0.011	2.6	2	1	1	1	653	72.4	6.27	0	1	cell organization and biogenesis;metabolic process;regulation of biological process	cytosol;membrane	protein binding;RNA binding	Pf05383, Pf14259	113251	ENSG00000161813.21	LARP4	12				0	0	0.74	1.134	1.127	0.3	0.01	0.99043	0.824104	0.932532	0.781995	4.39845e-17	61.49	68.32	53.29	65.35		138.2	102.3	162.2	155.8	41.5
FALSE	Medium	IsMasterProteinCandidate	Q99538-3	Isoform 3 of Legumain OS=Homo sapiens OX=9606 GN=LGMN	0.012	2.653	5	1	1	1	372	42	6.2	0	1	metabolic process;regulation of biological process;response to stimulus	endosome;organelle lumen;vacuole	catalytic activity	Pf01650	5641	ENSG00000100600.14	LGMN	14				0	0	0.01	0.545	0.828	0.958	0.01	9.18378e-17	0.935499	0.996915	0.895457	4.39845e-17		22.43	22.43	92.39		180.1		98.2	149.1	172.5
FALSE	High	IsMasterProtein	Q6F5E8	Capping protein, Arp2/3 and myosin-I linker protein 2 OS=Homo sapiens OX=9606 GN=CARMIL2 PE=1 SV=2	0	4.489	2	2	2	2	1435	154.6	6.76	0	2	cell organization and biogenesis;cellular component movement;regulation of biological process	cytoplasm;cytoskeleton;endosome;membrane	protein binding		146206	ENSG00000159753.13	RLTPR; CARMIL2	16				0	0	0.384	0.215	0.458	0.01	0.335	0.917311	0.395732	0.91151	9.57584e-17	0.889638	95.65	48.08	40.23		0	162.5	193.9	84.5	114.8		44.2
FALSE	High	IsMasterProtein	Q9C0J8	pre-mRNA 3' end processing protein WDR33 OS=Homo sapiens OX=9606 GN=WDR33 PE=1 SV=2	0	14.627	6	5	12	5	1336	145.8	9.17	1.63	5	metabolic process;response to stimulus;transport	nucleus	protein binding;RNA binding	Pf00400	55339	ENSG00000136709.11	WDR33	2	mRNA surveillance pathway	mRNA 3'-end processing; Transport of Mature mRNA Derived from an Intronless Transcript; mRNA Splicing - Major Pathway; Cleavage of Growing Transcript in the Termination Region ; Processing of Intronless Pre-mRNAs		15	0	1.213	0.531	0.606	0.654	0.182	0.953352	0.926792	0.957683	0.99206	0.774162	39.32	84.61	70.1	79.17	32.88	112.8	138.9	72.8	152	102.1	21.5
FALSE	High	IsMasterProtein	Q13185	Chromobox protein homolog 3 OS=Homo sapiens OX=9606 GN=CBX3 PE=1 SV=4	0	27.249	37	5	18	5	183	20.8	5.33	4.65	5	cell organization and biogenesis;metabolic process;regulation of biological process	chromosome;membrane;nucleus	protein binding	Pf00385, Pf01393	11335; 90416	ENSG00000122565.18	CBX3; C15orf57; CCDC32	7; 15		RNA Polymerase I Chain Elongation; ERCC6 (CSB) and EHMT2 (G9a) positively regulate rRNA expression; Transcriptional Regulation by E2F6	Exercise-induced Circadian Regulation	10	0	0.555	0.28	0.541	0.387	0.29	0.950598	0.618699	0.932532	0.864078	0.853485	42.74	68.03	40.82	50.25	88.73	168.4	123.6	65.7	109.2	77.9	55.2
FALSE	Medium	IsMasterProtein	Q15750	TGF-beta-activated kinase 1 and MAP3K7-binding protein 1 OS=Homo sapiens OX=9606 GN=TAB1 PE=1 SV=1	0.011	2.611	2	1	1	1	504	54.6	5.52	0	1	metabolic process;regulation of biological process;response to stimulus	cytosol;membrane	catalytic activity;enzyme regulator activity;metal ion binding;nucleotide binding;protein binding;signal transducer activity	Pf00481	10454	ENSG00000100324.13	TAB1	22	TNF signaling pathway; Toxoplasmosis; Leishmaniasis; NOD-like receptor signaling pathway; Herpes simplex infection; NF-kappa B signaling pathway; Epstein-Barr virus infection; Toll-like receptor signaling pathway; MAPK signaling pathway; Osteoclast differentiation	IRAK2 mediated activation of TAK1 complex upon TLR7/8 or 9 stimulation; Ub-specific processing proteases; NOD1/2 Signaling Pathway; IRAK2 mediated activation of TAK1 complex; TRAF6-mediated induction of TAK1 complex within TLR4 complex; TAK1 activates NFkB by phosphorylation and activation of IKKs complex; TNFR1-induced NFkappaB signaling pathway; FCERI mediated NF-kB activation; Activated TLR4 s…	Regulation of toll-like receptor signaling pathway; MicroRNAs in cardiomyocyte hypertrophy; IL-1 signaling pathway; RANKL/RANK (Receptor activator of NFKB (ligand)) Signaling Pathway; TNF alpha Signaling Pathway; Structural Pathway of Interleukin 1 (IL-1); TGF-beta Signaling Pathway; MAPK Signaling Pathway; TLR4 Signaling and Tolerance; Toll-like receptor signaling pathway	65	0
FALSE	High	IsMasterProteinCandidate	Q15029-2	Isoform 2 of 116 kDa U5 small nuclear ribonucleoprotein component OS=Homo sapiens OX=9606 GN=EFTUD2	0	248.364	57	36	223	36	937	105.3	5.22	91.49	36	metabolic process;response to stimulus	cytosol;membrane;spliceosomal complex	catalytic activity;nucleotide binding;protein binding;RNA binding	Pf00009, Pf00679, Pf03144, Pf03764, Pf14492	9343	ENSG00000108883.12	EFTUD2	17			mRNA Processing	1	0	0.374	0.325	0.36	0.304	0.068	0.818964	0.732263	0.772018	0.702631	0.296791	67.44	70.85	54.61	56.96	112.61	237.6	98.6	81.2	99.1	74.1	9.3
FALSE	High	IsMasterProtein	P04075	Fructose-bisphosphate aldolase A OS=Homo sapiens OX=9606 GN=ALDOA PE=1 SV=2	0	10.242	13	2	4	2	364	39.4	8.09	0	2	cell organization and biogenesis;cellular homeostasis;metabolic process;regulation of biological process;transport	cytoplasm;cytoskeleton;cytosol;extracellular;membrane;nucleus;organelle lumen	catalytic activity;protein binding;RNA binding	Pf00274	226	ENSG00000149925.17	ALDOA	16	Fructose and mannose metabolism; Glycolysis / Gluconeogenesis; Carbon metabolism; Metabolic pathways; Biosynthesis of amino acids; Pentose phosphate pathway; HIF-1 signaling pathway	Platelet degranulation ; Gluconeogenesis; Glycolysis; Neutrophil degranulation	Glycolysis and Gluconeogenesis; Sudden Infant Death Syndrome (SIDS) Susceptibility Pathways	21	0	0.746	0.287	0.236	0.01	0.01	0.99043	0.637051	0.405844	9.57584e-17	4.39845e-17	39.5	9.33	63.57			349.1	132.7	45.1	73.1
FALSE	High	None	Q5XKE5	Keratin, type II cytoskeletal 79 OS=Homo sapiens OX=9606 GN=KRT79 PE=1 SV=2	0	21.955	6	3	60	0	535	57.8	7.2	64.73	3	cell death	cytosol	protein binding;structural molecule activity	Pf00038, Pf09726, Pf12128, Pf13166	338785	ENSG00000185640.5	KRT79	12		Formation of the cornified envelope		3	0	0.944	0.804	0.965	0.733	1.756	0.99043	0.950414	0.965936	0.981691	0.638552	36.27	85.14	37.86	62.77	64.98	96.5	104.8	59.2	104.8	65.1	169.6
FALSE	High	IsMasterProteinCandidate	Q15084-2	Isoform 2 of Protein disulfide-isomerase A6 OS=Homo sapiens OX=9606 GN=PDIA6	0	8.166	6	2	4	2	492	53.9	5.33	0	2	cellular homeostasis;metabolic process;regulation of biological process;response to stimulus;transport	cytosol;endoplasmic reticulum;membrane;organelle lumen	catalytic activity;protein binding	Pf00085, Pf13098, Pf13848, Pf13899, Pf13905	10130	ENSG00000143870.12	PDIA6	2			Photodynamic therapy-induced unfolded protein response	1	0	0.825	0.628	1.156	0.955	0.521	0.99043	0.988866	0.932532	0.895457	0.969207	52.75	69.14	61.05	61.05	60.72	122.1	100.8	88.9	141.2	83.3	63.6
FALSE	Medium	IsMasterProteinCandidate	Q01780-2	Isoform 2 of Exosome component 10 OS=Homo sapiens OX=9606 GN=EXOSC10	0.02	2.263	1	1	2	1	860	98	8.4	0	1	metabolic process;regulation of biological process	cytoplasm;cytosol;membrane;nucleus	catalytic activity;nucleotide binding;protein binding;RNA binding	Pf00570, Pf01612, Pf08066	5394	ENSG00000171824.13	EXOSC10	1				0	0	0.248	0.281	0.245	0.219	0.077	0.705168	0.618699	0.432403	0.409415	0.346965	65.87	29.32	28.98	33.52	28.94	296.3	60.8	83.2	72.7	64.1	22.9
FALSE	Medium	IsMasterProtein	Q71RC2	La-related protein 4 OS=Homo sapiens OX=9606 GN=LARP4 PE=1 SV=3	0.011	2.6	2	1	1	1	724	80.5	6.61	0	1	cell organization and biogenesis;metabolic process;regulation of biological process	cytoplasm;cytosol;membrane	protein binding;RNA binding	Pf05383, Pf14259	113251	ENSG00000161813.21	LARP4	12				0	0	0.74	1.134	1.127	0.3	0.01	0.99043	0.824104	0.932532	0.781995	4.39845e-17	61.49	68.32	53.29	65.35		138.2	102.3	162.2	155.8	41.5
FALSE	High	None	P0DJD0	RANBP2-like and GRIP domain-containing protein 1 OS=Homo sapiens OX=9606 GN=RGPD1 PE=2 SV=1	0	9.92	2	3	6	3	1748	196.5	6.14	0	3	transport		protein binding	Pf00515, Pf00638, Pf01465, Pf07719, Pf13181, Pf13414, Pf13432	400966	ENSG00000187627.14	RGPD1	2	RNA transport			1	0	0.331	0.514	0.65	0.441	0.304	0.862317	0.922104	0.965936	0.895457	0.861861	81.99	92.8	78.81	79.19	92.11	185.6	76.8	123.1	95.2	64.5	54.7
FALSE	High	None	P04637-8	Isoform 8 of Cellular tumor antigen p53 OS=Homo sapiens OX=9606 GN=TP53	0	13.295	23	3	4	3	209	23.7	7.85	2.59	3	cell communication;cell death;cell differentiation;cell organization and biogenesis;cell proliferation;development;metabolic process;regulation of biological process;response to stimulus	cytoplasm;cytosol;endoplasmic reticulum;mitochondrion;nucleus;organelle lumen	DNA binding;metal ion binding;nucleotide binding;protein binding;RNA binding	Pf00870	7157	ENSG00000141510.16	TP53	17			AMP-activated Protein Kinase (AMPK) Signaling; miRNA Regulation of DNA Damage Response; miRNAs involved in DNA damage response; Fluoropyrimidine Activity; TP53 Network; Folate Metabolism; Apoptosis Modulation and Signaling; Cell Cycle; Alzheimers Disease; Metastatic brain tumor; Signaling Pathways in Glioblastoma; Gastric cancer network 2; Oncostatin M Signaling Pathway; Spinal Cord Injury; Retin…	33	0	1.439	1.003	0.065	0.01	0.01	0.861896	0.88228	0.00585521	9.57584e-17	4.39845e-17	56.35	64.74	50.5			371.5	124.1	80.2	24.3
FALSE	High	IsMasterProteinCandidate	Q8N684-3	Isoform 3 of Cleavage and polyadenylation specificity factor subunit 7 OS=Homo sapiens OX=9606 GN=CPSF7	0	14.054	8	3	8	3	514	56.3	8.87	4.26	3	cell organization and biogenesis;metabolic process	membrane;nucleus	protein binding;RNA binding	Pf00076, Pf14259	79869	ENSG00000149532.15	CPSF7	11				0	0	0.86	1.068	1.21	0.989	0.144	0.99043	0.852671	0.932532	0.895457	0.677602	19.06	68.1	28.78	57.51	47.96	105.1	96.8	149.3	118.6	121.1	9.1
FALSE	High	IsMasterProteinCandidate	P29558-2	Isoform 2 of RNA-binding motif, single-stranded-interacting protein 1 OS=Homo sapiens OX=9606 GN=RBMS1	0	8.182	7	2	9	2	403	44.1	8.66	1.64	2	metabolic process	nucleus	DNA binding;protein binding;RNA binding	Pf00076, Pf13893, Pf14259	5937		RBMS1	2				0	0	100	100	100	100	100	9.18378e-17	1.05604e-16	1.07138e-16	9.57584e-17	4.39845e-17							204.3	23.5	214.2	145.5	12.6
FALSE	High	IsMasterProteinCandidate	O75400-2	Isoform 2 of Pre-mRNA-processing factor 40 homolog A OS=Homo sapiens OX=9606 GN=PRPF40A	0	70.356	10	9	95	9	930	105.9	7.99	85.56	9	cell division;cell organization and biogenesis;cellular component movement;metabolic process;regulation of biological process	cytosol;membrane;spliceosomal complex	protein binding;RNA binding	Pf00397, Pf01846	55660	ENSG00000196504.15	PRPF40A	2	Spliceosome		mRNA Processing	2	0	0.821	0.935	0.957	0.754	0.058	0.999801	0.906582	0.965936	0.97225	0.225309	47.3	74.8	45.47	59.61	59.72	117.3	104.2	153.8	131.7	89.4	3.6
FALSE	High	IsMasterProtein	P63104	14-3-3 protein zeta/delta OS=Homo sapiens OX=9606 GN=YWHAZ PE=1 SV=1	0	20.567	25	5	24	4	245	27.7	4.79	12.59	5	cell organization and biogenesis;metabolic process;regulation of biological process;response to stimulus;transport	cytoplasm;cytosol;membrane;mitochondrion;nucleus	catalytic activity;protein binding;RNA binding	Pf00244	7534	ENSG00000164924.17	YWHAZ	8	Viral carcinogenesis; Oocyte meiosis; Hepatitis B; Cell cycle; Epstein-Barr virus infection; PI3K-Akt signaling pathway; Hippo signaling pathway; Pathogenic Escherichia coli infection	Chk1/Chk2(Cds1) mediated inactivation of Cyclin B:Cdk1 complex; Interleukin-3, 5 and GM-CSF signaling; KSRP (KHSRP) binds and destabilizes mRNA; Activation of BAD and translocation to mitochondria ; GP1b-IX-V activation signalling; Translocation of GLUT4 to the plasma membrane; Rap1 signalling; Deactivation of the beta-catenin transactivating complex; TP53 Regulates Metabolic Genes; RHO GTPases a…	Cell Cycle; Prolactin Signaling Pathway; Pathogenic Escherichia coli infection; Myometrial Relaxation and Contraction Pathways; Calcium Regulation in the Cardiac Cell; Sudden Infant Death Syndrome (SIDS) Susceptibility Pathways	51	1	0.478	0.235	0.484	0.333	0.219	0.91332	0.454179	0.932532	0.777939	0.825441	47	59.06	58.71	57.93	116.89	183.2	75.2	22.8	100.2	89.6	128.9
FALSE	High	IsMasterProteinCandidate	P08195-3	Isoform 3 of 4F2 cell-surface antigen heavy chain OS=Homo sapiens OX=9606 GN=SLC3A2	0	18.413	14	4	5	4	568	61.8	5.21	6.23	4	cell growth;cellular component movement;metabolic process;response to stimulus;transport	cell surface;cytosol;membrane;nucleus	catalytic activity;protein binding;RNA binding;transporter activity	Pf00128	6520	ENSG00000168003.16	SLC3A2	11				0	0	0.751	0.39	0.556	0.528	0.508	0.999801	0.811776	0.932532	0.926172	0.979352	70.11	61.9	72.33	57.81	61.61	211.4	112.2	56.2	90	70.8	59.3
FALSE	Medium	IsMasterProtein	Q86XK2	F-box only protein 11 OS=Homo sapiens OX=9606 GN=FBXO11 PE=1 SV=3	0.036	1.948	1	1	8	1	927	103.5	6.99	0	1	metabolic process	chromosome;cytoplasm;cytosol;nucleus	catalytic activity;metal ion binding;protein binding	Pf00646, Pf02207, Pf05048, Pf12937, Pf13229	80204	ENSG00000138081.20	FBXO11	2		Antigen processing: Ubiquitination & Proteasome degradation; Neddylation		7	0	1.091	3.39	1.18	1.218	3.312	0.977089	0.115051	0.932532	0.839357	0.296791	110.52	97.43	288.83	129.74	213.01	31.8	64.6	293.8	37.5	28.2	144.1
FALSE	High	IsMasterProteinCandidate	Q9UI08-2	Isoform 1 of Ena/VASP-like protein OS=Homo sapiens OX=9606 GN=EVL	0	31.088	20	6	28	6	418	44.8	8.84	16.22	6	cell organization and biogenesis;cellular component movement;regulation of biological process;response to stimulus	cytoplasm;cytoskeleton;cytosol;membrane	protein binding	Pf00568, Pf08776	51466	ENSG00000196405.12	EVL	14				0	0	0.423	0.419	0.324	0.374	0.07	0.87012	0.844666	0.67509	0.839357	0.308936	60.54	80.46	34.92	72.14	40.89	196.5	108.1	126.6	82.3	70.3	16.3
FALSE	High	IsMasterProtein	P83436	Conserved oligomeric Golgi complex subunit 7 OS=Homo sapiens OX=9606 GN=COG7 PE=1 SV=1	0.007	3.533	1	1	1	1	770	86.3	5.47	0	1	cell organization and biogenesis;metabolic process;regulation of biological process;transport	Golgi;membrane	protein binding	Pf10191	91949	ENSG00000168434.12	COG7	16		COPI-mediated anterograde transport; Intra-Golgi traffic; Retrograde transport at the Trans-Golgi-Network		11	0	0.468	0.336	0.273	0.101	0.171	0.952513	0.751746	0.519234	0.0498781	0.754591	43.07	44.4	74.92	47.23	39.86	236.6	106.4	103.5	89.1	24	40.4
FALSE	High	IsMasterProteinCandidate	P14859-3	Isoform 3 of POU domain, class 2, transcription factor 1 OS=Homo sapiens OX=9606 GN=POU2F1	0	4.724	3	1	3	1	741	76.6	8.68	0	1	metabolic process;regulation of biological process	endoplasmic reticulum;nucleus	DNA binding;protein binding	Pf00046, Pf00157	5451		POU2F1	1			Integrated Cancer pathway	1	0	3.681	2.308	4.327	5.003	0.01	0.21972	0.32544	0.122531	0.0333481	4.39845e-17	40.7	64.41	50.99	71.75		36.8	135.3	84.9	159.1	184
FALSE	Low	None	P13929	Beta-enolase OS=Homo sapiens OX=9606 GN=ENO3 PE=1 SV=5	0.053	1.349	3	1	1	1	434	47	7.71	0	1	metabolic process	cytoplasm;cytosol;membrane	catalytic activity;metal ion binding	Pf00113, Pf03952, Pf13378	2027	ENSG00000108515.17	ENO3	17	Metabolic pathways; HIF-1 signaling pathway; RNA degradation; Carbon metabolism; Biosynthesis of amino acids; Glycolysis / Gluconeogenesis	Gluconeogenesis; Glycolysis	Glycolysis and Gluconeogenesis	12	0	0.079	0.733	0.933	0.668	0.129	0.0559942	0.981988	0.966774	0.995728	0.637547	16.97	40.3	31.65	28.13	43.06	159.9	12.7	117.3	168	116.7	25.5
FALSE	High	None	P42694-2	Isoform 2 of Probable helicase with zinc finger domain OS=Homo sapiens OX=9606 GN=HELZ	0	104.752	25	22	138	22	1163	133	7.47	29.7	22		membrane;nucleus	catalytic activity;DNA binding;metal ion binding;nucleotide binding;protein binding;RNA binding	Pf00580, Pf00642, Pf02562, Pf04851, Pf13086, Pf13087, Pf13245, Pf13604	9931	ENSG00000198265.11	HELZ	17				0	0	1.966	1.454	1.623	1.17	1.445	0.77118	0.700115	0.794917	0.868931	0.722141	60.53	58.71	55.82	60.85	67.07	55.3	140.7	89.1	116.5	83.7	114.6
FALSE	High	IsMasterProteinCandidate	Q17RY0-2	Isoform 2 of Cytoplasmic polyadenylation element-binding protein 4 OS=Homo sapiens OX=9606 GN=CPEB4	0	19.986	8	4	16	4	712	78.3	7.18	2.06	4	cell communication;metabolic process;regulation of biological process;response to stimulus	cytoplasm;endoplasmic reticulum;nucleus	metal ion binding;protein binding;RNA binding;translation regulator activity	Pf00076, Pf14259	80315	ENSG00000113742.12	CPEB4	5				0	0	1.426	1.301	1.773	1.646	0.917	0.897831	0.764874	0.744954	0.624078	0.838379	39.28	69.02	42	57.67	52.28	63.5	98.3	122.1	127.3	109.9	78.8
FALSE	High	IsMasterProteinCandidate	P85299-3	Isoform 3 of Proline-rich protein 5 OS=Homo sapiens OX=9606 GN=PRR5	0	4.075	5	1	1	1	379	41.5	7.01	0	1	regulation of biological process;response to stimulus	cytosol		Pf08539	55615	ENSG00000186654.20	PRR5	22			Target Of Rapamycin (TOR) Signaling	1	0	0.01	0.01	0.214	0.421	0.01	9.18378e-17	1.05604e-16	0.334318	0.895457	4.39845e-17			19.68	19.68		367			78.6	154.3
FALSE	High	None	O95816-2	Isoform 2 of BAG family molecular chaperone regulator 2 OS=Homo sapiens OX=9606 GN=BAG2	0	38.149	61	6	24	6	178	20.2	6.29	11.81	6	metabolic process;regulation of biological process	cytosol	enzyme regulator activity;nucleotide binding;protein binding	Pf02179	9532		BAG2	6				0	0	0.746	0.42	0.469	0.465	0.089	0.99043	0.847121	0.927838	0.895457	0.425991	71.26	64.26	58.1	83.59	50.45	186.3	173.9	57.2	79.7	97.8	5.2
FALSE	High	None	P23396-2	Isoform 2 of 40S ribosomal protein S3 OS=Homo sapiens OX=9606 GN=RPS3	0	136.28	58	15	428	15	259	28.5	9.73	396.53	15	cell death;cell division;cell organization and biogenesis;metabolic process;regulation of biological process;response to stimulus;transport	cytoplasm;cytosol;endoplasmic reticulum;membrane;nucleus;organelle lumen;ribosome	catalytic activity;DNA binding;protein binding;RNA binding;structural molecule activity	Pf00189, Pf07650	6188	ENSG00000149273.14	RPS3	11			Cytoplasmic Ribosomal Proteins	1	0	1.21	0.948	1.108	0.836	1.152	0.955155	0.898058	0.932532	0.935418	0.789591	60.52	82.5	46.66	53.24	61.74	91	125.9	88.9	106.5	82.1	105.7
FALSE	High	None	Q969G3-3	Isoform 3 of SWI/SNF-related matrix-associated actin-dependent regulator of chromatin subfamily E member 1 OS=Homo sapiens OX=9606 GN=SMARCE1	0	137.424	42	14	204	14	341	39.2	4.69	227.38	14	cell differentiation;cell organization and biogenesis;regulation of biological process	chromosome;nucleus	catalytic activity;DNA binding;protein binding;RNA binding	Pf00505	6605	ENSG00000073584.18	SMARCE1	17			Androgen receptor signaling pathway; Pathways Affected in Adenoid Cystic Carcinoma	2	0	4.854	4.376	3.869	3.527	0.121	0.158581	0.0565004	0.158972	0.116882	0.602926	85.92	83.24	60.14	68.21	94.5	30.7	179.4	123.7	144	120.5	1.6
FALSE	High	IsMasterProtein	P26641	Elongation factor 1-gamma OS=Homo sapiens OX=9606 GN=EEF1G PE=1 SV=3	0	82.758	33	12	75	12	437	50.1	6.67	40.86	12	metabolic process;response to stimulus	cytoplasm;cytosol;endoplasmic reticulum;membrane;nucleus	catalytic activity;protein binding;RNA binding	Pf00043, Pf00647, Pf02798, Pf13409, Pf13410, Pf13417, Pf14497	1937	ENSG00000254772.9	EEF1G	11	Legionellosis	Eukaryotic Translation Elongation	Translation Factors	5	0	0.244	0.181	0.221	0.165	0.075	0.512723	0.268548	0.357373	0.221053	0.338334	48.32	69.99	37.14	47.43	63.16	344.3	75	36.5	70.8	53.6	19.8
FALSE	High	None	Q14155-2	Isoform 2 of Rho guanine nucleotide exchange factor 7 OS=Homo sapiens OX=9606 GN=ARHGEF7	0	45.265	18	8	24	7	753	84.4	7.18	8.39	8	cell differentiation;cell organization and biogenesis;regulation of biological process;response to stimulus	cytosol;membrane;vacuole	protein binding	Pf00018, Pf00169, Pf00307, Pf00621, Pf07653, Pf14604	8874	ENSG00000102606.17	ARHGEF7	13			Integrin-mediated Cell Adhesion; Regulation of Actin Cytoskeleton	2	0	0.301	0.294	0.265	0.248	0.669	0.644417	0.650893	0.499973	0.502049	0.889638	121.2	80.93	50.22	96.35	12.4	323.4	44.3	120.7	57.7	36.7	17.2
FALSE	High	IsMasterProtein	Q16777	Histone H2A type 2-C OS=Homo sapiens OX=9606 GN=HIST2H2AC PE=1 SV=4	0	98.876	59	8	415	3	129	14	10.9	544.35	8	regulation of biological process	chromosome;nucleus	DNA binding;protein binding	Pf00125, Pf00808	8338	ENSG00000184260.5	HIST2H2AC	1	Systemic lupus erythematosus; Alcoholism	SIRT1 negatively regulates rRNA expression; UCH proteinases; RMTs methylate histone arginines; Activation of anterior HOX genes in hindbrain development during early embryogenesis; NoRC negatively regulates rRNA expression; Meiotic synapsis; Transcriptional regulation by small RNAs; Meiotic recombination; PRC2 methylates histones and DNA; HDACs deacetylate histones; Formation of the beta-catenin:…		66	5	0.417	0.386	0.468	0.296	1.015	0.87012	0.809662	0.925368	0.686954	0.825441	71.99	83.02	37.35	98.97	82.89	145.6	83.1	39.9	66.5	33.6	231.2
FALSE	High	IsMasterProteinCandidate	Q16891-4	Isoform 4 of MICOS complex subunit MIC60 OS=Homo sapiens OX=9606 GN=IMMT	0	44.062	16	8	14	8	757	83.5	6.57	4.11	8	cell organization and biogenesis;cellular homeostasis	membrane;mitochondrion	protein binding;RNA binding	Pf09731	10989	ENSG00000132305.20	IMMT	2				0	0	0.259	0.258	0.319	0.292	0.202	0.542009	0.535149	0.659965	0.673681	0.790164	62.91	57.27	52.03	61.36	38.22	298.4	78.7	38.5	82.9	53.6	47.9
FALSE	High	IsMasterProtein	P11586	C-1-tetrahydrofolate synthase, cytoplasmic OS=Homo sapiens OX=9606 GN=MTHFD1 PE=1 SV=3	0	131.866	37	25	223	25	935	101.5	7.3	130.58	25	metabolic process	cytoplasm;cytosol;membrane;mitochondrion	catalytic activity;nucleotide binding;protein binding	Pf00763, Pf01268, Pf02882	4522		MTHFD1	14	One carbon pool by folate; Metabolic pathways	Metabolism of folate and pterines	Folate Metabolism; One Carbon Metabolism; Trans-sulfuration and one carbon metabolism	9	0	1.581	1.218	1.45	0.985	1.397	0.873839	0.798888	0.866511	0.895457	0.740207	50.02	75.98	45.87	50.14	65.09	73	125.3	102	108	74.7	117
FALSE	High	IsMasterProteinCandidate	Q86U86-5	Isoform 5 of Protein polybromo-1 OS=Homo sapiens OX=9606 GN=PBRM1	0	22.108	4	5	10	5	1582	182	6.84	3.87	5	cell organization and biogenesis;metabolic process;regulation of biological process	chromosome	DNA binding;protein binding	Pf00439, Pf00505, Pf01426	55193	ENSG00000163939.18	PBRM1	3				0	0	3.515	1.945	2.32	1.537	0.239	0.332513	0.445697	0.499973	0.686954	0.836677	36.73	84.1	34.54	63.82	14.32	46.9	241.4	129	99.8	78	4.8
FALSE	Medium	None	Q9UKT9-14	Isoform 14 of Zinc finger protein Aiolos OS=Homo sapiens OX=9606 GN=IKZF3	0.014	2.397	8	1	1	0	263	30	5.88	0	1	metabolic process;regulation of biological process	cytoplasm;cytosol;membrane;nucleus	DNA binding;metal ion binding;protein binding	Pf00096, Pf13465	22806	ENSG00000161405.16	IKZF3	17				0	0	0.987	0.773	1.205	0.854	0.116	0.963236	0.964457	0.932532	0.930866	0.587389	60.61	76.36	94.42	60.61	59.79	121.6	120	94	146.6	103.8	14.1
FALSE	High	IsMasterProteinCandidate	Q6MZP7-2	Isoform 2 of Protein lin-54 homolog OS=Homo sapiens OX=9606 GN=LIN54	0	15.126	9	3	13	3	660	70.3	8.53	6.35	3	metabolic process;regulation of biological process		DNA binding;metal ion binding;protein binding	Pf03638, Pf05109	132660	ENSG00000189308.10	LIN54	4				0	0	0.958	1.222	0.79	1.015	0.01	0.968927	0.798888	0.996915	0.895457	4.39845e-17	90.7	66.81	94.53	88.55		208.3	82.2	133.9	81	94.6
FALSE	High	IsMasterProteinCandidate	P27824-2	Isoform 2 of Calnexin OS=Homo sapiens OX=9606 GN=CANX	0.007	3.556	2	1	15	1	627	71.5	4.7	0	1	metabolic process;regulation of biological process;response to stimulus;transport	endoplasmic reticulum;membrane;organelle lumen;ribosome	metal ion binding;protein binding;RNA binding	Pf00262	821		CANX	5				0	0	0.364	0.81	1.174	0.452	0.225	0.874919	0.945398	0.932532	0.895457	0.827664	45.39	49.17	64.21	66.6	67.89	172	62.7	139.4	123.9	70	32.1
FALSE	High	IsMasterProtein	Q7L7L0	Histone H2A type 3 OS=Homo sapiens OX=9606 GN=HIST3H2A PE=1 SV=3	0	80.92	36	7	359	2	130	14.1	11.05	473.54	7	cell organization and biogenesis;metabolic process;regulation of biological process;response to stimulus	chromosome;nucleus	DNA binding;protein binding	Pf00125, Pf00808	92815	ENSG00000181218.5	HIST3H2A	1	Alcoholism; Systemic lupus erythematosus	HDACs deacetylate histones; HATs acetylate histones; UCH proteinases; Ub-specific processing proteases; RMTs methylate histone arginines; Metalloprotease DUBs		13	0	0.443	0.517	0.707	0.691	1.052	0.890592	0.922104	0.991934	0.994254	0.820767	82.64	107.44	100.18	126.18	94.44	143.4	59.8	90.3	97.3	38.8	170.5
FALSE	High	None	Q99729	Heterogeneous nuclear ribonucleoprotein A/B OS=Homo sapiens OX=9606 GN=HNRNPAB PE=1 SV=2	0	5.091	3	1	6	1	332	36.2	8.21	3.57	1	cell organization and biogenesis;regulation of biological process	cytoplasm;nucleus	DNA binding;protein binding;RNA binding	Pf00076, Pf08143, Pf13893, Pf14259	3182		HNRNPAB	5			Preimplantation Embryo; mRNA Processing	2	0	1.004	0.594	1.118	0.966	0.566	0.99043	0.96497	0.932532	0.895457	0.946904	43.43	40.34	37.22	38.8	29.37	127.1	90.3	70.2	120.5	122.8	69.2
FALSE	Low	IsMasterProtein	P27540	Aryl hydrocarbon receptor nuclear translocator OS=Homo sapiens OX=9606 GN=ARNT PE=1 SV=1	0.053	1.747	2	1	1	1	789	86.6	6.54	0	1	cell differentiation;metabolic process;regulation of biological process;response to stimulus	cytoplasm;nucleus	DNA binding;protein binding;receptor activity;signal transducer activity	Pf00010, Pf00989, Pf08447, Pf11267, Pf13426, Pf14598	405	ENSG00000143437.20	ARNT	1	HIF-1 signaling pathway; Renal cell carcinoma; Chemical carcinogenesis; Pathways in cancer	Aryl hydrocarbon receptor signalling; Endogenous sterols; Xenobiotics; Regulation of gene expression by Hypoxia-inducible Factor; PPARA activates gene expression	Angiogenesis; Aryl Hydrocarbon Receptor; Aryl Hydrocarbon Receptor Pathway; Photodynamic therapy-induced HIF-1 survival signaling	23	0
FALSE	High	IsMasterProtein	P53597	Succinate--CoA ligase [ADP/GDP-forming] subunit alpha, mitochondrial OS=Homo sapiens OX=9606 GN=SUCLG1 PE=1 SV=4	0	5.908	9	2	11	2	346	36.2	8.79	0	2	metabolic process	cytosol;membrane;mitochondrion;organelle lumen	catalytic activity;nucleotide binding;RNA binding	Pf00549, Pf02629, Pf13607	8802	ENSG00000163541.11	SUCLG1	2	Citrate cycle (TCA cycle); Carbon metabolism; Propanoate metabolism; Metabolic pathways	Citric acid cycle (TCA cycle)	Amino Acid metabolism; TCA Cycle	10	0	0.778	0.721	0.986	0.731	1.386	0.992312	0.990177	0.965936	0.981691	0.740207	17.97	86.96	45.3	76.79	69.16	134.4	96.5	55.9	107	86.7	119.6
FALSE	High	IsMasterProtein	O75381	Peroxisomal membrane protein PEX14 OS=Homo sapiens OX=9606 GN=PEX14 PE=1 SV=1	0	8.317	19	3	3	3	377	41.2	4.94	0	3	cell organization and biogenesis;cellular component movement;regulation of biological process;transport	membrane;nucleus	protein binding	Pf04695	5195	ENSG00000142655.12	PEX14	1	Peroxisome			1	0	0.118	0.581	0.091	0.442	0.526	0.181085	0.961345	0.0265587	0.895457	0.96526	133.7	102.1	118.31	61.19	69.78	284.9	20.2	64.8	4.6	124.7	100.7
FALSE	High	None	O94776-2	Isoform 2 of Metastasis-associated protein MTA2 OS=Homo sapiens OX=9606 GN=MTA2	0	82.406	28	12	119	10	495	55	10.13	67.91	12	cell organization and biogenesis;metabolic process;regulation of biological process	membrane	catalytic activity;DNA binding;metal ion binding;protein binding	Pf00249, Pf00320, Pf01448	9219	ENSG00000149480.6	MTA2	11				0	0	1.214	0.905	0.84	0.615	0.069	0.952513	0.912312	0.996915	0.979098	0.304485	58.3	89.56	50.71	57.08	41.66	104.2	174.9	120.2	110.4	87.6	2.7
FALSE	High	IsMasterProtein	P10644	cAMP-dependent protein kinase type I-alpha regulatory subunit OS=Homo sapiens OX=9606 GN=PRKAR1A PE=1 SV=1	0	17.954	18	5	7	5	381	43	5.35	0	5	cell organization and biogenesis;cell proliferation;coagulation;metabolic process;regulation of biological process;response to stimulus	cytoplasm;cytosol;membrane	catalytic activity;enzyme regulator activity;nucleotide binding;protein binding	Pf00027, Pf02197	5573	ENSG00000108946.14	PRKAR1A	17	Insulin signaling pathway	Signaling by GPCR; PKA activation in glucagon signalling; PKA activation; DARPP-32 events; Glucagon-like Peptide-1 (GLP1) regulates insulin secretion; Hedgehog 'off' state; Vasopressin regulates renal water homeostasis via Aquaporins; Factors involved in megakaryocyte development and platelet production	miRs in Muscle Cell Differentiation; Mesodermal Commitment Pathway; Myometrial Relaxation and Contraction Pathways; G Protein Signaling Pathways; Calcium Regulation in the Cardiac Cell; Sudden Infant Death Syndrome (SIDS) Susceptibility Pathways	33	0	0.263	0.249	0.259	0.178	0.373	0.633863	0.499688	0.481013	0.267327	0.926973	78.84	33.93	57.45	58.6	111.72	311.3	44.5	25.1	54.3	25.4	139.4
FALSE	High	None	P04637-6	Isoform 6 of Cellular tumor antigen p53 OS=Homo sapiens OX=9606 GN=TP53	0	13.295	16	3	4	3	307	34.1	6.96	2.59	3	cell communication;cell death;cell differentiation;cell organization and biogenesis;cell proliferation;development;metabolic process;regulation of biological process;response to stimulus	cytoplasm;cytosol;endoplasmic reticulum;mitochondrion;nucleus;organelle lumen	DNA binding;metal ion binding;nucleotide binding;protein binding;RNA binding	Pf00870	7157	ENSG00000141510.16	TP53	17			AMP-activated Protein Kinase (AMPK) Signaling; miRNA Regulation of DNA Damage Response; miRNAs involved in DNA damage response; Fluoropyrimidine Activity; TP53 Network; Folate Metabolism; Apoptosis Modulation and Signaling; Cell Cycle; Alzheimers Disease; Metastatic brain tumor; Signaling Pathways in Glioblastoma; Gastric cancer network 2; Oncostatin M Signaling Pathway; Spinal Cord Injury; Retin…	33	0	1.439	1.003	0.065	0.01	0.01	0.861896	0.88228	0.00585521	9.57584e-17	4.39845e-17	56.35	64.74	50.5			371.5	124.1	80.2	24.3
FALSE	High	None	Q9UBL3-2	Isoform 2 of Set1/Ash2 histone methyltransferase complex subunit ASH2 OS=Homo sapiens OX=9606 GN=ASH2L	0	29.405	13	4	20	4	501	56.4	6.92	6.43	4	cell organization and biogenesis;metabolic process;regulation of biological process;response to stimulus	nucleus	catalytic activity;DNA binding;metal ion binding;protein binding	Pf00622	9070	ENSG00000129691.15	ASH2L	8				0	0	1.142	0.914	1.357	0.879	0.144	0.963236	0.908285	0.908027	0.917669	0.677602	45.2	67.63	50.1	53.8	126.53	95.9	128.6	79.3	136.8	103.9	55.6
FALSE	Medium	IsMasterProteinCandidate	Q13627-4	Isoform 3 of Dual specificity tyrosine-phosphorylation-regulated kinase 1A OS=Homo sapiens OX=9606 GN=DYRK1A	0.049	1.779	1	1	1	1	525	59.8	9.07	0	1												0	0	1.578	0.3	1.42	0.794	0.346	0.797868	0.672833	0.8786	0.951244	0.893447	39.15	139.76	39.32	39.96	37.66	110.7	174.7	33.2	159.4	88.3	33.8
FALSE	High	IsMasterProtein	Q9UBS4	DnaJ homolog subfamily B member 11 OS=Homo sapiens OX=9606 GN=DNAJB11 PE=1 SV=1	0	32.986	19	5	29	5	358	40.5	6.18	2.16	5	metabolic process;regulation of biological process	cytoplasm;endoplasmic reticulum;membrane;nucleus;organelle lumen	protein binding	Pf00226, Pf01556	51726	ENSG00000090520.11	DNAJB11	3	Protein processing in endoplasmic reticulum	XBP1(S) activates chaperone genes	Photodynamic therapy-induced unfolded protein response	6	0	1.057	0.623	1.424	1.176	0.808	0.984501	0.984743	0.878479	0.866937	0.83907	51.76	76.62	31.55	46.18	63.25	91	112.9	70.8	135.1	107.4	82.9
FALSE	High	IsMasterProtein	P61026	Ras-related protein Rab-10 OS=Homo sapiens OX=9606 GN=RAB10 PE=1 SV=1	0	8.941	11	2	9	1	200	22.5	8.38	8.05	2	cell differentiation;cell organization and biogenesis;regulation of biological process;response to stimulus;transport	cytosol;endoplasmic reticulum;endosome;Golgi;membrane	catalytic activity;nucleotide binding;protein binding	Pf00025, Pf00071, Pf04670, Pf08477	10890	ENSG00000084733.10	RAB10	2	Endocytosis; AMPK signaling pathway	Translocation of GLUT4 to the plasma membrane; Neutrophil degranulation; RAB GEFs exchange GTP for GDP on RABs; RAB geranylgeranylation	Focal Adhesion-PI3K-Akt-mTOR-signaling pathway	14	1	0.774	0.498	0.771	0.813	0.774	0.99043	0.908285	0.996915	0.942829	0.854073	38.11	32.29	38.86	45.98	53.5	111.1	95.9	56.1	111.2	98.9	126.9
FALSE	High	None	Q9UI08-3	Isoform 3 of Ena/VASP-like protein OS=Homo sapiens OX=9606 GN=EVL	0	17.956	14	4	19	4	390	41.6	9.33	8.03	4	cell organization and biogenesis;cellular component movement;regulation of biological process;response to stimulus;transport	cytoplasm;cytoskeleton;cytosol;membrane	protein binding	Pf00568, Pf00638	51466	ENSG00000196405.12	EVL	14				0	0	0.422	0.418	0.283	0.348	0.076	0.87012	0.844451	0.552354	0.803882	0.338594	58.77	70.25	43.03	73.47	55.05	201.4	109.3	123.2	72.6	73.7	19.8
FALSE	High	IsMasterProtein	O15084-1	Isoform 3 of Serine/threonine-protein phosphatase 6 regulatory ankyrin repeat subunit A OS=Homo sapiens OX=9606 GN=ANKRD28	0	17.184	5	3	7	2	1086	116.5	6.18	0	3	cell organization and biogenesis	cytosol;membrane	protein binding	Pf00023, Pf12796, Pf13606, Pf13637, Pf13857	23243		ANKRD28	3				0	0	0.588	0.465	0.375	0.302	0.716	0.99043	0.887463	0.794917	0.695764	0.872469	60.36	36.77	37.05	52.68	37.08	194.2	114.5	60.7	47.5	39.3	143.7
FALSE	High	IsMasterProtein	O43815	Striatin OS=Homo sapiens OX=9606 GN=STRN PE=1 SV=4	0	44.345	19	9	19	9	780	86.1	5.27	6.74	9	cell organization and biogenesis;regulation of biological process;response to stimulus	cytoplasm;membrane	protein binding	Pf00400, Pf08232	6801	ENSG00000115808.11	STRN	2				0	0	0.252	0.285	0.199	0.176	0.156	0.533755	0.631826	0.282226	0.258342	0.719081	76.16	73.46	68.62	69.25	29.1	403.8	44.6	50.6	69	25.9	6.1
FALSE	High	IsMasterProteinCandidate	Q14203-4	Isoform 4 of Dynactin subunit 1 OS=Homo sapiens OX=9606 GN=DCTN1	0.007	3.242	1	1	1	1	1253	138.7	5.54	0	1	cell division;cell organization and biogenesis;cellular component movement;metabolic process;regulation of biological process;transport	chromosome;cytoplasm;cytoskeleton;cytosol;membrane	catalytic activity;motor activity;protein binding	Pf00261, Pf01302, Pf04111, Pf05622, Pf05667, Pf06160, Pf08317, Pf12128, Pf12329, Pf12455, Pf13166, Pf13514, Pf15035	1639	ENSG00000204843.12	DCTN1	2				0	0	100	100		100	100	9.18378e-17	1.05604e-16		9.57584e-17	4.39845e-17							153.4	305.6		66.9	74
FALSE	High	None	Q04637-6	Isoform E of Eukaryotic translation initiation factor 4 gamma 1 OS=Homo sapiens OX=9606 GN=EIF4G1	0	29.734	4	4	15	2	1403	154.7	5.16	6.84	4	cell organization and biogenesis;defense response;metabolic process;regulation of biological process;response to stimulus	cytoplasm;cytosol;membrane;nucleus	nucleotide binding;protein binding;RNA binding;structural molecule activity	Pf00566, Pf02020, Pf02847, Pf02854	1981	ENSG00000114867.20	EIF4G1	3			Translation Factors	1	0	0.475	0.302	0.75	0.494	0.1	0.96054	0.673374	0.996915	0.899484	0.494179	26.15	55.91	35.29	73.47	103.28	150.6	159.4	105.7	75	90.9	18.4
FALSE	High	IsMasterProteinCandidate	Q3MHD2-2	Isoform 2 of Protein LSM12 homolog OS=Homo sapiens OX=9606 GN=LSM12	0	39.385	35	4	76	4	198	22	6.9	44.1	4				Pf09793	124801		LSM12	17				0	0	4.107	3.026	2.651	2.455	0.179	0.240729	0.156887	0.394181	0.286605	0.77091	80.35	68.22	46.83	57.93	121.2	55.2	157.6	132.6	137.6	107.8	9.2
FALSE	Medium	IsMasterProteinCandidate	P22314-2	Isoform 2 of Ubiquitin-like modifier-activating enzyme 1 OS=Homo sapiens OX=9606 GN=UBA1	0.012	2.763	2	1	1	1	1018	113.7	5.6	0	1	metabolic process;response to stimulus	cytoplasm;cytosol;membrane;mitochondrion;nucleus	catalytic activity;nucleotide binding;protein binding;RNA binding	Pf00899, Pf02134, Pf09358, Pf10585	7317		UBA1	X			Proteasome Degradation; Parkin-Ubiquitin Proteasomal System pathway; Parkinsons Disease Pathway	3	0	0.01	0.01	0.01	0.219	0.01	9.18378e-17	1.05604e-16	1.07138e-16	0.39961	4.39845e-17				49.26		492				108
FALSE	High	IsMasterProteinCandidate	Q92841-3	Isoform 4 of Probable ATP-dependent RNA helicase DDX17 OS=Homo sapiens OX=9606 GN=DDX17	0	50.273	16	9	197	5	652	72.5	8.68	263.02	9	cell differentiation;cell organization and biogenesis;defense response;metabolic process;regulation of biological process;response to stimulus	cytoplasm;cytosol;membrane;nucleus	catalytic activity;nucleotide binding;protein binding;RNA binding	Pf00270, Pf00271	10521		DDX17	22				0	0	1.46	0.973	1.045	0.95	0.7	0.896008	0.887463	0.945065	0.896632	0.878039	81.19	59.4	70.1	66.72	49.6	101.8	128.8	107.6	128.6	71.6	61.6
FALSE	High	IsMasterProteinCandidate	P62820-2	Isoform 2 of Ras-related protein Rab-1A OS=Homo sapiens OX=9606 GN=RAB1A	0	8.46	19	2	8	1	141	15.3	8.13	8.05	2	cell organization and biogenesis;cellular component movement;defense response;metabolic process;regulation of biological process;response to stimulus;transport	cytosol;endosome;Golgi;membrane	catalytic activity;nucleotide binding;protein binding	Pf00071, Pf07728, Pf13191, Pf13401	5861	ENSG00000138069.16	RAB1A	2				0	0	1.106	0.825	1.568	1.17	0.807	0.925163	0.936956	0.811642	0.868931	0.83907	18.76	81.19	32.59	44.32	9.89	87.9	100.5	99.3	137.8	102.9	71.6
FALSE	High	IsMasterProteinCandidate	P55735-4	Isoform 4 of Protein SEC13 homolog OS=Homo sapiens OX=9606 GN=SEC13	0	17.093	16	3	12	3	325	35.8	5.59	2.15	3	cell organization and biogenesis;regulation of biological process;transport	chromosome;cytosol;membrane	protein binding	Pf00400	6396	ENSG00000157020.17	SEC13	3			Sterol Regulatory Element-Binding Proteins (SREBP) signalling	1	0	0.706	0.46	0.809	0.716	0.696	0.99043	0.887463	0.996915	0.98534	0.878039	48.04	56.26	49.87	49.26	53.91	127.9	101.3	64.3	124.8	156.6	25.2
FALSE	High	None	Q6STE5	SWI/SNF-related matrix-associated actin-dependent regulator of chromatin subfamily D member 3 OS=Homo sapiens OX=9606 GN=SMARCD3 PE=1 SV=1	0	51.313	6	3	86	1	483	55	9.35	81.19	3	cell differentiation;cell organization and biogenesis;metabolic process;regulation of biological process	cytoplasm;nucleus	protein binding	Pf02201	6604	ENSG00000082014.16	SMARCD3	7		Transcriptional regulation of white adipocyte differentiation; RMTs methylate histone arginines; Activation of gene expression by SREBF (SREBP); RORA activates gene expression; PPARA activates gene expression; RUNX1 interacts with co-factors whose precise effect on RUNX1 targets is not known; YAP1- and WWTR1 (TAZ)-stimulated gene expression; Transcriptional activation of mitochondrial biogenesis;…		26	0	5.102	4.304	4.598	3.917	0.365	0.140588	0.0582126	0.102819	0.0826003	0.918744	30.29	53.94	35.69	53.99	97.49	31.8	143.4	151.3	148.6	106.6	18.3
FALSE	High	IsMasterProteinCandidate	Q9NRP0-2	Isoform 2 of Oligosaccharyltransferase complex subunit OSTC OS=Homo sapiens OX=9606 GN=OSTC	0	7.551	7	1	5	1	171	19.2	9.19	0	1	metabolic process		catalytic activity;protein binding	Pf04756	58505	ENSG00000198856.12	OSTC	4				0	0	0.942	0.641	0.965	0.568	0.501	0.963236	0.993592	0.965936	0.942829	0.982297	40.64	55.52	47.07	41.79	33.93	115.2	118	88.6	136.5	77.9	63.7
FALSE	Medium	IsMasterProtein	Q9NR28	Diablo homolog, mitochondrial OS=Homo sapiens OX=9606 GN=DIABLO PE=1 SV=1	0.036	1.937	4	1	1	1	239	27.1	5.9	0	1	cell death;metabolic process;regulation of biological process;response to stimulus	cytoplasm;cytosol;mitochondrion	protein binding	Pf09057	56616	ENSG00000184047.16	DIABLO	12	Apoptosis; Apoptosis - multiple species	SMAC-mediated dissociation of IAP:caspase complexes ; SMAC binds to IAPs ; Release of apoptotic factors from the mitochondria	TNF alpha Signaling Pathway; Nanomaterial induced apoptosis; Apoptosis	13	0	0.625	0.286	0.691	0.496	0.477	0.99043	0.633685	0.98468	0.899484	0.998492	31.62	57.22	41.53	38.13	39.16	154.4	120.7	56.3	97.2	97.1	74.3
FALSE	High	None	P26373-2	Isoform 2 of 60S ribosomal protein L13 OS=Homo sapiens OX=9606 GN=RPL13	0	24.68	26	5	80	5	164	18.8	11.58	55.78	5	cell organization and biogenesis;metabolic process;transport	cytosol;membrane;nucleus;ribosome	protein binding;RNA binding;structural molecule activity	Pf01294	6137	ENSG00000167526.13	RPL13	16			Cytoplasmic Ribosomal Proteins	1	0	1.27	1.212	1.195	1.105	1.681	0.935983	0.805006	0.932532	0.877798	0.660912	61.72	78.75	48.95	64.79	73.87	102.8	105.9	81.1	106.7	82.8	120.6
FALSE	Medium	IsMasterProteinCandidate	O43464-3	Isoform 3 of Serine protease HTRA2, mitochondrial OS=Homo sapiens OX=9606 GN=HTRA2	0.014	2.45	3	1	1	1	436	46.4	10.24	0	1	cell organization and biogenesis;metabolic process;regulation of biological process;response to stimulus	chromosome;cytoskeleton;cytosol;endoplasmic reticulum;membrane;mitochondrion;nucleus	catalytic activity;protein binding	Pf00089, Pf13180, Pf13365	27429		HTRA2	2			Parkinsons Disease Pathway	1	0	0.01	0.71	0.298	0.01	0.01	9.18378e-17	0.993592	0.596935	9.57584e-17	4.39845e-17		27.76	16.07			302.4		207.6	90.1
FALSE	High	None	Q86YV0-2	Isoform 2 of RAS protein activator like-3 OS=Homo sapiens OX=9606 GN=RASAL3	0	118.552	31	20	85	20	943	104.2	8.95	63.97	20	metabolic process;regulation of biological process;response to stimulus	cytoplasm;cytosol;membrane	enzyme regulator activity	Pf00616, Pf12329	64926		RASAL3	19				0	0	0.17	0.179	0.236	0.168	0.19	0.260246	0.258047	0.405298	0.23142	0.78078	95.52	82.41	73.29	104.8	122	344.3	45.4	62.8	79.1	45.8	22.7
FALSE	High	IsMasterProtein	Q00341	Vigilin OS=Homo sapiens OX=9606 GN=HDLBP PE=1 SV=2	0	199.846	31	28	89	28	1268	141.4	6.87	79.12	28	metabolic process;transport	cytoplasm;cytosol;membrane;nucleus	protein binding;RNA binding	Pf00013, Pf13014, Pf14611	3069		HDLBP	2		HDL clearance		4	0	0.193	0.106	0.141	0.101	0.172	0.336117	0.0582126	0.119568	0.0491513	0.755304	121.4	92.76	114.02	105.28	123.83	297.9	83	37.4	50.3	54.9	76.5
FALSE	High	None	P48741	Putative heat shock 70 kDa protein 7 OS=Homo sapiens OX=9606 GN=HSPA7 PE=5 SV=2	0	18.903	7	2	50	0	367	40.2	7.87	55.82	2	cell organization and biogenesis		nucleotide binding	Pf00012, Pf06723	3311		HSPA7	1		Regulation of HSF1-mediated heat shock response		4	0	1.328	0.803	1.512	1.213	0.318	0.920353	0.95214	0.847887	0.839367	0.876258	64.34	55.72	81.22	67.28	55.72	97.2	129.1	78	146.9	117.9	30.9
FALSE	High	IsMasterProtein	Q96D71	RalBP1-associated Eps domain-containing protein 1 OS=Homo sapiens OX=9606 GN=REPS1 PE=1 SV=3	0	16.373	6	3	8	3	796	86.6	5.69	7.4	3	cell organization and biogenesis;transport	cytosol;membrane	metal ion binding;protein binding	Pf12763, Pf13499	85021	ENSG00000135597.18	REPS1	6		Cargo recognition for clathrin-mediated endocytosis		4	0	0.364	0.233	0.166	0.161	0.01	0.861896	0.445697	0.176657	0.205626	4.39845e-17	30.72	17.76	74.3	68.14		384.6	59	52.7	59.8	43.9
FALSE	High	None	Q9ULM6	CCR4-NOT transcription complex subunit 6 OS=Homo sapiens OX=9606 GN=CNOT6 PE=1 SV=2	0	4.485	4	2	3	2	557	63.3	7.27	0	2	metabolic process;regulation of biological process;response to stimulus	cytoplasm;cytosol;membrane;nucleus	catalytic activity;metal ion binding;protein binding;RNA binding	Pf03372, Pf12799, Pf13855	57472	ENSG00000113300.11	CNOT6	5	RNA degradation	Activation of anterior HOX genes in hindbrain development during early embryogenesis; TP53 regulates transcription of additional cell cycle genes whose exact role in the p53 pathway remain uncertain; Deadenylation of mRNA		13	0	0.01	0.533	0.768	0.712	0.01	9.18378e-17	0.926792	0.996915	0.987853	4.39845e-17		40.55	37.85	49.2		269.7		75.4	113.2	141.6
FALSE	High	IsMasterProteinCandidate	Q6UN15-4	Isoform 4 of Pre-mRNA 3'-end-processing factor FIP1 OS=Homo sapiens OX=9606 GN=FIP1L1	0	56.715	25	6	72	6	378	40.8	4.69	82.83	6	metabolic process;transport		protein binding;RNA binding	Pf05182	81608	ENSG00000145216.15	FIP1L1	4				0	0	0.984	0.894	0.977	0.658	0.114	0.99043	0.915388	0.965936	0.992901	0.583102	59.73	63.87	49.38	69.46	61.74	106.2	140.6	90.7	156.4	95.2	10.9
FALSE	High	IsMasterProtein	Q16836	Hydroxyacyl-coenzyme A dehydrogenase, mitochondrial OS=Homo sapiens OX=9606 GN=HADH PE=1 SV=3	0.007	3.647	3	1	3	1	314	34.3	8.85	0	1	metabolic process;regulation of biological process;response to stimulus	cytoplasm;membrane;mitochondrion;organelle lumen	catalytic activity;nucleotide binding	Pf00070, Pf00725, Pf01210, Pf01266, Pf02737, Pf03721, Pf13450	3033	ENSG00000138796.16	HADH	4	Metabolic pathways; Butanoate metabolism; Tryptophan metabolism; Fatty acid degradation; Valine, leucine and isoleucine degradation; Lysine degradation; Fatty acid metabolism; Fatty acid elongation	Beta oxidation of hexanoyl-CoA to butanoyl-CoA; Beta oxidation of butanoyl-CoA to acetyl-CoA; Beta oxidation of decanoyl-CoA to octanoyl-CoA-CoA; Beta oxidation of octanoyl-CoA to hexanoyl-CoA; Beta oxidation of lauroyl-CoA to decanoyl-CoA-CoA	Fatty Acid Beta Oxidation; Fatty Acid Biosynthesis; Mitochondrial LC-Fatty Acid Beta-Oxidation; Amino Acid metabolism; Tryptophan metabolism	23	0	1.59	1.217	1.964	0.01	2.548	0.797868	0.798888	0.652867	9.57584e-17	0.426124	23.02	21.69	36.55		33.3	69.8	118.2	85.3	134		192.6
FALSE	High	None	Q99496-2	Isoform 2 of E3 ubiquitin-protein ligase RING2 OS=Homo sapiens OX=9606 GN=RNF2	0	7.398	7	2	6	2	264	29.2	5.64	1.9	2	cell organization and biogenesis;metabolic process;regulation of biological process	nucleus	catalytic activity;metal ion binding;protein binding	Pf00097, Pf13639, Pf13923, Pf15227	6045	ENSG00000121481.10	RNF2	1				0	0	0.68	0.912	0.816	0.451	0.321	0.999801	0.908285	0.996915	0.895457	0.878039	53.83	57.03	46.34	42.3	45.2	139.2	133.9	65.9	114	107.8	39.2
FALSE	Medium	None	P42224-2	Isoform Beta of Signal transducer and activator of transcription 1-alpha/beta OS=Homo sapiens OX=9606 GN=STAT1	0.035	1.999	2	1	1	1	712	83	6.42	0	1	cell death;cell differentiation;cell proliferation;cellular component movement;defense response;metabolic process;regulation of biological process;response to stimulus	cytoplasm;cytosol;nucleus	DNA binding;protein binding;signal transducer activity	Pf00017, Pf01017, Pf02864, Pf02865, Pf13204	6772	ENSG00000115415.18	STAT1	2		Regulation of IFNA signaling	IL-5 Signaling Pathway; Regulation of toll-like receptor signaling pathway; RANKL/RANK (Receptor activator of NFKB (ligand)) Signaling Pathway; Human Thyroid Stimulating Hormone (TSH) signaling pathway; Leptin signaling pathway; Prolactin Signaling Pathway; IL-7 Signaling Pathway; Type III interferon signaling; IL-9 Signaling Pathway; AGE/RAGE pathway; Allograft Rejection; Interleukin-11 Signalin…	35	0	0.52	0.355	0.569	0.346	0.324	0.981954	0.776004	0.942835	0.806447	0.878039	58.14	68.76	65.14	71.64	34.31	208.7	95.9	66	101.6	59.9	67.7
FALSE	High	IsMasterProtein	P69905	Hemoglobin subunit alpha OS=Homo sapiens OX=9606 GN=HBA1 PE=1 SV=2	0	33.477	43	5	105	5	142	15.2	8.68	118.73	5	cell organization and biogenesis;metabolic process;regulation of biological process;response to stimulus;transport	cytosol;extracellular;membrane;organelle lumen	antioxidant activity;catalytic activity;metal ion binding;protein binding;transporter activity	Pf00042	3040; 3039	ENSG00000206172.8; ENSG00000188536.12	HBA2; HBA1	16	Malaria; African trypanosomiasis	Scavenging of heme from plasma; Erythrocytes take up carbon dioxide and release oxygen; Erythrocytes take up oxygen and release carbon dioxide	Selenium Micronutrient Network; Vitamin B12 Metabolism; Folate Metabolism; Effects of Nitric Oxide	13	0	0.343	0.787	0.717	2.071	1.542	0.768717	0.961345	0.995739	0.404335	0.684194	67.91	89.49	75.93	108.77	63.12	66.9	40.1	55.8	65.8	210.1	161.3
FALSE	High	IsMasterProteinCandidate	Q13557-6	Isoform Delta 9 of Calcium/calmodulin-dependent protein kinase type II subunit delta OS=Homo sapiens OX=9606 GN=CAMK2D	0	14.095	7	2	3	1	513	57.9	7.14	2.48	2	cell differentiation;cell organization and biogenesis;cellular component movement;cellular homeostasis;metabolic process;regulation of biological process;response to stimulus	cytoplasm;cytosol;membrane;nucleus	catalytic activity;nucleotide binding;protein binding	Pf00069, Pf07714, Pf08332, Pf12680, Pf13474, Pf14534	817		CAMK2D	4			Physiological and Pathological Hypertrophy of the Heart; MicroRNAs in cardiomyocyte hypertrophy; SRF and miRs in Smooth Muscle Differentiation and Proliferation; Cardiac Hypertrophic Response; Myometrial Relaxation and Contraction Pathways; Calcium Regulation in the Cardiac Cell	6	0	0.074	0.384	0.136	0.091	0.01	0.0527225	0.809662	0.106548	0.0333481	4.39845e-17	2.42	79.23	45.9	114.56		365.6	27.2	140.3	38	29
FALSE	High	IsMasterProteinCandidate	Q8TB72-2	Isoform 2 of Pumilio homolog 2 OS=Homo sapiens OX=9606 GN=PUM2	0	14.812	5	3	10	3	987	106.1	6.86	3.99	3	cell organization and biogenesis;metabolic process;regulation of biological process;response to stimulus	cytosol;membrane	protein binding;RNA binding	Pf00806	23369		PUM2	2				0	0	6.496	6.691	7.154	4.91	2.385	0.035695	0.00891645	0.0210947	0.0355853	0.464035	82.24	90.67	80.04	96.21	89.28	12.6	116.1	159.5	157.6	111.3	43
FALSE	High	IsMasterProtein	Q92733	Proline-rich protein PRCC OS=Homo sapiens OX=9606 GN=PRCC PE=1 SV=1	0.007	3.322	4	1	1	1	491	52.4	5.1	0	1	metabolic process;regulation of biological process	nucleus	protein binding	Pf10253	5546	ENSG00000143294.14	PRCC	1	Transcriptional misregulation in cancer	mRNA Splicing - Major Pathway		5	0
FALSE	High	IsMasterProtein	P39023	60S ribosomal protein L3 OS=Homo sapiens OX=9606 GN=RPL3 PE=1 SV=2	0	52.008	20	7	52	7	403	46.1	10.18	8.07	7	cell organization and biogenesis;metabolic process;response to stimulus;transport	cytoplasm;cytosol;nucleus;ribosome	protein binding;RNA binding;structural molecule activity	Pf00297	6122	ENSG00000100316.15	RPL3	22	Ribosome	Peptide chain elongation; Eukaryotic Translation Termination; Viral mRNA Translation; L13a-mediated translational silencing of Ceruloplasmin expression; Nonsense Mediated Decay (NMD) independent of the Exon Junction Complex (EJC); Selenocysteine synthesis; Nonsense Mediated Decay (NMD) enhanced by the Exon Junction Complex (EJC); GTP hydrolysis and joining of the 60S ribosomal subunit; Major path…	Cytoplasmic Ribosomal Proteins	34	0	0.628	0.44	0.722	0.607	0.331	0.98017	0.871465	0.996915	0.972381	0.887045	53.1	60.63	44.42	59.19	59.63	154.5	107.5	62.8	111.2	99.2	64.7
FALSE	Medium	IsMasterProteinCandidate	O00429-4	Isoform 3 of Dynamin-1-like protein OS=Homo sapiens OX=9606 GN=DNM1L	0.016	2.323	3	1	1	1	699	78.1	6.81	0	1	cell death;cell organization and biogenesis;regulation of biological process;transport	cytoplasm;cytosol;endoplasmic reticulum;Golgi;membrane;mitochondrion	catalytic activity;enzyme regulator activity;nucleotide binding;protein binding	Pf00350, Pf01031, Pf02212	10059	ENSG00000087470.17	DNM1L	12			Synaptic Vesicle Pathway	1	0	0.313	0.332	0.493	0.01	0.01	0.861896	0.740915	0.932532	9.57584e-17	4.39845e-17	7.41	25.14	7.41			280.6	87.8	93.2	138.5
FALSE	High	IsMasterProteinCandidate	Q15788-2	Isoform 2 of Nuclear receptor coactivator 1 OS=Homo sapiens OX=9606 GN=NCOA1	0	9.353	2	2	9	2	1399	152.3	6.14	3.59	2	cell communication;cell organization and biogenesis;metabolic process;regulation of biological process;response to stimulus;transport	cytosol;membrane;nucleus	catalytic activity;DNA binding;protein binding	Pf00989, Pf07469, Pf08447, Pf08815, Pf08832, Pf13426, Pf14598	8648	ENSG00000084676.15	NCOA1	2			Androgen receptor signaling pathway; Energy Metabolism; Leptin signaling pathway; Adipogenesis; Aryl Hydrocarbon Receptor Pathway; Constitutive Androstane Receptor Pathway; IL-6 signaling pathway	7	0	1.171	1.218	0.86	1.395	0.875	0.917311	0.798888	0.995379	0.761838	0.838379	52.72	68.54	31.03	50.64	34.98	96.9	79.5	118.1	90.5	135.2	79.8
FALSE	High	IsMasterProtein	P29692	Elongation factor 1-delta OS=Homo sapiens OX=9606 GN=EEF1D PE=1 SV=5	0	32.603	21	4	22	4	281	31.1	5.01	27.99	4	metabolic process;regulation of biological process;response to stimulus	cytoplasm;cytosol;endoplasmic reticulum;nucleus	DNA binding;protein binding;RNA binding;signal transducer activity	Pf00736, Pf10587	1936	ENSG00000104529.17; ENSG00000273594.4	EEF1D	8; CHR_HSCHR8_3_CTG7	Herpes simplex infection	Eukaryotic Translation Elongation	Translation Factors	5	0	0.245	0.173	0.181	0.135	0.06	0.512723	0.237375	0.220373	0.126298	0.239145	59.55	61.15	50.26	63.62	68.16	333.8	83.5	54.9	62	54	11.8
FALSE	Medium	None	Q15555-2	Isoform 2 of Microtubule-associated protein RP/EB family member 2 OS=Homo sapiens OX=9606 GN=MAPRE2	0.014	2.482	7	1	1	1	259	29.1	8.69	0	1	cell division;cell proliferation;regulation of biological process;response to stimulus	cytoplasm;cytoskeleton	protein binding	Pf00307	10982	ENSG00000166974.12	MAPRE2	18				0	0	0.739	0.436	0.508	0.351	0.515	0.99043	0.861812	0.932532	0.808434	0.973119	3.87	12.29	2.58	0	16.38	169.1	124.9	73.7	85.9	59.3	87.1
FALSE	High	IsMasterProteinCandidate	P52948-2	Isoform 2 of Nuclear pore complex protein Nup98-Nup96 OS=Homo sapiens OX=9606 GN=NUP98	0	189.156	16	24	334	24	1726	187.1	6.51	168.1	24	cell organization and biogenesis;metabolic process;regulation of biological process;transport	chromosome;cytosol;membrane	catalytic activity;protein binding;RNA binding;structural molecule activity;transporter activity	Pf04096, Pf12110, Pf13634	4928	ENSG00000110713.15	NUP98	11				0	0	1.472	1.283	1.435	1.048	1.124	0.896008	0.776004	0.872063	0.895457	0.790164	53.5	68.77	45.51	45.93	58.7	75.1	116.1	93	125.9	88.8	101.1
FALSE	Medium	IsMasterProtein	Q9ULM3	YEATS domain-containing protein 2 OS=Homo sapiens OX=9606 GN=YEATS2 PE=1 SV=2	0.045	1.809	1	1	1	1	1422	150.7	8.98	0	1	cell organization and biogenesis;metabolic process;regulation of biological process	nucleus	protein binding	Pf03366	55689	ENSG00000163872.15	YEATS2	3		HATs acetylate histones		3	0	1.167	1.145	0.754	0.01	0.01	0.917311	0.818742	0.996915	9.57584e-17	4.39845e-17	37.34	56.31	43.12			149.6	133.4	189.1	128
FALSE	High	None	Q8WWM7-5	Isoform 5 of Ataxin-2-like protein OS=Homo sapiens OX=9606 GN=ATXN2L	0	305.403	29	27	587	27	1044	110.1	8.85	322.4	27	cell organization and biogenesis;regulation of biological process	cytosol;membrane	protein binding;RNA binding	Pf06741, Pf07145, Pf09770, Pf14438	11273		ATXN2L	16				0	0	3.18	4.119	3.864	2.497	0.136	0.395388	0.0658561	0.158972	0.278591	0.660912	81.11	83.96	72.58	77.06	119.52	36.6	151.4	178.3	126.5	104.6	2.6
FALSE	High	IsMasterProteinCandidate	Q9Y2K5-2	Isoform 2 of R3H domain-containing protein 2 OS=Homo sapiens OX=9606 GN=R3HDM2	0.007	3.339	2	1	1	1	681	72.5	9.2	0	1		nucleus	RNA binding		22864		R3HDM2	12				0	0	100	100	100	100		9.18378e-17	1.05604e-16	1.07138e-16	9.57584e-17								127.3	171.2	153.1	148.3
FALSE	High	None	Q58FG0	Putative heat shock protein HSP 90-alpha A5 OS=Homo sapiens OX=9606 GN=HSP90AA5P PE=2 SV=1	0	9.908	4	2	8	0	334	38.7	6.57	5.9	2	metabolic process;response to stimulus	cytoplasm	nucleotide binding;protein binding	Pf00183	730211		HSP90AA5P	3				0	0	0.445	0.241	0.48	0.326	0.24	0.892385	0.474791	0.932532	0.760345	0.836677	59.37	62.6	61.76	56.51	58.9	217.5	98.1	45.6	104	73.6	61.2
FALSE	High	IsMasterProtein	Q9NY12	H/ACA ribonucleoprotein complex subunit 1 OS=Homo sapiens OX=9606 GN=GAR1 PE=1 SV=1	0	4.411	12	2	2	2	217	22.3	10.92	0	2	cell organization and biogenesis;metabolic process	nucleus	protein binding;RNA binding	Pf04410	54433	ENSG00000109534.16	GAR1	4	Ribosome biogenesis in eukaryotes	rRNA modification in the nucleus and cytosol		5	0	0.278	0.183	0.287	0.417	0.122	0.763365	0.272855	0.562691	0.884943	0.610629	52.54	87.66	54.07	12.66	67.17	315.2	63.2	41.3	76	81.6	22.7
FALSE	High	IsMasterProtein	Q71UI9	Histone H2A.V OS=Homo sapiens OX=9606 GN=H2AFV PE=1 SV=3	0	13.959	31	4	135	2	128	13.5	10.58	112.38	4	regulation of biological process	chromosome;nucleus	DNA binding;protein binding	Pf00125	94239	ENSG00000105968.18	H2AFV	7	Alcoholism; Systemic lupus erythematosus	SIRT1 negatively regulates rRNA expression; RMTs methylate histone arginines; Activation of anterior HOX genes in hindbrain development during early embryogenesis; NoRC negatively regulates rRNA expression; Meiotic synapsis; Transcriptional regulation by small RNAs; Meiotic recombination; PRC2 methylates histones and DNA; Formation of the beta-catenin:TCF transactivating complex; DNA methylation;…		57	0	0.01	0.672	1.646	2.438	1.65	9.18378e-17	0.997449	0.794917	0.290936	0.660912		129.84	69.7	127.27	130.04	288.4		65.6	91.9	48.2	105.9
FALSE	High	None	Q9NSC2	Sal-like protein 1 OS=Homo sapiens OX=9606 GN=SALL1 PE=1 SV=2	0.005	3.943	1	1	6	1	1324	140.3	7.02	0	1	cell communication;cell differentiation;cell organization and biogenesis;metabolic process;regulation of biological process	cytoplasm;nucleus	catalytic activity;DNA binding;metal ion binding;protein binding	Pf00096, Pf12171, Pf13465, Pf13894	6299	ENSG00000103449.11	SALL1	16		POU5F1 (OCT4), SOX2, NANOG activate genes related to proliferation		3	0	1.892	2.176	1.291	0.721	0.073	0.654161	0.372568	0.932532	0.985182	0.32109	81.37	133.51	76.78	63.86	63.86	62.8	118.7	287.6	81	45.3	4.6
FALSE	Medium	IsMasterProteinCandidate	Q9NR28-3	Isoform 3 of Diablo homolog, mitochondrial OS=Homo sapiens OX=9606 GN=DIABLO	0.036	1.937	5	1	1	1	195	22.3	5.9	0	1	cell death;metabolic process;regulation of biological process;response to stimulus	cytosol;membrane;mitochondrion	protein binding	Pf09057	56616	ENSG00000184047.16	DIABLO	12			TNF alpha Signaling Pathway; Nanomaterial induced apoptosis; Apoptosis	3	0	0.625	0.286	0.691	0.496	0.477	0.99043	0.633685	0.98468	0.899484	0.998492	31.62	57.22	41.53	38.13	39.16	154.4	120.7	56.3	97.2	97.1	74.3
FALSE	High	IsMasterProtein	P35658	Nuclear pore complex protein Nup214 OS=Homo sapiens OX=9606 GN=NUP214 PE=1 SV=2	0	316.398	31	35	501	35	2090	213.5	7.47	372.15	35	cell organization and biogenesis;cellular component movement;metabolic process;regulation of biological process;response to stimulus;transport	cytosol;nucleus	protein binding;structural molecule activity;transporter activity		8021	ENSG00000126883.16	NUP214	9	RNA transport; Epstein-Barr virus infection	Rev-mediated nuclear export of HIV RNA; ISG15 antiviral mechanism; NEP/NS2 Interacts with the Cellular Export Machinery; tRNA processing in the nucleus; Transcriptional regulation by small RNAs; Nuclear Pore Complex (NPC) Disassembly; Regulation of Glucokinase by Glucokinase Regulatory Protein; Vpr-mediated nuclear import of PICs; Regulation of HSF1-mediated heat shock response; snRNP Assembly; S…	TGF-beta Signaling Pathway	68	0	1.298	1.098	1.133	0.746	0.793	0.926311	0.841033	0.932532	0.976905	0.848019	49.95	68.23	51.55	61.45	54.82	75	137.9	110.1	115.7	81.5	79.9
FALSE	High	IsMasterProtein	P18583	Protein SON OS=Homo sapiens OX=9606 GN=SON PE=1 SV=4	0	15.562	2	3	8	3	2426	263.7	5.64	9.45	3	cell organization and biogenesis;metabolic process;regulation of biological process	extracellular;nucleus	DNA binding;protein binding;RNA binding	Pf00035, Pf01585, Pf03154, Pf05109, Pf07174, Pf12526, Pf14709	6651	ENSG00000159140.19	SON	21				0	0	0.654	0.536	0.589	0.414	0.254	0.99043	0.926792	0.945065	0.877798	0.838379	46.5	74.38	48.47	67.86	61.07	186.8	101.6	98.5	104.9	78.8	29.4
FALSE	Medium	IsMasterProtein	Q3LFD5	Putative ubiquitin carboxyl-terminal hydrolase 41 OS=Homo sapiens OX=9606 GN=USP41 PE=2 SV=2	0.012	2.792	4	1	1	1	358	41.4	8.03	0	1	metabolic process		catalytic activity	Pf00443, Pf13423	373856		USP41	22		ISG15 antiviral mechanism		5	0	0.01	0.531	0.01	0.707	0.255	9.18378e-17	0.926792	1.07138e-16	0.989812	0.838379		23.44		23.44	124.93	240.7		127.7		170.3	61.3
FALSE	High	IsMasterProtein	P35251	Replication factor C subunit 1 OS=Homo sapiens OX=9606 GN=RFC1 PE=1 SV=4	0.007	3.204	1	1	1	1	1148	128.2	9.36	0	1	cell organization and biogenesis;cellular homeostasis;metabolic process;regulation of biological process;response to stimulus	cytoplasm;nucleus	catalytic activity;DNA binding;enzyme regulator activity;nucleotide binding;protein binding	Pf00004, Pf00533, Pf03215, Pf05496, Pf06414, Pf08519, Pf12738, Pf13207, Pf13238	5981	ENSG00000035928.15	RFC1	4	Mismatch repair; Nucleotide excision repair; DNA replication	Translesion synthesis by POLK; Translesion Synthesis by POLH; Gap-filling DNA repair synthesis and ligation in TC-NER; HDR through Homologous Recombination (HRR); Gap-filling DNA repair synthesis and ligation in GG-NER; Dual Incision in GG-NER; Polymerase switching; Termination of translesion DNA synthesis; Translesion synthesis by POLI; Recognition of DNA damage by PCNA-containing replication co…	miRNA Regulation of DNA Damage Response; DNA Replication; Mismatch repair; DNA Damage Response	45	0	0.245	0.188	0.183	0.427	0.01	0.682965	0.293606	0.227688	0.895457	4.39845e-17	87.96	73.89	86.27	87.96		298.7	73.3	45.9	54.6	127.5
FALSE	Medium	IsMasterProtein	P24539	ATP synthase F(0) complex subunit B1, mitochondrial OS=Homo sapiens OX=9606 GN=ATP5PB PE=1 SV=2	0.049	1.781	7	1	2	1	256	28.9	9.36	0	1	cell organization and biogenesis;metabolic process;transport	membrane;mitochondrion;nucleus;organelle lumen	catalytic activity;protein binding;transporter activity	Pf05405	515	ENSG00000116459.10	ATP5F1	1	Oxidative phosphorylation; Huntington's disease; Alzheimer's disease; Metabolic pathways; Parkinson's disease	Cristae formation; Formation of ATP by chemiosmotic coupling	Electron Transport Chain; Oxidative phosphorylation	14	0	0.01	0.326	1.261	0.795	1.149	9.18378e-17	0.732263	0.932532	0.951244	0.789849		47.02	31.12	28.64	28.08	129.1		42.1	168.8	111.6	148.4
FALSE	High	IsMasterProtein	Q8WW12	PEST proteolytic signal-containing nuclear protein OS=Homo sapiens OX=9606 GN=PCNP PE=1 SV=2	0	9.159	15	2	2	2	178	18.9	7.49	1.98	2	metabolic process	nucleus	protein binding	Pf15473	57092	ENSG00000081154.11	PCNP	3				0	0	0.178	0.318	0.086	0.267	0.023	0.308187	0.717075	0.0206618	0.579924	0.0262338	33.9	123.72	104.84	104.02	0	360.8	62.8	47.5	22.2	93.7	13
FALSE	High	IsMasterProtein	Q15631	Translin OS=Homo sapiens OX=9606 GN=TSN PE=1 SV=1	0	6.926	27	3	5	3	228	26.2	6.44	0	3	metabolic process;response to stimulus	cytoplasm;cytosol;nucleus	catalytic activity;DNA binding;protein binding;RNA binding	Pf01997	7247	ENSG00000211460.11	TSN	2		Small interfering RNA (siRNA) biogenesis		3	0	0.141	0.178	0.12	0.126	0.01	0.273568	0.25405	0.0718369	0.107724	4.39845e-17	64.2	55.59	58	39.33		476.4	29	38.2	29.8	26.6
FALSE	High	IsMasterProteinCandidate	O60271-3	Isoform 3 of C-Jun-amino-terminal kinase-interacting protein 4 OS=Homo sapiens OX=9606 GN=SPAG9	0	6.167	1	1	2	1	945	104.7	4.87	0	1	cell differentiation;cell organization and biogenesis;regulation of biological process;transport	cytoplasm;cytosol	protein binding;structural molecule activity	Pf09744	9043		SPAG9	17				0	0	0.045	0.01	0.294	0.042	0.01	0.00760617	1.05604e-16	0.585312	0.00128791	4.39845e-17	49.58		65.54	49.46		444.7	19.8		116.6	18.9
FALSE	Medium	IsMasterProtein	Q7L5Y9	E3 ubiquitin-protein transferase MAEA OS=Homo sapiens OX=9606 GN=MAEA PE=1 SV=1	0.012	2.706	2	1	1	1	396	45.3	8.69	0	1	cell division;cell organization and biogenesis;metabolic process;regulation of biological process	cytoplasm;cytoskeleton;membrane;nucleus	catalytic activity;protein binding	Pf10607	10296	ENSG00000090316.15	MAEA	4				0	0	0.01	0.292	0.288	0.318	0.01	9.18378e-17	0.648453	0.568686	0.761838	4.39845e-17		16.29	8.19	43		328.3		93.4	94.6	83.7
FALSE	High	None	Q8WX93-6	Isoform 6 of Palladin OS=Homo sapiens OX=9606 GN=PALLD	0	7.696	6	2	5	2	533	58.8	7.87	3.63	2	cell organization and biogenesis;cellular component movement	cytoskeleton;cytosol;membrane;nucleus	protein binding	Pf00047, Pf07679, Pf13895, Pf13927	23022		PALLD	4				0	0	0.13	0.01	0.839	0.184	0.01	0.206569	1.05604e-16	0.996915	0.283697	4.39845e-17	26.76		0	46.22		376	58.7		95.9	69.3
FALSE	High	None	Q9H0A0-2	Isoform 2 of RNA cytidine acetyltransferase OS=Homo sapiens OX=9606 GN=NAT10	0	78.748	24	13	28	13	953	107.2	6.99	17.77	13	metabolic process;regulation of biological process	membrane;nucleus	catalytic activity;nucleotide binding;protein binding;RNA binding	Pf00583, Pf05127, Pf08351, Pf13508, Pf13718, Pf13725	55226	ENSG00000135372.8	NAT10	11			Metapathway biotransformation	1	0	0.259	0.136	0.135	0.116	0.102	0.542009	0.115051	0.105111	0.0823135	0.508616	121.17	107.02	94.68	107.87	98.56	395.1	81.8	61.4	21.4	15.2	25
FALSE	Medium	IsMasterProteinCandidate	Q9H0B6-2	Isoform 2 of Kinesin light chain 2 OS=Homo sapiens OX=9606 GN=KLC2	0.021	2.252	3	1	1	1	545	60	7.28	0	1	cellular component movement;transport	cytosol;membrane	catalytic activity;motor activity;protein binding	Pf00515, Pf09311, Pf12895, Pf13374, Pf13414, Pf13424, Pf13432, Pf14559	64837	ENSG00000174996.11	KLC2	11				0	0	0.503	0.395	0.594	0.568	0.386	0.98017	0.816229	0.945065	0.942829	0.938548	16.04	7.81	5.81	15.76	0.66	174.1	87.6	68.8	103.3	99	67.2
FALSE	High	IsMasterProteinCandidate	O43399-6	Isoform 6 of Tumor protein D54 OS=Homo sapiens OX=9606 GN=TPD52L2	0	10.592	12	2	7	2	163	17.5	6.6	7.49	2			RNA binding	Pf04201	7165	ENSG00000101150.17	TPD52L2	20				0	0	0.206	0.139	0.154	0.146	0.01	0.395388	0.122294	0.145056	0.161758	4.39845e-17	46.57	73.56	56.03	67.9		378.8	68.4	67.9	52.6	32.2
FALSE	High	IsMasterProteinCandidate	P49848-3	Isoform 3 of Transcription initiation factor TFIID subunit 6 OS=Homo sapiens OX=9606 GN=TAF6	0	120.472	38	17	137	17	714	76.9	8.92	64.26	17	metabolic process;regulation of biological process	cytosol;nucleus	DNA binding;protein binding	Pf02969, Pf07571	6878	ENSG00000106290.14	TAF6	7			Eukaryotic Transcription Initiation	1	0	1.052	0.979	1.033	0.837	0.127	0.988282	0.887463	0.948682	0.935418	0.629433	47.13	73.29	47.76	59.32	99.36	105.7	143.1	115.9	133	91.9	10.3
FALSE	High	IsMasterProtein	P26373	60S ribosomal protein L13 OS=Homo sapiens OX=9606 GN=RPL13 PE=1 SV=4	0	32.65	29	7	98	7	211	24.2	11.65	61.59	7	cell organization and biogenesis;metabolic process;transport	cytosol;membrane;nucleus;ribosome	protein binding;RNA binding;structural molecule activity	Pf01294	6137	ENSG00000167526.13	RPL13	16	Ribosome	Peptide chain elongation; Eukaryotic Translation Termination; Viral mRNA Translation; L13a-mediated translational silencing of Ceruloplasmin expression; Nonsense Mediated Decay (NMD) independent of the Exon Junction Complex (EJC); Selenocysteine synthesis; Nonsense Mediated Decay (NMD) enhanced by the Exon Junction Complex (EJC); GTP hydrolysis and joining of the 60S ribosomal subunit; Major path…	Cytoplasmic Ribosomal Proteins	34	0	1.331	1.282	1.191	1.086	1.768	0.919397	0.776004	0.932532	0.892827	0.636508	58.07	88.37	49.16	69.9	78.99	91.4	101.6	103.2	97	72.5	134.4
FALSE	High	IsMasterProtein	Q12906	Interleukin enhancer-binding factor 3 OS=Homo sapiens OX=9606 GN=ILF3 PE=1 SV=3	0	20.059	9	5	8	5	894	95.3	8.76	2.44	5	defense response;metabolic process;regulation of biological process;response to stimulus	cytoplasm;extracellular;membrane;mitochondrion;nucleus	DNA binding;protein binding;RNA binding	Pf00035, Pf07528, Pf14709	3609	ENSG00000129351.17	ILF3	19				0	0	0.189	0.28	0.535	0.494	0.187	0.395388	0.618699	0.932532	0.899484	0.774162	108.16	58.82	57.01	32.64	42.22	279.8	74.7	39.1	79	86.6	40.8
FALSE	High	IsMasterProteinCandidate	P52272-2	Isoform 2 of Heterogeneous nuclear ribonucleoprotein M OS=Homo sapiens OX=9606 GN=HNRNPM	0	175.299	45	21	362	21	691	73.6	8.82	316.92	21	metabolic process;regulation of biological process;response to stimulus	membrane;spliceosomal complex	protein binding;RNA binding	Pf00076, Pf11532, Pf11608, Pf13893, Pf14259	4670	ENSG00000099783.11	HNRNPM	19			mRNA Processing	1	0	1.393	1.128	1.486	1.214	1.15	0.917311	0.824319	0.856582	0.839357	0.789849	70.37	82.41	51.71	64.7	74.86	74.5	118.2	95.5	120.9	89.9	101
FALSE	High	None	O75369-9	Isoform 9 of Filamin-B OS=Homo sapiens OX=9606 GN=FLNB	0	24.145	2	3	47	1	2591	276.8	5.71	33.04	3	cell organization and biogenesis;regulation of biological process;response to stimulus	cytoplasm;cytoskeleton;cytosol;membrane;nucleus	protein binding;RNA binding	Pf00307, Pf00630	2317	ENSG00000136068.14	FLNB	3			VEGFA-VEGFR2 Signaling Pathway	1	0	0.279	0.373	0.117	0.13	0.01	0.596076	0.798888	0.0680513	0.116971	4.39845e-17	84.47	84.49	73.33	91.86		343.4	105.2	83.6	33.2	34.5
FALSE	Medium	IsMasterProtein	Q8IWJ2	GRIP and coiled-coil domain-containing protein 2 OS=Homo sapiens OX=9606 GN=GCC2 PE=1 SV=4	0.011	2.823	1	1	4	1	1684	195.8	5.14	0	1	cell organization and biogenesis;metabolic process;regulation of biological process;transport	cytoplasm;cytosol;Golgi;membrane	protein binding;structural molecule activity	Pf00038, Pf01465, Pf04111, Pf12128	9648	ENSG00000135968.20	GCC2	2		Retrograde transport at the Trans-Golgi-Network	Deregulation of Rab and Rab Effector Genes in Bladder Cancer	5	0	0.704	0.368	0.674	0.501	1.242	0.99043	0.796576	0.97591	0.901739	0.774162	24.91	57.85	21.5	82.58	124.56	106.1	88.4	39	70.6	53.2	242.7
FALSE	High	None	Q9UPW6	DNA-binding protein SATB2 OS=Homo sapiens OX=9606 GN=SATB2 PE=1 SV=2	0.007	3.629	2	1	1	1	733	82.5	6.9	0	1	cell organization and biogenesis;cellular component movement;development;metabolic process;regulation of biological process;response to stimulus	nucleus	DNA binding;protein binding	Pf00046, Pf02376	23314	ENSG00000119042.16	SATB2	2		RUNX2 regulates osteoblast differentiation; SUMOylation of chromatin organization proteins		11	0
FALSE	High	IsMasterProteinRejected	P08729	Keratin, type II cytoskeletal 7 OS=Homo sapiens OX=9606 GN=KRT7 PE=1 SV=5	0	11.705	4	2	16	0	469	51.4	5.48	7.76	2	cell death	cytoplasm;cytosol;nucleus	protein binding;structural molecule activity	Pf00038, Pf12128	3855	ENSG00000135480.15	KRT7	12		Formation of the cornified envelope		3	0
FALSE	High	IsMasterProtein	Q6PIZ9	T-cell receptor-associated transmembrane adapter 1 OS=Homo sapiens OX=9606 GN=TRAT1 PE=1 SV=1	0.007	3.61	13	1	1	1	186	21.2	5.43	0	1	defense response;metabolic process;regulation of biological process;response to stimulus	membrane	catalytic activity;protein binding	Pf15330	50852	ENSG00000163519.13	TRAT1	3		Downstream TCR signaling; PI5P, PP2A and IER3 Regulate PI3K/AKT Signaling; Constitutive Signaling by Aberrant PI3K in Cancer		13	0	0.393	0.242	0.38	0.425	0.01	0.918627	0.47954	0.794917	0.895457	4.39845e-17	55.89	56.59	56.43	56.59		245.8	96.6	59.6	93.5	104.5
FALSE	High	IsMasterProtein	P84243	Histone H3.3 OS=Homo sapiens OX=9606 GN=H3F3A PE=1 SV=2	0	32.691	43	4	82	1	136	15.3	11.27	37.69	4	cell differentiation;cell organization and biogenesis;cell proliferation;coagulation;metabolic process;regulation of biological process;response to stimulus	chromosome;extracellular;nucleus	DNA binding;protein binding	Pf00125, Pf15630	3020; 440926; 3021	ENSG00000132475.10; ENSG00000163041.9	H3F3A; H3F3AP4; H3F3B	1; 2; 17	Systemic lupus erythematosus; Transcriptional misregulation in cancer; Alcoholism	SIRT1 negatively regulates rRNA expression; Activation of anterior HOX genes in hindbrain development during early embryogenesis; NoRC negatively regulates rRNA expression; Factors involved in megakaryocyte development and platelet production; Transcriptional regulation by small RNAs; Meiotic recombination; PRC2 methylates histones and DNA; Formation of the beta-catenin:TCF transactivating comple…	Gastric Cancer Network 1; Histone Modifications	54	0	0.377	0.033	0.692	0.222	0.505	0.892385	0.000154661	0.98468	0.408471	0.980873	17.6	36.68	42.3	55.13	42.16	192.2	70.5	7.1	166.3	42.7	121.2
FALSE	High	IsMasterProteinCandidate	P84103-2	Isoform 2 of Serine/arginine-rich splicing factor 3 OS=Homo sapiens OX=9606 GN=SRSF3	0	4.842	24	2	4	2	124	14.2	10.08	0	2	metabolic process;regulation of biological process;transport	cytoplasm	protein binding;RNA binding	Pf00076, Pf13893, Pf14259	6428	ENSG00000112081.16	SRSF3	6			mRNA Processing	1	0	0.821	0.424	0.548	0.547	0.319	0.996921	0.851125	0.932532	0.935418	0.876261	35.71	42.27	45.3	41.41	43.73	289.1	109.5	46.2	57.6	62.9	34.7
FALSE	High	IsMasterProteinCandidate	Q96J01-2	Isoform 2 of THO complex subunit 3 OS=Homo sapiens OX=9606 GN=THOC3	0.007	3.166	8	1	2	1	327	36	6.83	0	1	metabolic process;transport		protein binding;RNA binding	Pf00400, Pf08662	84321	ENSG00000051596.9	THOC3	5				0	0	0.01	0.01	0.41	0.575	0.01	9.18378e-17	1.05604e-16	0.855983	0.951244	4.39845e-17			21.02	72.57		298.9			122.6	178.5
FALSE	High	IsMasterProteinCandidate	P07900-2	Isoform 2 of Heat shock protein HSP 90-alpha OS=Homo sapiens OX=9606 GN=HSP90AA1	0	149.537	31	21	174	12	854	98.1	5.16	147.16	21	cell organization and biogenesis;metabolic process;regulation of biological process;response to stimulus;transport	cytoplasm;cytosol;extracellular;membrane;nucleus;organelle lumen	catalytic activity;enzyme regulator activity;nucleotide binding;protein binding;RNA binding	Pf00183, Pf02518, Pf13589	3320	ENSG00000080824.18	HSP90AA1	14			Nucleotide-binding Oligomerization Domain (NOD) pathway; TNF alpha Signaling Pathway; Corticotropin-releasing hormone signaling pathway; Aryl Hydrocarbon Receptor; EBV LMP1 signaling; Aryl Hydrocarbon Receptor Pathway; Constitutive Androstane Receptor Pathway; NRF2 pathway; VEGFA-VEGFR2 Signaling Pathway; Focal Adhesion-PI3K-Akt-mTOR-signaling pathway	10	0	0.397	0.379	0.471	0.536	0.302	0.8596	0.809662	0.932532	0.932015	0.861641	86.65	98.1	60.91	56.51	63	252.9	81.3	81.9	74.6	71.1	38.3
FALSE	High	IsMasterProtein	P46926	Glucosamine-6-phosphate isomerase 1 OS=Homo sapiens OX=9606 GN=GNPDA1 PE=1 SV=1	0	18.651	22	4	7	4	289	32.6	6.92	8.38	4	metabolic process	cytoplasm;cytosol	catalytic activity;protein binding	Pf01182	10007	ENSG00000113552.15	GNPDA1	5	Amino sugar and nucleotide sugar metabolism; Metabolic pathways	Glycolysis		6	0	0.585	0.517	0.664	0.412	0.799	0.963236	0.922104	0.966774	0.877798	0.844594	107.31	115	120.55	127.16	95.57	218.7	49.2	34.6	40.7	151.8	104.9
FALSE	High	None	P0DPH8	Tubulin alpha-3D chain OS=Homo sapiens OX=9606 GN=TUBA3D PE=1 SV=1	0	311.047	53	16	1133	1	450	49.9	5.1	1635.04	16												0	0	1.425	1.003	1.187	0.992	1.167	0.906929	0.88228	0.932532	0.895457	0.78573	46.01	58.97	44.82	67.93	51.86	70.1	131.2	87.6	111.1	82.1	117.9
FALSE	High	IsMasterProteinCandidate	Q9BVL2-3	Isoform 3 of Nucleoporin p58/p45 OS=Homo sapiens OX=9606 GN=NUP58	0	11.453	5	2	12	2	587	59.7	9.33	0	2	cell organization and biogenesis;metabolic process;regulation of biological process;transport	membrane	protein binding;structural molecule activity;transporter activity		9818	ENSG00000139496.15	NUPL1; NUP58	13				0	0	0.981	0.64	1.012	0.626	0.392	0.99043	0.993592	0.96034	0.981691	0.942776	65.09	55.34	49.5	66.42	54.31	134.5	91.9	80.6	141.7	96.3	55.1
FALSE	Medium	IsMasterProteinCandidate	O43390-4	Isoform 4 of Heterogeneous nuclear ribonucleoprotein R OS=Homo sapiens OX=9606 GN=HNRNPR	0.035	1.999	2	1	1	1	535	59.9	9.16	0	1	metabolic process;regulation of biological process	endoplasmic reticulum;spliceosomal complex	protein binding;RNA binding	Pf00076, Pf13893, Pf14259	10236	ENSG00000282958.1; ENSG00000125944.18	HNRNPR	1; CHR_HSCHR1_4_CTG3			mRNA Processing	1	0	0.702	0.389	0.555	0.235	0.192	0.996921	0.811776	0.932532	0.489564	0.78158	56.72	38.92	82.94	22.59	85.42	223.9	145.8	75.3	80.9	46.4	27.7
FALSE	High	IsMasterProteinCandidate	Q96EP5-2	Isoform 2 of DAZ-associated protein 1 OS=Homo sapiens OX=9606 GN=DAZAP1	0	4.308	4	1	2	1	378	40.5	8.28	0	1	cell differentiation;cell proliferation;regulation of biological process	cytosol	protein binding;RNA binding	Pf00076, Pf13893, Pf14259	26528	ENSG00000071626.16	DAZAP1	19				0	0	100	100	100	100	100	9.18378e-17	1.05604e-16	1.07138e-16	9.57584e-17	4.39845e-17							138.1	88.2	159.3	107.6	106.8
FALSE	Medium	None	P31946-2	Isoform Short of 14-3-3 protein beta/alpha OS=Homo sapiens OX=9606 GN=YWHAB	0.02	2.217	3	1	16	0	244	27.8	4.83	10.33	1	cell organization and biogenesis;metabolic process;regulation of biological process;response to stimulus;transport	cytoplasm;cytosol;membrane;mitochondrion;nucleus	protein binding	Pf00244	7529		YWHAB	20			Cell Cycle; IL-3 Signaling Pathway; Myometrial Relaxation and Contraction Pathways; Calcium Regulation in the Cardiac Cell; Sudden Infant Death Syndrome (SIDS) Susceptibility Pathways	5	0	0.404	0.106	0.558	0.546	0.938	0.861896	0.0582126	0.932532	0.935418	0.836677	61.93	69.33	72.41	80.46	81.62	169.6	68.5	15.7	94.6	92.7	159
FALSE	High	IsMasterProteinCandidate	Q15648-3	Isoform 2 of Mediator of RNA polymerase II transcription subunit 1 OS=Homo sapiens OX=9606 GN=MED1	0	6.774	6	2	4	2	556	61.5	7.8	0	2	cell differentiation;cell organization and biogenesis;cell proliferation;metabolic process;regulation of biological process;response to stimulus;transport	chromosome;membrane;nucleus	catalytic activity;DNA binding;protein binding;receptor activity	Pf10744	5469	ENSG00000125686.11	MED1	17			Energy Metabolism; H19 action Rb-E2F1 signaling and CDK-beta-catenin activity	2	0	0.01	0.292	0.718	0.01	0.01	9.18378e-17	0.649682	0.996517	9.57584e-17	4.39845e-17		76.16	75.31			341.5		99.8	158.7
FALSE	Medium	IsMasterProtein	P28329	Choline O-acetyltransferase OS=Homo sapiens OX=9606 GN=CHAT PE=1 SV=4	0.035	1.965	1	1	1	1	748	82.5	8.59	0	1	metabolic process;transport	cytoplasm;cytosol;nucleus	catalytic activity	Pf00755	1103	ENSG00000070748.18	CHAT	10	Glycerophospholipid metabolism; Cholinergic synapse	Synthesis of PC; Acetylcholine Neurotransmitter Release Cycle	Acetylcholine Synthesis; Biogenic Amine Synthesis; Sudden Infant Death Syndrome (SIDS) Susceptibility Pathways	14	0
FALSE	Low	IsMasterProteinCandidate	Q7Z5H3-5	Isoform 5 of Rho GTPase-activating protein 22 OS=Homo sapiens OX=9606 GN=ARHGAP22	0.051	1.764	1	1	4	1	704	77.4	8.15	0	1	cell differentiation;metabolic process;regulation of biological process;response to stimulus;transport	cytosol;nucleus	catalytic activity;enzyme regulator activity;motor activity;protein binding	Pf00169, Pf00620, Pf01576, Pf03962, Pf05667, Pf07111, Pf07926, Pf10211, Pf12718, Pf13863, Pf15413	58504	ENSG00000128805.14	ARHGAP22	10				0	0	100	100	100	100	100	9.18378e-17	1.05604e-16	1.07138e-16	9.57584e-17	4.39845e-17							120	132.4	106.6	159.2	81.7
FALSE	High	IsMasterProtein	Q9UKV8	Protein argonaute-2 OS=Homo sapiens OX=9606 GN=AGO2 PE=1 SV=3	0	77.135	20	13	126	7	859	97.1	9.19	64.71	13	cell organization and biogenesis;metabolic process;regulation of biological process;response to stimulus	cytoplasm;cytosol;membrane;nucleus	catalytic activity;DNA binding;metal ion binding;protein binding;RNA binding	Pf02170, Pf02171, Pf08699	27161	ENSG00000123908.11	AGO2; EIF2C2	8		Post-transcriptional silencing by small RNAs; Ca2+ pathway; MicroRNA (miRNA) biogenesis; Competing endogenous RNAs (ceRNAs) regulate PTEN translation; Small interfering RNA (siRNA) biogenesis; Transcriptional regulation by small RNAs; Regulation of RUNX1 Expression and Activity; MAPK6/MAPK4 signaling; TP53 Regulates Metabolic Genes; Pre-NOTCH Transcription and Translation		26	0	1.766	1.699	1.855	1.477	0.619	0.830327	0.566055	0.701452	0.725362	0.918744	58.93	61.61	45.33	63.1	55.64	47	102.1	232.7	104.7	85.8	27.8
FALSE	Medium	IsMasterProteinCandidate	Q9UIQ6-3	Isoform 3 of Leucyl-cystinyl aminopeptidase OS=Homo sapiens OX=9606 GN=LNPEP	0.012	2.795	1	1	1	1	1006	115	5.78	0	1	cell communication;cell organization and biogenesis;metabolic process;regulation of biological process;response to stimulus	cytosol;extracellular;membrane;organelle lumen	catalytic activity;metal ion binding;protein binding	Pf01433, Pf11838, Pf13485	4012		LNPEP	5				0	0	0.01	0.01	0.01	0.01	0.01	9.18378e-17	1.05604e-16	1.07138e-16	9.57584e-17	4.39845e-17						600
FALSE	High	None	O00763-3	Isoform 3 of Acetyl-CoA carboxylase 2 OS=Homo sapiens OX=9606 GN=ACACB	0	66.834	5	8	110	8	2256	254.9	6.43	45.93	8	cell organization and biogenesis;metabolic process;regulation of biological process;response to stimulus;transport	cytosol;membrane;mitochondrion;nucleus	catalytic activity;metal ion binding;nucleotide binding;protein binding	Pf00289, Pf00364, Pf01039, Pf02785, Pf02786, Pf08326, Pf13535, Pf15632	32		ACACB	12			AMP-activated Protein Kinase (AMPK) Signaling; Leptin signaling pathway; Brain-Derived Neurotrophic Factor (BDNF) signaling pathway; Fatty Acid Biosynthesis; VEGFA-VEGFR2 Signaling Pathway	5	0	1.467	1.547	1.396	0.755	1.466	0.896008	0.650893	0.886305	0.97225	0.715599	72.8	80.28	74.06	71.92	72.59	80	109.9	134	88.9	56	131.2
FALSE	High	IsMasterProteinCandidate	P00374-2	Isoform 2 of Dihydrofolate reductase OS=Homo sapiens OX=9606 GN=DHFR	0	30.489	32	4	42	4	135	15.7	6.34	16.07	4	cell organization and biogenesis;metabolic process;regulation of biological process;response to stimulus	cytosol;mitochondrion	catalytic activity;nucleotide binding;RNA binding;translation regulator activity	Pf00186	1719	ENSG00000228716.6	DHFR	5			Fluoropyrimidine Activity; Folate Metabolism; One Carbon Metabolism; Retinoblastoma (RB) in Cancer; Trans-sulfuration and one carbon metabolism; Nucleotide Metabolism	6	0	1.467	1.384	1.479	0.971	1.501	0.896008	0.73428	0.856582	0.895457	0.703384	51.13	77.47	36.93	81.92	43.26	65	144.8	97.4	113	63.7	116.1
FALSE	High	IsMasterProteinCandidate	Q86TB9-4	Isoform 4 of Protein PAT1 homolog 1 OS=Homo sapiens OX=9606 GN=PATL1	0	12.627	6	2	14	2	703	79.9	6.51	0	2	cell organization and biogenesis;metabolic process	cytosol	protein binding;RNA binding	Pf09770	219988		PATL1	11				0	0	0.724	1.5	1.285	1.351	0.473	0.99043	0.673374	0.932532	0.786346	0.997622	78.83	88.93	65.58	86.81	75.86	91.9	67.4	167.2	111.4	114.3	47.7
FALSE	High	IsMasterProtein	Q13561	Dynactin subunit 2 OS=Homo sapiens OX=9606 GN=DCTN2 PE=1 SV=4	0	8.592	3	1	2	1	401	44.2	5.21	2.24	1	cell organization and biogenesis;cell proliferation;regulation of biological process;transport	chromosome;cytoplasm;cytoskeleton;cytosol;membrane	catalytic activity;motor activity;protein binding	Pf04912	10540	ENSG00000175203.15	DCTN2	12	Huntington's disease; Vasopressin-regulated water reabsorption	COPI-independent Golgi-to-ER retrograde traffic; Regulation of PLK1 Activity at G2/M Transition; AURKA Activation by TPX2; Anchoring of the basal body to the plasma membrane; Recruitment of NuMA to mitotic centrosomes; Recruitment of mitotic centrosome proteins and complexes; Loss of Nlp from mitotic centrosomes; COPI-mediated anterograde transport; MHC class II antigen presentation; HSP90 chaper…		35	0	0.142	0.092	0.102	0.083	0.01	0.244609	0.0355423	0.0404071	0.0231554	4.39845e-17	50.22	51.45	51.45	51.45		424.9	57.5	39.1	43.1	35.4
FALSE	High	IsMasterProteinCandidate	Q9P0W2-2	Isoform 2 of SWI/SNF-related matrix-associated actin-dependent regulator of chromatin subfamily E member 1-related OS=Homo sapiens OX=9606 GN=HMG20B	0	4.719	6	1	1	1	215	24.7	6.42	0	1	cell differentiation;cell organization and biogenesis;coagulation;metabolic process;regulation of biological process	chromosome	catalytic activity;DNA binding;protein binding	Pf00505	10362		HMG20B	19				0	0	2.214	1.438	1.499	1.147	0.784	0.555893	0.712667	0.855983	0.85348	0.852032	4.82	63.53	24.42	72.02	58.75	74.2	164.4	106.8	111.3	85.2	58.2
FALSE	High	None	A7E2Y1	Myosin-7B OS=Homo sapiens OX=9606 GN=MYH7B PE=1 SV=4	0	4.331	0	1	6	0	1983	225.7	6.09	1.85	1	metabolic process	membrane	catalytic activity;motor activity;nucleotide binding;protein binding	Pf00063, Pf01576, Pf02736, Pf04111, Pf04156	57644	ENSG00000078814.15	MYH7B	20	Tight junction			1	0	0.244	3.861	0.42	0.433	1.303	0.606177	0.0830802	0.856582	0.895457	0.755939	78.62	0	62.51	49.43	49.88	82.6	20.2	319.1	34.7	35.8	107.6
FALSE	High	IsMasterProteinCandidate	P48634-2	Isoform 2 of Protein PRRC2A OS=Homo sapiens OX=9606 GN=PRRC2A	0	15.301	4	4	9	4	2144	227.7	9.5	2.01	4	cell differentiation	cytoplasm;membrane;nucleus	protein binding;RNA binding	Pf07001	7916		PRRC2A	6				0	0	0.647	1.121	0.887	0.663	0.144	0.99043	0.827992	0.985487	0.995046	0.677602	57.07	72.5	69.1	63.38	65.89	130.9	110.7	105.1	139.5	103.2	10.6
FALSE	High	IsMasterProteinCandidate	Q06210-2	Isoform 2 of Glutamine--fructose-6-phosphate aminotransferase [isomerizing] 1 OS=Homo sapiens OX=9606 GN=GFPT1	0	17.109	12	6	14	6	681	76.7	6.84	0	6	metabolic process;regulation of biological process	cytosol	catalytic activity	Pf00310, Pf01380, Pf13230, Pf13522, Pf13537, Pf13580	2673	ENSG00000198380.12	GFPT1	2				0	0	0.796	0.595	1.099	0.717	0.701	0.996921	0.96497	0.934021	0.98534	0.878039	43.13	65.8	47.58	47.6	48.26	119.7	104.3	58.3	109.5	96.8	111.4
FALSE	Medium	None	P24844	Myosin regulatory light polypeptide 9 OS=Homo sapiens OX=9606 GN=MYL9 PE=1 SV=4	0.01	3.002	6	1	2	1	172	19.8	4.92	0	1	regulation of biological process	cytosol	metal ion binding;structural molecule activity	Pf00036, Pf13202, Pf13405, Pf13833	10398	ENSG00000101335.9	MYL9	20	cAMP signaling pathway; cGMP-PKG signaling pathway; Regulation of actin cytoskeleton; Tight junction; Oxytocin signaling pathway; Vascular smooth muscle contraction; Leukocyte transendothelial migration; Focal adhesion	RHO GTPases activate PAKs; EPHA-mediated growth cone collapse; RHO GTPases Activate ROCKs; RUNX1 regulates genes involved in megakaryocyte differentiation and platelet function; Sema4D induced cell migration and growth-cone collapse; Smooth Muscle Contraction; RHO GTPases activate CIT; RHO GTPases activate PKNs	Striated Muscle Contraction	30	0	0.515	0.01	1.163	1.353	1.209	0.972387	1.05604e-16	0.932532	0.786346	0.774642	74.41		53.76	60.12	75.73	100.4	51.7		116.8	135.9	195.1
FALSE	High	IsMasterProteinCandidate	Q8IWZ3-6	Isoform 6 of Ankyrin repeat and KH domain-containing protein 1 OS=Homo sapiens OX=9606 GN=ANKHD1	0	41.52	5	11	34	3	2617	277	5.86	7.25	11	defense response;response to stimulus	cytoplasm	protein binding;RNA binding	Pf00013, Pf00023, Pf12796, Pf13014, Pf13606, Pf13637, Pf13857	404734; 54882	ENSG00000254996.5	ANKHD1-EIF4EBP3; ANKHD1	5				0	0	1.142	0.892	0.906	0.803	0.397	0.963236	0.916807	0.979525	0.942829	0.946904	79.06	87.33	78.58	104.17	97.19	87.4	138.3	125.8	118.9	76.4	53.3
FALSE	High	IsMasterProtein	P62820	Ras-related protein Rab-1A OS=Homo sapiens OX=9606 GN=RAB1A PE=1 SV=3	0	8.46	13	2	8	1	205	22.7	6.21	8.05	2	cell organization and biogenesis;cellular component movement;defense response;metabolic process;regulation of biological process;response to stimulus;transport	cytoplasm;cytosol;endoplasmic reticulum;endosome;Golgi;membrane	catalytic activity;nucleotide binding;protein binding	Pf00009, Pf00025, Pf00071, Pf01926, Pf04670, Pf08477, Pf09439	5861	ENSG00000138069.16	RAB1A	2	Legionellosis	COPI-dependent Golgi-to-ER retrograde traffic; COPII (Coat Protein 2) Mediated Vesicle Transport; COPI-mediated anterograde transport; Golgi Cisternae Pericentriolar Stack Reorganization; RAB GEFs exchange GTP for GDP on RABs; RAB geranylgeranylation		21	0	1.106	0.825	1.568	1.17	0.807	0.925163	0.936956	0.811642	0.868931	0.83907	18.76	81.19	32.59	44.32	9.89	87.9	100.5	99.3	137.8	102.9	71.6
FALSE	High	None	Q14814-2	Isoform MEF2DA'B of Myocyte-specific enhancer factor 2D OS=Homo sapiens OX=9606 GN=MEF2D	0.007	3.269	2	1	8	1	520	56.1	7.9	1.65	1	cell death;cell differentiation;metabolic process;regulation of biological process	cytoplasm;nucleus	DNA binding;protein binding	Pf00319, Pf12347	4209		MEF2D	1			Energy Metabolism; SRF and miRs in Smooth Muscle Differentiation and Proliferation; miRs in Muscle Cell Differentiation; Cell Differentiation - Index; B Cell Receptor Signaling Pathway; Adipogenesis; p38 MAPK Signaling Pathway; EGF/EGFR Signaling Pathway	8	0	1.351	0.372	1.775	1.078	0.01	0.917311	0.798888	0.744954	0.894845	4.39845e-17	59.08	62.78	56.25	70.91		111.6	179.6	41.5	151.4	115.9
FALSE	High	None	O94900	Thymocyte selection-associated high mobility group box protein TOX OS=Homo sapiens OX=9606 GN=TOX PE=2 SV=3	0	10.252	3	1	3	1	526	57.5	7.33	2.56	1		nucleus	DNA binding	Pf00505, Pf09011	9760	ENSG00000198846.5	TOX	8			Mesodermal Commitment Pathway; Development and heterogeneity of the ILC family	2	0	0.386	0.524	0.363	0.36	0.01	0.917311	0.922323	0.774727	0.839357	4.39845e-17	90.66	90.66	89.72	101.33		224.7	86.8	117.6	89.1	81.7
FALSE	High	IsMasterProtein	Q6ZW49	PAX-interacting protein 1 OS=Homo sapiens OX=9606 GN=PAXIP1 PE=1 SV=2	0	6.313	4	2	4	2	1069	121.3	6.7	0	2	cell differentiation;cell organization and biogenesis;cellular component movement;metabolic process;regulation of biological process;response to stimulus	chromosome;nucleus	protein binding	Pf00533, Pf12738	22976	ENSG00000157212.18	PAXIP1	7		Nonhomologous End-Joining (NHEJ); Activation of anterior HOX genes in hindbrain development during early embryogenesis		6	0	1.842	1.496	1.857	1.496	0.359	0.660859	0.676744	0.701062	0.686954	0.912873	53.27	43.37	43.79	61.92	8.62	92.7	121.1	133.6	136.5	83	33.1
FALSE	High	IsMasterProtein	Q86UX7	Fermitin family homolog 3 OS=Homo sapiens OX=9606 GN=FERMT3 PE=1 SV=1	0	42.753	26	10	65	10	667	75.9	6.98	38.19	10	cell organization and biogenesis;regulation of biological process;response to stimulus;transport	extracellular;membrane;organelle lumen	protein binding	Pf00169, Pf00373	83706	ENSG00000149781.12	FERMT3	11	Platelet activation	Platelet degranulation		5	0	1.084	0.913	1.206	0.888	0.899	0.977331	0.908285	0.932532	0.913646	0.838379	49.81	56.96	39.03	63.5	44.67	93	107.4	73.5	126.9	92.7	106.5
FALSE	Medium	IsMasterProtein	Q96ES7	SAGA-associated factor 29 OS=Homo sapiens OX=9606 GN=SGF29 PE=1 SV=1	0.01	2.984	4	1	1	1	293	33.2	8.1	0	1	cell organization and biogenesis;metabolic process;regulation of biological process	nucleus	protein binding	Pf07039	112869	ENSG00000176476.8	CCDC101; SGF29	16		HATs acetylate histones		3	0	0.45	0.426	0.413	0.328	0.01	0.941353	0.852671	0.856582	0.763187	4.39845e-17	15.95	36.91	30.22	13.69		232.4	96.3	99.1	96	76.2
FALSE	High	IsMasterProtein	P13010	X-ray repair cross-complementing protein 5 OS=Homo sapiens OX=9606 GN=XRCC5 PE=1 SV=3	0	36.548	13	7	17	7	732	82.7	5.81	4.85	7	cell differentiation;cell organization and biogenesis;cell proliferation;defense response;metabolic process;regulation of biological process;response to stimulus;transport	chromosome;cytoplasm;cytosol;extracellular;membrane;nucleus;organelle lumen	catalytic activity;DNA binding;enzyme regulator activity;nucleotide binding;protein binding;RNA binding	Pf02735, Pf03730, Pf03731, Pf08785	7520	ENSG00000079246.15	XRCC5	2	Non-homologous end-joining	2-LTR circle formation; Neutrophil degranulation; IRF3-mediated induction of type I IFN; Nonhomologous End-Joining (NHEJ)	Non-homologous end joining	18	0	0.259	0.146	0.276	0.211	0.151	0.542009	0.143683	0.525718	0.374365	0.703384	33.96	84.21	54.08	82.65	71.26	304	92	36.9	59.1	53.6	54.4
FALSE	High	IsMasterProteinCandidate	Q16637-2	Isoform SMN-delta5 of Survival motor neuron protein OS=Homo sapiens OX=9606 GN=SMN1	0	5.262	16	2	2	2	262	28.5	6.02	0	2	cell organization and biogenesis;metabolic process;transport	cytoplasm;cytosol;nucleus	protein binding;RNA binding	Pf06003	6607; 6606	ENSG00000205571.13; ENSG00000273772.4; ENSG00000277773.4; ENSG00000172062.16; ENSG00000275349.4	SMN2; SMN1	5; CHR_HSCHR5_1_CTG1_1; CHR_HSCHR5_2_CTG1_1				0	0	0.01	0.01	0.755	0.575	0.01	9.18378e-17	1.05604e-16	0.996915	0.97225	4.39845e-17			83.43	82.77		309.3			165	125.7
FALSE	High	IsMasterProteinCandidate	Q13555-9	Isoform 9 of Calcium/calmodulin-dependent protein kinase type II subunit gamma OS=Homo sapiens OX=9606 GN=CAMK2G	0	5.781	4	2	4	1	542	60.7	7.55	0	2												0	0	0.472	0.34	0.559	0.405	0.072	0.955155	0.752232	0.932532	0.872159	0.31375	92.62	92.62	92.62	92.62	92.62	210.7	99.5	71.6	117.8	85.2	15.1
FALSE	High	None	Q92750	Transcription initiation factor TFIID subunit 4B OS=Homo sapiens OX=9606 GN=TAF4B PE=1 SV=2	0	6.976	2	1	6	1	862	91	9.54	4.91	1	cell differentiation;cell organization and biogenesis;metabolic process;regulation of biological process	cytoplasm;nucleus	DNA binding;protein binding	Pf04111, Pf05236, Pf07531, Pf12252	6875	ENSG00000141384.12	TAF4B	18	Huntington's disease; Herpes simplex infection; Basal transcription factors	RNA Polymerase II Transcription Initiation; HIV Transcription Initiation; RNA Polymerase II Transcription Pre-Initiation And Promoter Opening; RNA Polymerase II HIV Promoter Escape; Regulation of TP53 Activity through Phosphorylation; RNA Polymerase II Pre-transcription Events; RNA Polymerase II Promoter Escape		22	0	1.432	1.151	0.999	0.906	0.01	0.862317	0.816229	0.965936	0.902739	4.39845e-17	24.11	68.19	27.35	27		117.3	144.9	135.1	110.2	92.6
FALSE	High	None	Q71UI9-2	Isoform 2 of Histone H2A.V OS=Homo sapiens OX=9606 GN=H2AFV	0	10.558	23	3	132	1	114	12.1	10.46	112.38	3	regulation of biological process	chromosome;nucleus	DNA binding;protein binding	Pf07963, Pf08334, Pf13544, Pf13633	94239	ENSG00000105968.18	H2AFV	7				0	0	0.01	2.85	1.646	3.782	3.068	9.18378e-17	0.187879	0.794917	0.0931794	0.326075		93.2	69.7	69.7	85.45	47.5		144.7	78.3	179.8	149.6
FALSE	High	IsMasterProteinCandidate	Q9NVI7-3	Isoform 3 of ATPase family AAA domain-containing protein 3A OS=Homo sapiens OX=9606 GN=ATAD3A	0	6.114	4	2	2	2	507	57.9	9.25	0	2	cell growth;regulation of biological process	membrane;mitochondrion	catalytic activity;nucleotide binding;RNA binding	Pf00004, Pf00910, Pf01078, Pf05707, Pf06745, Pf07728, Pf12037, Pf13207, Pf13401	55210	ENSG00000197785.13	ATAD3A	1				0	0	1.054	0.734	1.65	1.315	0.834	0.939275	0.981746	0.794917	0.803882	0.838379	70.06	56.5	61.19	60.65	59.68	110.6	79.4	42.9	153.1	144.2	69.8
FALSE	High	IsMasterProteinCandidate	Q9UBL3-3	Isoform 3 of Set1/Ash2 histone methyltransferase complex subunit ASH2 OS=Homo sapiens OX=9606 GN=ASH2L	0	34.375	17	6	24	6	534	60.2	7.03	6.43	6	cell organization and biogenesis;metabolic process;regulation of biological process;response to stimulus	nucleus	catalytic activity;DNA binding;metal ion binding;protein binding	Pf00622	9070	ENSG00000129691.15	ASH2L	8				0	0	1.142	1.096	1.38	1.017	0.226	0.963236	0.841033	0.900697	0.895457	0.827664	45.2	69.6	50.99	49.95	118.71	97.3	132.7	72.8	150.1	97.4	49.7
FALSE	High	IsMasterProtein	P08621	U1 small nuclear ribonucleoprotein 70 kDa OS=Homo sapiens OX=9606 GN=SNRNP70 PE=1 SV=2	0	5.054	5	2	2	2	437	51.5	9.94	0	2	metabolic process;regulation of biological process;response to stimulus	cytoplasm;nucleus;spliceosomal complex	protein binding;RNA binding	Pf00076, Pf12220, Pf13893, Pf14259	6625	ENSG00000104852.14	SNRNP70	19	Spliceosome	mRNA Splicing - Major Pathway	mRNA Processing	6	0	1.139	0.372	1.589	1.281	0.01	0.918627	0.798888	0.805339	0.818499	4.39845e-17	62.37	116.54	62.37	71.27		74.3	84.6	109.5	118.1	213.5
FALSE	High	None	P22102-2	Isoform Short of Trifunctional purine biosynthetic protein adenosine-3 OS=Homo sapiens OX=9606 GN=GART	0	26.494	26	6	17	6	433	46	6.79	0	6	metabolic process;response to stimulus	cytosol	catalytic activity;metal ion binding;nucleotide binding	Pf01071, Pf02222, Pf02655, Pf02843, Pf02844, Pf03435, Pf07478, Pf08442, Pf08443, Pf13535, Pf15632	2618	ENSG00000159131.16	GART	21			Folate Metabolism; One Carbon Metabolism	2	0	0.603	1.015	0.704	0.555	0.486	0.99043	0.879666	0.990196	0.939525	0.994709	71.91	36.85	48.4	71.52	55.71	140.6	91.3	138.9	119.3	50.6	59.3
FALSE	High	IsMasterProtein	Q13761	Runt-related transcription factor 3 OS=Homo sapiens OX=9606 GN=RUNX3 PE=1 SV=2	0	26.287	22	5	38	5	415	44.3	9.47	0	5	cell differentiation;metabolic process;regulation of biological process;response to stimulus	cytoplasm;cytosol;nucleus	DNA binding;nucleotide binding;protein binding	Pf00853, Pf08504	864	ENSG00000020633.18	RUNX3	1	Th1 and Th2 cell differentiation	RUNX3 regulates WNT signaling; RUNX3 Regulates Immune Response and Cell Migration; RUNX3 regulates BCL2L11 (BIM) transcription; RUNX3 regulates RUNX1-mediated transcription; Binding of TCF/LEF:CTNNB1 to target gene promoters; RUNX3 regulates p14-ARF; Regulation of RUNX3 expression and activity; RUNX3 regulates NOTCH signaling; RUNX3 regulates CDKN1A transcription; RUNX3 regulates YAP1-mediated tr…	TYROBP Causal Network; Endochondral Ossification; TGF-beta Receptor Signaling; Sudden Infant Death Syndrome (SIDS) Susceptibility Pathways	23	0	1.013	1.192	1.539	1.39	1.275	0.99043	0.809662	0.831259	0.765021	0.76804	61.49	66.58	50.55	71.19	64.52	84.1	65.7	96.1	132.9	130.1	91
FALSE	High	IsMasterProtein	P26196	Probable ATP-dependent RNA helicase DDX6 OS=Homo sapiens OX=9606 GN=DDX6 PE=1 SV=2	0	67.238	28	11	98	11	483	54.4	8.66	53.62	11	cell organization and biogenesis;metabolic process;regulation of biological process	cytoplasm;cytosol;membrane;mitochondrion;nucleus	catalytic activity;nucleotide binding;protein binding;RNA binding	Pf00270, Pf00271, Pf14617	1656	ENSG00000110367.11	DDX6	11	RNA degradation	mRNA decay by 5' to 3' exoribonuclease		4	0	2.462	2.976	3.05	2.413	0.148	0.587025	0.164163	0.293158	0.294258	0.690534	48.48	63.72	54.88	54.37	36.2	53.9	119.6	157.1	161	103.1	5.2
FALSE	High	IsMasterProtein	Q9NQT5	Exosome complex component RRP40 OS=Homo sapiens OX=9606 GN=EXOSC3 PE=1 SV=3	0	62.04	37	6	21	6	275	29.6	8.1	25.45	6	metabolic process;regulation of biological process	cytoplasm;cytosol;nucleus	catalytic activity;protein binding;RNA binding		51010	ENSG00000107371.12	EXOSC3	9	RNA degradation	Major pathway of rRNA processing in the nucleolus and cytosol; mRNA decay by 3' to 5' exoribonuclease; ATF4 activates genes; Butyrate Response Factor 1 (BRF1) binds and destabilizes mRNA; Tristetraprolin (TTP, ZFP36) binds and destabilizes mRNA; KSRP (KHSRP) binds and destabilizes mRNA		15	0	0.114	0.153	0.22	0.212	0.172	0.0880806	0.164163	0.351006	0.376008	0.755304	104.86	94.3	93.1	70.16	84.78	336.1	22.4	74.1	62.5	88	16.8
FALSE	High	IsMasterProteinCandidate	Q14677-3	Isoform 3 of Clathrin interactor 1 OS=Homo sapiens OX=9606 GN=CLINT1	0	22.974	12	5	22	5	643	70.3	6.58	4.97	5	cell organization and biogenesis;transport	cytosol;Golgi;membrane	protein binding	Pf01417, Pf07651	9685	ENSG00000113282.13	CLINT1	5				0	0	0.811	0.583	0.793	0.624	0.296	0.999801	0.961345	0.996915	0.981691	0.858848	77.93	79.93	62.63	68.3	97.85	160.7	100.4	93.7	118	85.5	41.6
FALSE	High	IsMasterProteinCandidate	Q9BUK6-7	Isoform 7 of Protein misato homolog 1 OS=Homo sapiens OX=9606 GN=MSTO1	0	9.503	6	2	19	2	524	56.9	6.18	0	2	cell organization and biogenesis	cytoplasm;membrane	catalytic activity	Pf00091, Pf10644, Pf14881	55154	ENSG00000125459.14	MSTO1	1				0	0	1.015	0.828	1.289	1.149	0.959	0.955155	0.936389	0.932532	0.871855	0.836677	35.78	59.01	17.31	42.78	22.08	77.3	129.1	65.5	137.4	85.3	105.3
FALSE	High	None	P13535	Myosin-8 OS=Homo sapiens OX=9606 GN=MYH8 PE=1 SV=3	0	4.331	0	1	6	0	1937	222.6	5.74	1.85	1	cell organization and biogenesis;cellular component movement;metabolic process;regulation of biological process	cytoplasm;cytoskeleton;cytosol	catalytic activity;motor activity;nucleotide binding;protein binding;structural molecule activity	Pf00063, Pf01576, Pf02463, Pf02736, Pf04111, Pf04156, Pf05557, Pf05622, Pf05667, Pf05701, Pf06160, Pf07888, Pf08317, Pf09726, Pf10174, Pf11932, Pf12128, Pf12718, Pf13094, Pf13514	4626	ENSG00000133020.4	MYH8	17	Tight junction	Translocation of GLUT4 to the plasma membrane; Striated Muscle Contraction	Striated Muscle Contraction	7	0	0.244	3.861	0.42	0.433	1.303	0.606177	0.0830802	0.856582	0.895457	0.755939	78.62	0	62.51	49.43	49.88	82.6	20.2	319.1	34.7	35.8	107.6
FALSE	High	IsMasterProteinCandidate	Q8N8A2-2	Isoform 2 of Serine/threonine-protein phosphatase 6 regulatory ankyrin repeat subunit B OS=Homo sapiens OX=9606 GN=ANKRD44	0	20.988	9	5	8	4	994	107.7	6.29	2.62	5			protein binding	Pf00023, Pf12796, Pf13606, Pf13637, Pf13857	91526		ANKRD44	2				0	0	0.185	0.183	0.193	0.151	0.679	0.381307	0.27261	0.263714	0.177262	0.888316	49.64	40.05	70.44	67.76	36.99	309	64.9	11.9	53.4	118.5	42.2
FALSE	High	IsMasterProteinCandidate	P06239-3	Isoform 3 of Tyrosine-protein kinase Lck OS=Homo sapiens OX=9606 GN=LCK	0	55.923	21	8	43	7	539	61.2	5.22	21.88	8	cell differentiation;cellular component movement;cellular homeostasis;defense response;metabolic process;regulation of biological process;response to stimulus;transport	cytosol;membrane	catalytic activity;nucleotide binding;protein binding	Pf00017, Pf00018, Pf00069, Pf07653, Pf07714, Pf14604	3932	ENSG00000182866.16	LCK	1			B Cell Receptor Signaling Pathway; T-Cell Receptor and Co-stimulatory Signaling; T-Cell antigen Receptor (TCR) pathway during Staphylococcus aureus infection; Inflammatory Response Pathway; IL-2 Signaling Pathway; Interferon type I signaling pathways; Notch Signaling Pathway	7	0	0.785	0.445	0.583	0.38	0.42	0.994715	0.877134	0.945065	0.845933	0.957743	67.87	61.87	65.02	57.46	70.83	182.2	86.3	64.4	95	71.6	100.5
FALSE	High	None	P15923	Transcription factor E2-alpha OS=Homo sapiens OX=9606 GN=TCF3 PE=1 SV=1	0.007	3.617	2	1	3	1	654	67.6	6.47	0	1	cell differentiation;metabolic process;regulation of biological process	cytoplasm;nucleus	DNA binding;protein binding	Pf00010	6929	ENSG00000071564.14	TCF3	19	Signaling pathways regulating pluripotency of stem cells; HTLV-I infection; Transcriptional misregulation in cancer	CDO in myogenesis; RUNX1 regulates transcription of genes involved in differentiation of HSCs	Ectoderm Differentiation; Wnt Signaling Pathway Netpath; Wnt/beta-catenin Signaling Pathway in Leukemia; Sudden Infant Death Syndrome (SIDS) Susceptibility Pathways	15	0	0.624	1.259	0.655	0.319	0.28	0.99043	0.778859	0.965936	0.739358	0.83907	37.92	91.55	37.92	37.92	37.92	129.1	80.6	228.4	84.6	41.2	36.1
FALSE	High	None	P02100	Hemoglobin subunit epsilon OS=Homo sapiens OX=9606 GN=HBE1 PE=1 SV=2	0	9.004	7	1	43	1	147	16.2	8.63	56.68	1	cell organization and biogenesis;coagulation;response to stimulus;transport	cytosol	metal ion binding;protein binding;transporter activity	Pf00042	3046	ENSG00000213931.5	HBE1	11		Factors involved in megakaryocyte development and platelet production		2	0	0.649	1.499	1.327	2.767	1.905	0.99043	0.673374	0.923019	0.221401	0.596297	54.87	84.97	50.15	121.4	50.91	63.4	41.2	114.8	84.2	175.5	120.9
FALSE	High	IsMasterProtein	O00629	Importin subunit alpha-3 OS=Homo sapiens OX=9606 GN=KPNA4 PE=1 SV=1	0	5.939	6	2	2	2	521	57.9	4.96	0	2	regulation of biological process;response to stimulus;transport	cytoplasm;cytosol;nucleus	protein binding;transporter activity	Pf00514, Pf01749, Pf13513, Pf13646	3840	ENSG00000186432.8	KPNA4	3		NS1 Mediated Effects on Host Pathways; ISG15 antiviral mechanism	Leptin signaling pathway	11	0	0.255	0.696	0.621	0.423	0.132	0.660986	0.995934	0.965936	0.894845	0.654159	93.08	66.43	47.21	47.21	47.21	166	42.4	196.4	103.1	70.2	21.9
FALSE	High	IsMasterProteinCandidate	Q9Y4E1-5	Isoform 5 of WASH complex subunit 2C OS=Homo sapiens OX=9606 GN=WASHC2C	0	13.254	6	3	3	3	1245	136.5	4.74	0	3	regulation of biological process;transport	cytosol;endosome;membrane	protein binding	Pf15255	253725	ENSG00000172661.17	FAM21C; WASHC2C	10				0	0	0.433	0.523	0.321	0.182	0.01	0.926311	0.922323	0.66428	0.278591	4.39845e-17	45.44	9.32	69.38	68.81		361.6	69.6	71.3	61.3	36.2
FALSE	High	None	Q969G3-5	Isoform 5 of SWI/SNF-related matrix-associated actin-dependent regulator of chromatin subfamily E member 1 OS=Homo sapiens OX=9606 GN=SMARCE1	0	137.424	44	14	204	14	328	37.9	5.6	227.38	14	cell differentiation;cell organization and biogenesis;regulation of biological process	chromosome;nucleus	catalytic activity;DNA binding;protein binding;RNA binding	Pf00505	6605	ENSG00000073584.18	SMARCE1	17			Androgen receptor signaling pathway; Pathways Affected in Adenoid Cystic Carcinoma	2	0	4.854	4.376	3.869	3.527	0.121	0.158581	0.0565004	0.158972	0.116882	0.602926	85.92	83.24	60.14	68.21	94.5	30.7	179.4	123.7	144	120.5	1.6
FALSE	High	IsMasterProteinCandidate	Q93084-6	Isoform SERCA3D of Sarcoplasmic/endoplasmic reticulum calcium ATPase 3 OS=Homo sapiens OX=9606 GN=ATP2A3	0	13.985	7	4	9	4	1044	114.1	5.74	2.22	4	transport	endoplasmic reticulum;membrane	catalytic activity;metal ion binding;nucleotide binding;transporter activity	Pf00122, Pf00689, Pf00690, Pf00702, Pf08282, Pf12710, Pf13246	489		ATP2A3	17			Myometrial Relaxation and Contraction Pathways; Calcium Regulation in the Cardiac Cell	2	0	0.681	0.384	0.818	0.721	0.58	0.99043	0.809662	0.996915	0.985182	0.940989	67.54	81.27	44.24	51.92	41.76	150.6	84.4	82.2	115.2	87.3	80.4
FALSE	High	IsMasterProteinCandidate	Q13557-4	Isoform Delta 4 of Calcium/calmodulin-dependent protein kinase type II subunit delta OS=Homo sapiens OX=9606 GN=CAMK2D	0	14.095	7	2	3	1	519	58.4	7.39	2.48	2	cell differentiation;cell organization and biogenesis;cellular component movement;cellular homeostasis;metabolic process;regulation of biological process;response to stimulus	cytoplasm;cytosol;membrane;nucleus	catalytic activity;nucleotide binding;protein binding	Pf00069, Pf07714, Pf08332, Pf12680, Pf13474, Pf14534	817		CAMK2D	4			Physiological and Pathological Hypertrophy of the Heart; MicroRNAs in cardiomyocyte hypertrophy; SRF and miRs in Smooth Muscle Differentiation and Proliferation; Cardiac Hypertrophic Response; Myometrial Relaxation and Contraction Pathways; Calcium Regulation in the Cardiac Cell	6	0	0.074	0.384	0.136	0.091	0.01	0.0527225	0.809662	0.106548	0.0333481	4.39845e-17	2.42	79.23	45.9	114.56		365.6	27.2	140.3	38	29
FALSE	High	IsMasterProteinCandidate	Q9C037-2	Isoform Beta of E3 ubiquitin-protein ligase TRIM4 OS=Homo sapiens OX=9606 GN=TRIM4	0	4.217	2	1	26	1	474	54.1	7.99	6.93	1	cell organization and biogenesis;defense response;metabolic process;response to stimulus	cytoplasm;cytosol;membrane	catalytic activity;metal ion binding;protein binding	Pf00097, Pf00622, Pf00643, Pf13445, Pf13639, Pf13765, Pf13920, Pf13923, Pf14570, Pf14634, Pf15227	89122	ENSG00000146833.15	TRIM4	7				0	0	0.507	1.02	1.019	1.248	0.702	0.919397	0.877134	0.957683	0.832465	0.878039	70.59	92.12	70.59	70.59	66.22	103.2	58	132.5	105.2	128.7	72.4
FALSE	High	IsMasterProtein	P05388	60S acidic ribosomal protein P0 OS=Homo sapiens OX=9606 GN=RPLP0 PE=1 SV=1	0	24.75	24	4	19	4	317	34.3	5.97	6.96	4	cell organization and biogenesis;metabolic process;regulation of biological process;response to stimulus;transport	cytoplasm;cytosol;endoplasmic reticulum;membrane;nucleus;ribosome	protein binding;RNA binding;structural molecule activity	Pf00428, Pf00466	6175	ENSG00000089157.15	RPLP0	12	Ribosome	Peptide chain elongation; Gene and protein expression by JAK-STAT signaling after Interleukin-12 stimulation; Eukaryotic Translation Termination; Viral mRNA Translation; L13a-mediated translational silencing of Ceruloplasmin expression; Nonsense Mediated Decay (NMD) independent of the Exon Junction Complex (EJC); Selenocysteine synthesis; Nonsense Mediated Decay (NMD) enhanced by the Exon Junctio…	Cytoplasmic Ribosomal Proteins	39	0	0.764	0.759	0.809	0.731	0.676	0.99043	0.966949	0.996915	0.981691	0.889638	31.74	72.95	22.73	44.11	47.96	143.1	46.1	139.5	82.3	82.8	106.2
FALSE	High	IsMasterProtein	Q13445	Transmembrane emp24 domain-containing protein 1 OS=Homo sapiens OX=9606 GN=TMED1 PE=1 SV=1	0	8.371	10	2	7	2	227	25.2	4.48	1.65	2	cell communication;regulation of biological process;response to stimulus;transport	endoplasmic reticulum;Golgi;membrane	protein binding	Pf01105	11018	ENSG00000099203.6	TMED1	19				0	0	1.576	0.759	1.81	2.187	1.024	0.827765	0.966949	0.729446	0.366046	0.825441	43.16	86.57	44.45	43.86	54.69	65.1	130.7	92	124.6	103.5	84.1
FALSE	High	IsMasterProtein	Q8IY67	Ribonucleoprotein PTB-binding 1 OS=Homo sapiens OX=9606 GN=RAVER1 PE=1 SV=1	0.005	3.856	4	1	1	1	606	63.8	8.48	0	1	metabolic process	cytoplasm;nucleus	protein binding;RNA binding	Pf00076, Pf13893, Pf14259	125950	ENSG00000161847.13	RAVER1	19				0	0	0.01	8.286	0.01	1.294	1.371	9.18378e-17	0.00296395	1.07138e-16	0.781995	0.744188		1.14		0	0	50.2		416		65	68.8
FALSE	High	IsMasterProtein	P49848	Transcription initiation factor TFIID subunit 6 OS=Homo sapiens OX=9606 GN=TAF6 PE=1 SV=1	0	120.472	40	17	137	17	677	72.6	8.6	64.26	17	metabolic process;regulation of biological process	cytosol;nucleus	DNA binding;protein binding	Pf02969, Pf07571	6878	ENSG00000106290.14	TAF6	7	Basal transcription factors; Herpes simplex infection	RNA polymerase II transcribes snRNA genes; RNA Polymerase II Transcription Initiation; HIV Transcription Initiation; RNA Polymerase II Transcription Pre-Initiation And Promoter Opening; RNA Polymerase II HIV Promoter Escape; Regulation of TP53 Activity through Phosphorylation; RNA Polymerase II Pre-transcription Events; RNA Polymerase II Promoter Escape	Eukaryotic Transcription Initiation	23	0	1.052	0.979	1.033	0.837	0.127	0.988282	0.887463	0.948682	0.935418	0.629433	47.13	73.29	47.76	59.32	99.36	105.7	143.1	115.9	133	91.9	10.3
FALSE	High	IsMasterProteinCandidate	Q9H6U6-6	Isoform 6 of Breast carcinoma-amplified sequence 3 OS=Homo sapiens OX=9606 GN=BCAS3	0	14.075	8	4	4	4	684	74.2	6.6	2.22	4	cell organization and biogenesis;metabolic process;regulation of biological process;response to stimulus;transport	cytoplasm;cytoskeleton;nucleus	enzyme regulator activity;protein binding	Pf12490	54828	ENSG00000141376.22	BCAS3	17			Ectoderm Differentiation	1	0	0.564	0.6	1.188	0.185	0.543	0.955155	0.966949	0.932532	0.28495	0.9525	60.54	47.71	75.54	12.13	32.66	136.4	160.8	94.3	185.1	6.9	16.5
FALSE	Medium	IsMasterProteinCandidate	P18206-2	Isoform 1 of Vinculin OS=Homo sapiens OX=9606 GN=VCL	0.034	1.989	2	1	2	1	1066	116.6	6.09	0	1	cell growth;cell organization and biogenesis;cellular component movement;regulation of biological process;transport	cytoskeleton;cytosol;extracellular;membrane;organelle lumen	protein binding;structural molecule activity	Pf01044	7414	ENSG00000035403.17	VCL	10			Integrin-mediated Cell Adhesion; Primary Focal Segmental Glomerulosclerosis FSGS; Focal Adhesion; VEGFA-VEGFR2 Signaling Pathway; Regulation of Actin Cytoskeleton	5	0	0.01	0.01	6.07	8.543	0.01	9.18378e-17	1.05604e-16	0.0404071	0.00261305	4.39845e-17			9.65	56.86		38.4			233.3	328.3
FALSE	High	IsMasterProteinCandidate	P62847-3	Isoform 3 of 40S ribosomal protein S24 OS=Homo sapiens OX=9606 GN=RPS24	0	32.756	36	5	35	5	132	15.3	10.92	14.6	5	cell organization and biogenesis;metabolic process;transport	cytosol;membrane;nucleus;ribosome	protein binding;RNA binding;structural molecule activity	Pf01282	6229		RPS24	10			Cytoplasmic Ribosomal Proteins	1	0	0.564	0.421	0.584	0.485	0.249	0.955155	0.84728	0.945065	0.896689	0.838379	29.38	51.23	39.79	65.76	66.33	183.7	116	61.5	109.4	84.8	44.6
FALSE	Medium	None	Q14651	Plastin-1 OS=Homo sapiens OX=9606 GN=PLS1 PE=1 SV=2	0.014	2.433	1	1	3	1	629	70.2	5.41	0	1	cell organization and biogenesis;regulation of biological process;transport	cytoplasm;cytoskeleton	metal ion binding;protein binding;structural molecule activity	Pf00036, Pf00307, Pf13202, Pf13405, Pf13499, Pf13833	5357	ENSG00000120756.12	PLS1	3				0	0	0.01	0.01	0.01	0.477	0.01	9.18378e-17	1.05604e-16	1.07138e-16	0.895457	4.39845e-17				92.89		464				136
FALSE	High	IsMasterProtein	P14625	Endoplasmin OS=Homo sapiens OX=9606 GN=HSP90B1 PE=1 SV=1	0	21.481	3	3	19	1	803	92.4	4.84	15.57	3	cell organization and biogenesis;metabolic process;regulation of biological process;response to stimulus;transport	cytosol;endoplasmic reticulum;extracellular;membrane;nucleus;organelle lumen	metal ion binding;nucleotide binding;protein binding;RNA binding	Pf00183, Pf02518, Pf13589	7184	ENSG00000166598.14	HSP90B1	12	Thyroid hormone synthesis; Pathways in cancer; PI3K-Akt signaling pathway; Protein processing in endoplasmic reticulum; Estrogen signaling pathway; Prostate cancer	Post-translational protein phosphorylation; Regulation of Insulin-like Growth Factor (IGF) transport and uptake by Insulin-like Growth Factor Binding Proteins (IGFBPs); ATF6 (ATF6-alpha) activates chaperone genes; Interleukin-4 and 13 signaling; Trafficking and processing of endosomal TLR; Scavenging by Class A Receptors	Photodynamic therapy-induced unfolded protein response; Focal Adhesion-PI3K-Akt-mTOR-signaling pathway; Sudden Infant Death Syndrome (SIDS) Susceptibility Pathways	26	0	1.553	1.111	2.189	1.246	1.173	0.808561	0.832034	0.546739	0.834334	0.782879	46.01	105.71	19.74	36.42	33.91	62.8	112.8	127.2	137.5	79.9	79.9
FALSE	High	IsMasterProtein	Q96AE4	Far upstream element-binding protein 1 OS=Homo sapiens OX=9606 GN=FUBP1 PE=1 SV=3	0	16.843	9	5	27	3	644	67.5	7.61	0	5	metabolic process;regulation of biological process	nucleus	DNA binding;protein binding;RNA binding	Pf00013, Pf07650, Pf13014	8880	ENSG00000162613.16	FUBP1	1				0	0	1.658	2.159	1.705	0.946	0.493	0.808561	0.375856	0.774348	0.896689	0.989201	68.17	93.38	66.04	56.62	57.01	68.2	179.9	109.7	127.3	103.5	11.3
FALSE	High	IsMasterProtein	Q14683	Structural maintenance of chromosomes protein 1A OS=Homo sapiens OX=9606 GN=SMC1A PE=1 SV=2	0	4.714	2	2	4	2	1233	143.1	7.64	0	2	cell division;cell organization and biogenesis;metabolic process;regulation of biological process;response to stimulus	chromosome;cytosol;nucleus	nucleotide binding;protein binding;RNA binding	Pf02463, Pf05262, Pf05557, Pf06470, Pf09726, Pf09731, Pf10186, Pf12128, Pf13175, Pf13304, Pf13476, Pf13555, Pf13558	8243	ENSG00000072501.17	SMC1A	X	Cell cycle; Oocyte meiosis	Meiotic synapsis; Separation of Sister Chromatids; Resolution of Sister Chromatid Cohesion; Cohesin Loading onto Chromatin; Establishment of Sister Chromatid Cohesion; SUMOylation of DNA damage response and repair proteins	miRNA Regulation of DNA Damage Response; Cell Cycle; Retinoblastoma (RB) in Cancer; Constitutive Androstane Receptor Pathway; Pathways Affected in Adenoid Cystic Carcinoma; ATM Signaling Network in Development and Disease; mRNA Processing; DNA Damage Response	30	0	1.035	0.784	0.961	0.907	0.757	0.939275	0.961345	0.965936	0.902739	0.86096	88.9	83.3	51.83	78.57	50.58	126	50.3	78.5	128.2	125.1	92
FALSE	High	IsMasterProteinCandidate	Q13557-10	Isoform Delta 10 of Calcium/calmodulin-dependent protein kinase type II subunit delta OS=Homo sapiens OX=9606 GN=CAMK2D	0	14.095	8	2	3	1	492	55.6	7.15	2.48	2	cell differentiation;cell organization and biogenesis;cellular component movement;cellular homeostasis;metabolic process;regulation of biological process;response to stimulus	cytoplasm;cytosol;membrane;nucleus	catalytic activity;nucleotide binding;protein binding	Pf00069, Pf07714, Pf08332, Pf12680, Pf13474, Pf14534	817	ENSG00000145349.16	CAMK2D	4			Physiological and Pathological Hypertrophy of the Heart; MicroRNAs in cardiomyocyte hypertrophy; SRF and miRs in Smooth Muscle Differentiation and Proliferation; Cardiac Hypertrophic Response; Myometrial Relaxation and Contraction Pathways; Calcium Regulation in the Cardiac Cell	6	0	0.074	0.384	0.136	0.091	0.01	0.0527225	0.809662	0.106548	0.0333481	4.39845e-17	2.42	79.23	45.9	114.56		365.6	27.2	140.3	38	29
FALSE	High	IsMasterProteinCandidate	P55327-3	Isoform 3 of Tumor protein D52 OS=Homo sapiens OX=9606 GN=TPD52	0	4.471	6	1	1	1	248	26.4	6.34	1.74	1	cell differentiation;transport	cytoplasm;endoplasmic reticulum	metal ion binding;protein binding	Pf04201	7163		TPD52	8				0	0	0.01	0.328	0.01	0.01	0.01	9.18378e-17	0.73428	1.07138e-16	9.57584e-17	4.39845e-17		81.47				451.8		148.2
FALSE	Medium	None	Q06787-9	Isoform 9 of Synaptic functional regulator FMR1 OS=Homo sapiens OX=9606 GN=FMR1	0.043	1.835	1	1	1	0	611	68.9	7.42	0	1	metabolic process;regulation of biological process;response to stimulus;transport	chromosome;cytoplasm;cytosol;membrane;nucleus;ribosome	protein binding;RNA binding;translation regulator activity	Pf00013, Pf05641, Pf12235, Pf13014	2332	ENSG00000102081.13	FMR1	X			Serotonin and anxiety	1	0	0.973	0.419	1.276	0.831	0.309	0.960993	0.844451	0.932532	0.935418	0.865477	45.48	119.88	50.06	36.57	36.57	131.2	127.7	26.5	164.9	109	40.6
FALSE	High	IsMasterProteinCandidate	P22694-4	Isoform 4 of cAMP-dependent protein kinase catalytic subunit beta OS=Homo sapiens OX=9606 GN=PRKACB	0.005	4.01	8	2	4	2	338	39.4	8.79	0	2	cell organization and biogenesis;coagulation;metabolic process;regulation of biological process;response to stimulus	cytosol;membrane	catalytic activity;metal ion binding;nucleotide binding;protein binding	Pf00069, Pf07714, Pf14531	5567		PRKACB	1			AMP-activated Protein Kinase (AMPK) Signaling; miRs in Muscle Cell Differentiation; Dopamine metabolism; Myometrial Relaxation and Contraction Pathways; G Protein Signaling Pathways; Calcium Regulation in the Cardiac Cell; Sudden Infant Death Syndrome (SIDS) Susceptibility Pathways	7	0	0.889	0.872	0.831	0.827	0.84	0.981954	0.922323	0.996915	0.935418	0.838379	74.32	74.32	74.32	64.11	61.84	117.9	94.6	92.8	122.7	87.4	84.5
FALSE	Medium	IsMasterProteinCandidate	Q9UMZ2-7	Isoform 6 of Synergin gamma OS=Homo sapiens OX=9606 GN=SYNRG	0.011	2.913	1	1	1	1	1259	135.4	5.12	2.06	1	transport	cytoplasm;Golgi	protein binding		11276	ENSG00000275066.4; ENSG00000274047.4	SYNRG	17; CHR_HSCHR17_7_CTG4				0	0	0.01	1.307	0.01	0.01	0.01	9.18378e-17	0.763931	1.07138e-16	9.57584e-17	4.39845e-17		0				260		340
FALSE	High	IsMasterProtein	Q86YP4	Transcriptional repressor p66-alpha OS=Homo sapiens OX=9606 GN=GATAD2A PE=1 SV=1	0	32.83	24	8	18	7	633	68	9.94	7.13	8	metabolic process;regulation of biological process	nucleus	DNA binding;metal ion binding;protein binding		54815	ENSG00000167491.17	GATAD2A	19		ERCC6 (CSB) and EHMT2 (G9a) positively regulate rRNA expression; Regulation of TP53 Activity through Acetylation; Regulation of PTEN gene transcription; HDACs deacetylate histones; RNA Polymerase I Transcription Initiation		20	1	1.085	0.813	0.663	0.598	0.01	0.977331	0.945146	0.966774	0.967412	4.39845e-17	65.5	66.8	74.9	76.34		138.1	179.3	121.4	86.7	74.5
FALSE	Medium	IsMasterProteinCandidate	Q2KHT3-2	Isoform 2 of Protein CLEC16A OS=Homo sapiens OX=9606 GN=CLEC16A	0.05	1.773	1	1	1	1	906	103.5	6.61	0	1	cell communication;metabolic process;regulation of biological process;response to stimulus	cytosol;Golgi;membrane		Pf09758	23274	ENSG00000038532.14	CLEC16A	16				0	0		100		100			1.05604e-16		9.57584e-17									391.8		208.2
FALSE	High	IsMasterProteinCandidate	P14678-3	Isoform SM-B1 of Small nuclear ribonucleoprotein-associated proteins B and B' OS=Homo sapiens OX=9606 GN=SNRPB	0	36.51	18	4	51	4	289	30	10.18	13.44	4	cell organization and biogenesis;metabolic process;transport	cytosol;spliceosomal complex	protein binding;RNA binding	Pf01423	6628		SNRPB	20			mRNA Processing	1	0	0.489	0.346	0.485	0.48	0.077	0.917311	0.763931	0.932532	0.896632	0.346103	68.24	44.85	44.44	49.84	70.09	204.4	126.6	66.7	102.6	85.7	13.9
FALSE	High	None	P54792-2	Isoform Short of Putative segment polarity protein dishevelled homolog DVL1P1 OS=Homo sapiens OX=9606 GN=DVL1P1	0	19.275	8	4	16	4	662	72.4	6.46	8.47	4	regulation of biological process;response to stimulus		protein binding	Pf00595, Pf00610, Pf00778, Pf12316								0	0	0.628	0.851	1.201	1.017	0.813	0.99043	0.926792	0.932532	0.895457	0.83907	77.69	70.34	65.22	66.47	65.22	96.3	68.5	107.4	161.3	135	31.4
FALSE	High	IsMasterProtein	Q15424	Scaffold attachment factor B1 OS=Homo sapiens OX=9606 GN=SAFB PE=1 SV=4	0	24.96	12	7	10	2	915	102.6	5.47	8.14	7	cell organization and biogenesis;metabolic process;regulation of biological process;response to stimulus	nucleus	DNA binding;protein binding;RNA binding	Pf00076, Pf02037, Pf13893, Pf14259	6294	ENSG00000160633.12	SAFB	19			Structural Pathway of Interleukin 1 (IL-1)	1	5	0.196	0.154	0.273	0.11	0.182	0.343779	0.169144	0.51781	0.0669723	0.774162	72.94	47.21	86.14	67.15	32.54	381.6	51.3	31.1	80.8	22.5	32.6
FALSE	High	IsMasterProtein	P27816	Microtubule-associated protein 4 OS=Homo sapiens OX=9606 GN=MAP4 PE=1 SV=3	0	123.786	26	17	52	17	1152	120.9	5.43	36.65	17	cell division;cell organization and biogenesis;cellular component movement;regulation of biological process	cytoplasm;cytoskeleton	protein binding;RNA binding;structural molecule activity	Pf00418	4134	ENSG00000047849.21	MAP4	3				0	0	0.162	0.121	0.149	0.126	0.425	0.232986	0.0910495	0.136771	0.105963	0.959302	109.3	87.55	86.73	83.36	116.28	487.1	26.5	24.7	26.1	13.9	21.7
FALSE	High	IsMasterProtein	Q14331	Protein FRG1 OS=Homo sapiens OX=9606 GN=FRG1 PE=1 SV=1	0.007	3.311	5	1	2	1	258	29.2	9.01	0	1	metabolic process	cytoplasm;nucleus;spliceosomal complex	protein binding;RNA binding	Pf06229, Pf06268	2483	ENSG00000283153.1; ENSG00000283630.1; ENSG00000109536.11; ENSG00000275145.3	FRG1	4; CHR_HG2023_PATCH; CHR_HSCHR4_11_CTG12; CHR_HSCHR4_6_CTG12				0	0	1.419	0.61	0.531	0.539	0.357	0.861896	0.975032	0.932532	0.933865	0.910146	46.17	53.03	45.39	56.28	55.7	156.9	153.2	92	83.3	61.3	53.2
FALSE	Medium	IsMasterProteinCandidate	Q07866-10	Isoform D of Kinesin light chain 1 OS=Homo sapiens OX=9606 GN=KLC1	0.021	2.252	2	1	1	1	618	69.7	5.88	0	1	cell organization and biogenesis;cellular component movement;transport	cytosol;membrane	catalytic activity;motor activity;protein binding	Pf08317, Pf09311, Pf13374, Pf13414, Pf13424, Pf13432, Pf14559	3831	ENSG00000126214.21	KLC1	14				0	0	0.503	0.395	0.594	0.568	0.386	0.98017	0.816229	0.945065	0.942829	0.938548	16.04	7.81	5.81	15.76	0.66	174.1	87.6	68.8	103.3	99	67.2
FALSE	High	IsMasterProtein	P13984	General transcription factor IIF subunit 2 OS=Homo sapiens OX=9606 GN=GTF2F2 PE=1 SV=2	0	4.45	4	1	1	1	249	28.4	9.23	2.35	1	metabolic process;regulation of biological process;response to stimulus	cytoskeleton;nucleus	catalytic activity;DNA binding;nucleotide binding;protein binding	Pf02270	2963	ENSG00000188342.11	GTF2F2	13	Basal transcription factors	Signaling by FGFR2 IIIa TM; RNA polymerase II transcribes snRNA genes; Abortive elongation of HIV-1 transcript in the absence of Tat; Tat-mediated HIV elongation arrest and recovery; Formation of HIV-1 elongation complex containing HIV-1 Tat; Formation of the HIV-1 Early Elongation Complex; mRNA Splicing - Major Pathway; FGFR2 alternative splicing; mRNA Splicing - Minor Pathway; TP53 Regulates Tr…	Eukaryotic Transcription Initiation	56	0	0.321	0.238	0.211	0.01	0.01	0.862317	0.461027	0.32601	9.57584e-17	4.39845e-17	49.35	46.33	49.35			349.1	111.9	65.3	73.8
FALSE	High	IsMasterProteinCandidate	P62837-2	Isoform 2 of Ubiquitin-conjugating enzyme E2 D2 OS=Homo sapiens OX=9606 GN=UBE2D2	0	10.973	30	2	21	2	118	13.6	8.29	10.86	2	metabolic process;regulation of biological process;response to stimulus	cytosol	catalytic activity;nucleotide binding;protein binding	Pf00179, Pf14461	7322	ENSG00000131508.15	UBE2D2	5			Proteasome Degradation	1	0	0.88	0.846	0.97	0.811	1.134	0.99043	0.927311	0.965936	0.942829	0.790164	59.76	50.15	47.89	54.64	47.87	96.7	97.2	86.7	109.8	80.6	129
FALSE	High	None	Q6XE24-2	Isoform 2 of RNA-binding motif, single-stranded-interacting protein 3 OS=Homo sapiens OX=9606 GN=RBMS3	0.005	3.874	3	1	4	1	433	47.4	8.66	1.64	1	defense response;regulation of biological process;response to stimulus	cytoplasm	RNA binding	Pf00076, Pf13893, Pf14259	27303	ENSG00000144642.21	RBMS3	3				0	0	100	100	100	100	100	9.18378e-17	1.05604e-16	1.07138e-16	9.57584e-17	4.39845e-17							178.3	79.8	216.9	110.4	14.6
FALSE	High	IsMasterProtein	P30050	60S ribosomal protein L12 OS=Homo sapiens OX=9606 GN=RPL12 PE=1 SV=1	0	51.377	55	6	105	6	165	17.8	9.42	64.2	6	cell organization and biogenesis;metabolic process;transport	cytosol;membrane;ribosome	protein binding;RNA binding;structural molecule activity	Pf00298, Pf03946	6136	ENSG00000197958.12	RPL12	9	Ribosome	Peptide chain elongation; Eukaryotic Translation Termination; Viral mRNA Translation; L13a-mediated translational silencing of Ceruloplasmin expression; Nonsense Mediated Decay (NMD) independent of the Exon Junction Complex (EJC); Selenocysteine synthesis; Nonsense Mediated Decay (NMD) enhanced by the Exon Junction Complex (EJC); GTP hydrolysis and joining of the 60S ribosomal subunit; Major path…	Cytoplasmic Ribosomal Proteins	34	0	1.005	0.779	0.952	0.738	0.939	0.99043	0.961345	0.965936	0.979098	0.836677	61	64.61	49.26	83.64	61.83	84.1	141.4	78.2	83	95.6	117.7
FALSE	High	IsMasterProtein	Q7Z2W4	Zinc finger CCCH-type antiviral protein 1 OS=Homo sapiens OX=9606 GN=ZC3HAV1 PE=1 SV=3	0	68.546	20	12	19	12	902	101.4	8.4	9.39	12	defense response;metabolic process;regulation of biological process;response to stimulus	cytoplasm;cytosol;nucleus	catalytic activity;metal ion binding;nucleotide binding;protein binding;RNA binding	Pf00644	56829	ENSG00000105939.12	ZC3HAV1	7		Signaling by BRAF and RAF fusions		4	0	0.392	0.482	0.471	0.426	0.164	0.847749	0.900825	0.932532	0.895457	0.740207	92.5	90.86	89.24	95.98	71.13	266.5	85.9	104.6	64.9	68.1	10.1
FALSE	High	IsMasterProtein	Q9UBU9	Nuclear RNA export factor 1 OS=Homo sapiens OX=9606 GN=NXF1 PE=1 SV=1	0	57.475	18	8	71	8	619	70.1	8.51	21.67	8	transport	cytoplasm;cytosol;nucleus	protein binding;RNA binding;transporter activity	Pf02136, Pf03943, Pf09162, Pf12799	10482	ENSG00000162231.13	NXF1	11	mRNA surveillance pathway; Influenza A; RNA transport; Ribosome biogenesis in eukaryotes; Herpes simplex infection	Transport of the SLBP independent Mature mRNA; Transport of Mature mRNA derived from an Intron-Containing Transcript; Transport of Mature mRNA Derived from an Intronless Transcript; Transport of the SLBP Dependant Mature mRNA	mRNA Processing	14	0	0.716	0.639	0.733	0.656	0.134	0.99043	0.993592	0.996915	0.992901	0.660544	37.44	50.91	29.64	44.74	54.2	143.7	116.1	73.5	124.2	115.3	27.2
FALSE	High	IsMasterProtein	Q9P035	Very-long-chain (3R)-3-hydroxyacyl-CoA dehydratase 3 OS=Homo sapiens OX=9606 GN=HACD3 PE=1 SV=2	0	8.225	10	2	15	2	362	43.1	8.94	9.72	2	metabolic process;regulation of biological process;response to stimulus	cytosol;endoplasmic reticulum;membrane;mitochondrion	catalytic activity;enzyme regulator activity;protein binding	Pf04387, Pf04969	51495	ENSG00000074696.12	PTPLAD1; HACD3	15	Fatty acid metabolism; Fatty acid elongation; Biosynthesis of unsaturated fatty acids	Synthesis of very long-chain fatty acyl-CoAs		8	0	1.177	1.347	1.114	0.907	0.778	0.919397	0.752232	0.932532	0.902739	0.853485	21.04	41.39	26.65	57.97	51.11	121.7	93.1	120.2	112.4	80.8	71.9
FALSE	High	IsMasterProteinCandidate	Q14161-10	Isoform 10 of ARF GTPase-activating protein GIT2 OS=Homo sapiens OX=9606 GN=GIT2	0	6.886	5	3	5	1	681	76	7.46	0	3	regulation of biological process		enzyme regulator activity;metal ion binding;protein binding	Pf00023, Pf01412, Pf08518, Pf12205, Pf12796, Pf13637, Pf13857	9815	ENSG00000139436.20	GIT2	12			Integrin-mediated Cell Adhesion	1	0	0.208	0.01	0.267	0.192	0.01	0.542009	1.05604e-16	0.499973	0.300251	4.39845e-17	37.84		34.49	33.28		360	74.8		96.2	69
FALSE	High	IsMasterProteinCandidate	P62195-2	Isoform 2 of 26S proteasome regulatory subunit 8 OS=Homo sapiens OX=9606 GN=PSMC5	0	6.882	16	3	3	3	398	44.8	8.18	0	3	metabolic process;regulation of biological process;response to stimulus;transport	cytoplasm;cytosol;membrane;nucleus;proteasome	catalytic activity;nucleotide binding;protein binding;RNA binding	Pf00004, Pf00910, Pf01057, Pf01078, Pf05496, Pf06068, Pf06414, Pf07724, Pf07726, Pf07728, Pf13191, Pf13207, Pf13401	5705	ENSG00000087191.12	PSMC5	17			Proteasome Degradation; Parkin-Ubiquitin Proteasomal System pathway	2	0	0.435	0.247	0.538	0.181	0.245	0.935983	0.49248	0.932532	0.275648	0.838379	46.34	62.09	46.44	66.57	52.59	264.3	96.6	37.5	119.4	48.9	33.4
FALSE	Medium	IsMasterProteinCandidate	P20290-2	Isoform 2 of Transcription factor BTF3 OS=Homo sapiens OX=9606 GN=BTF3	0.032	2.066	17	1	1	1	162	17.7	7.5	0	1	metabolic process;regulation of biological process;transport	cytosol;nucleus	protein binding;RNA binding	Pf01849	689	ENSG00000145741.15	BTF3	5				0	0	0.78	0.01	0.01	0.01	0.01	0.99043	1.05604e-16	1.07138e-16	9.57584e-17	4.39845e-17	64.51					371.2	228.8
FALSE	High	None	Q17RY0-3	Isoform 3 of Cytoplasmic polyadenylation element-binding protein 4 OS=Homo sapiens OX=9606 GN=CPEB4	0	16.213	15	3	13	3	322	36.2	5.99	2.06	3	cell communication;metabolic process;regulation of biological process;response to stimulus	cytoplasm;endoplasmic reticulum;nucleus	metal ion binding;protein binding;RNA binding;translation regulator activity	Pf00076, Pf14259	80315	ENSG00000113742.12	CPEB4	5				0	0	1.328	1.191	1.769	1.627	0.916	0.896008	0.809662	0.744954	0.635774	0.838379	30.52	64.52	40.83	51.66	50.77	76	92.7	101.6	144.5	109.4	75.8
FALSE	High	IsMasterProtein	Q99567	Nuclear pore complex protein Nup88 OS=Homo sapiens OX=9606 GN=NUP88 PE=1 SV=2	0	153.557	42	19	312	19	741	83.5	5.69	235.8	19	cell organization and biogenesis;cellular component movement;metabolic process;regulation of biological process;transport	cytosol;nucleus	protein binding;transporter activity	Pf02050, Pf07767, Pf09789, Pf10168	4927	ENSG00000108559.11	NUP88	17	RNA transport	Rev-mediated nuclear export of HIV RNA; ISG15 antiviral mechanism; NEP/NS2 Interacts with the Cellular Export Machinery; tRNA processing in the nucleus; Transcriptional regulation by small RNAs; Nuclear Pore Complex (NPC) Disassembly; Regulation of Glucokinase by Glucokinase Regulatory Protein; Vpr-mediated nuclear import of PICs; Regulation of HSF1-mediated heat shock response; snRNP Assembly; S…		64	0	1.326	1.186	1.317	0.94	0.958	0.920353	0.809662	0.925409	0.898623	0.836677	46.06	60.25	45.68	54.09	62.28	77.2	128.4	104	114.7	82.8	92.7
FALSE	High	IsMasterProtein	Q8IWZ3	Ankyrin repeat and KH domain-containing protein 1 OS=Homo sapiens OX=9606 GN=ANKHD1 PE=1 SV=1	0	41.52	6	11	34	3	2542	269.3	5.73	7.25	11	defense response;response to stimulus	cytoplasm	protein binding;RNA binding	Pf00013, Pf00023, Pf12796, Pf13014, Pf13606, Pf13637, Pf13857	54882; 404734	ENSG00000131503.20	ANKHD1; ANKHD1-EIF4EBP3	5				0	7	1.142	0.892	0.906	0.803	0.397	0.963236	0.916807	0.979525	0.942829	0.946904	79.06	87.33	78.58	104.17	97.19	87.4	138.3	125.8	118.9	76.4	53.3
FALSE	High	None	Q6K0P9-3	Isoform 3 of Pyrin and HIN domain-containing protein 1 OS=Homo sapiens OX=9606 GN=PYHIN1	0	7.459	2	1	11	1	461	51.9	9.82	0	1	regulation of biological process;response to stimulus		protein binding	Pf02758, Pf02760	149628	ENSG00000163564.14	PYHIN1	1				0	0	0.684	0.349	0.196	0.247	0.142	0.999801	0.764874	0.272088	0.500774	0.676652	93.95	30.17	63.51	55.08	70.41	274.4	102.1	95.9	45.5	52.1	30
FALSE	Medium	IsMasterProtein	Q96HP0	Dedicator of cytokinesis protein 6 OS=Homo sapiens OX=9606 GN=DOCK6 PE=1 SV=3	0.023	2.179	1	1	4	1	2047	229.4	6.74	0	1	coagulation;regulation of biological process;response to stimulus	cytoplasm;cytosol		Pf06920, Pf11878, Pf14429	57572	ENSG00000130158.13	DOCK6	19		Factors involved in megakaryocyte development and platelet production		2	0	1.743	1.229	1.513	1.973	1.362	0.735411	0.798888	0.847887	0.451319	0.747866	35.49	44.65	46.34	57.08	43	67.7	118.1	83.3	102.5	143.8	84.7
FALSE	Medium	IsMasterProteinCandidate	Q8NF91-8	Isoform 8 of Nesprin-1 OS=Homo sapiens OX=9606 GN=SYNE1	0.047	1.797	1	1	1	1	3212	367.6	5.21	0	1	cell differentiation;cell organization and biogenesis	cytoplasm;cytoskeleton;Golgi;membrane;nucleus	protein binding;RNA binding	Pf00435, Pf10541	23345		SYNE1	6				0	0	0.01	1.143	0.926	0.746	1.557	9.18378e-17	0.818742	0.966774	0.962542	0.677701		10.89	10.54	19.61	10.9	111.2		128.5	103	82.9	174.4
FALSE	Medium	IsMasterProtein	Q8IZT6	Abnormal spindle-like microcephaly-associated protein OS=Homo sapiens OX=9606 GN=ASPM PE=1 SV=2	0.036	1.952	0	1	1	1	3477	409.5	10.45	0	1	cell division;cell organization and biogenesis;cellular component movement;regulation of biological process	cytoplasm;cytoskeleton;nucleus	protein binding	Pf00307, Pf11971	259266	ENSG00000066279.17	ASPM	1				0	0	2.119	1.345	0.97	0.602	0.01	0.573521	0.752232	0.965936	0.98534	4.39845e-17	64.91	45.14	67.3	78.31		96.7	227.7	130.1	93.8	51.6
FALSE	High	None	Q14247-2	Isoform 2 of Src substrate cortactin OS=Homo sapiens OX=9606 GN=CTTN	0	23.256	13	4	4	4	634	70.9	6.64	6.84	4	cell organization and biogenesis;cellular component movement;regulation of biological process;transport	cytoplasm;cytoskeleton;cytosol;Golgi;membrane	protein binding	Pf00018, Pf02218, Pf07653, Pf14604	2017	ENSG00000085733.15	CTTN	11			Pathogenic Escherichia coli infection; Hepatitis C and Hepatocellular Carcinoma	2	0	0.23	0.252	0.344	0.201	0.453	0.528254	0.512492	0.737887	0.336139	0.983456	83.95	78.74	98.76	107.46	95.73	384.9	45	61.4	30.6	11.2	66.9
FALSE	High	IsMasterProtein	Q9BQA1	Methylosome protein 50 OS=Homo sapiens OX=9606 GN=WDR77 PE=1 SV=1	0	5.587	12	2	4	2	342	36.7	5.17	0	2	cell differentiation;cell organization and biogenesis;metabolic process;regulation of biological process	cytoplasm;cytosol;Golgi;nucleus	catalytic activity;DNA binding;nucleotide binding;protein binding	Pf00400	79084	ENSG00000116455.13	WDR77	1		snRNP Assembly; RMTs methylate histone arginines		6	0	0.584	0.429	0.493	0.357	0.098	0.986502	0.856576	0.932532	0.81867	0.481425	30.8	31.6	37.38	39.8	62.24	186.9	126.8	102.1	105.9	68.1	10.3
FALSE	High	IsMasterProtein	Q96QV6	Histone H2A type 1-A OS=Homo sapiens OX=9606 GN=HIST1H2AA PE=1 SV=3	0	45.315	35	5	173	2	131	14.2	10.86	121.15	5	cell organization and biogenesis;regulation of biological process	chromosome;nucleus	DNA binding;protein binding	Pf00125, Pf00808	221613	ENSG00000164508.4	HIST1H2AA	6	Alcoholism; Systemic lupus erythematosus	HDACs deacetylate histones; HATs acetylate histones; UCH proteinases; Ub-specific processing proteases; RMTs methylate histone arginines; Metalloprotease DUBs		13	0	0.069	0.23	0.558	0.585	0.826	0.035168	0.440539	0.932532	0.95917	0.838379	50.72	92.88	43.49	94.42	26.71	242.9	16.9	35	126.6	86.6	91.9
FALSE	High	IsMasterProtein	Q86X55	Histone-arginine methyltransferase CARM1 OS=Homo sapiens OX=9606 GN=CARM1 PE=1 SV=3	0.007	3.478	3	1	1	1	608	65.8	6.73	0	1	cell organization and biogenesis;metabolic process;regulation of biological process;response to stimulus	cytoplasm;cytosol;nucleus	catalytic activity;DNA binding;protein binding	Pf02475, Pf05175, Pf05185, Pf06325, Pf08003, Pf08241, Pf08242, Pf11531, Pf12847, Pf13649, Pf13659, Pf13847	10498	ENSG00000142453.11	CARM1	19	Endocrine resistance	Transcriptional regulation of white adipocyte differentiation; RMTs methylate histone arginines; Activation of gene expression by SREBF (SREBP); TP53 Regulates Transcription of Genes Involved in G2 Cell Cycle Arrest; RORA activates gene expression; PPARA activates gene expression; YAP1- and WWTR1 (TAZ)-stimulated gene expression; Transcriptional activation of mitochondrial biogenesis; BMAL1:CLOCK…	Androgen receptor signaling pathway	29	0	0.815	1.602	0.953	0.01	0.01	0.99043	0.62902	0.965936	9.57584e-17	4.39845e-17	78.78	78.78	55.39			125.7	102.5	201.4	170.4
FALSE	High	IsMasterProteinCandidate	Q9NY12-2	Isoform 2 of H/ACA ribonucleoprotein complex subunit 1 OS=Homo sapiens OX=9606 GN=GAR1	0	4.411	14	2	2	2	199	20.8	10.43	0	2	cell organization and biogenesis;metabolic process	nucleus	protein binding;RNA binding	Pf04410	54433		GAR1	4				0	0	0.278	0.183	0.287	0.417	0.122	0.763365	0.272855	0.562691	0.884943	0.610629	52.54	87.66	54.07	12.66	67.17	315.2	63.2	41.3	76	81.6	22.7
FALSE	Medium	IsMasterProteinCandidate	Q07866-7	Isoform P of Kinesin light chain 1 OS=Homo sapiens OX=9606 GN=KLC1	0.021	2.252	2	1	1	1	584	66.3	5.92	0	1	cell organization and biogenesis;cellular component movement;transport	cytosol;membrane	catalytic activity;motor activity;protein binding	Pf08317, Pf09311, Pf13374, Pf13414, Pf13424, Pf14559	3831	ENSG00000126214.21	KLC1	14				0	0	0.503	0.395	0.594	0.568	0.386	0.98017	0.816229	0.945065	0.942829	0.938548	16.04	7.81	5.81	15.76	0.66	174.1	87.6	68.8	103.3	99	67.2
FALSE	High	None	P49848-4	Isoform 4 of Transcription initiation factor TFIID subunit 6 OS=Homo sapiens OX=9606 GN=TAF6	0	118.717	36	16	136	16	667	71.4	8.51	64.26	16												0	0	1.106	0.897	1.03	0.823	0.127	0.972296	0.915378	0.950515	0.939525	0.629433	48.51	68.74	47.64	60.74	99.36	106.1	144.4	113.6	132.1	93.2	10.5
FALSE	High	None	Q5VZF2-3	Isoform 3 of Muscleblind-like protein 2 OS=Homo sapiens OX=9606 GN=MBNL2	0.007	3.662	5	2	2	2	361	39.3	8.43	0	2	metabolic process;regulation of biological process	cytoplasm	metal ion binding;RNA binding		10150	ENSG00000139793.18	MBNL2	13				0	0	1.603	1.128	2.016	1.349	1.284	0.766294	0.824319	0.623305	0.786346	0.76482	38.27	79.64	35.65	16.14	74.78	70.7	101.3	99.4	146.6	85.5	96.5
FALSE	High	None	Q7Z794	Keratin, type II cytoskeletal 1b OS=Homo sapiens OX=9606 GN=KRT77 PE=2 SV=3	0	15.04	4	2	38	0	578	61.9	5.99	35.49	2	cell death;cell organization and biogenesis	cytoskeleton;cytosol	structural molecule activity	Pf00038, Pf03962, Pf13166, Pf14817	374454	ENSG00000189182.9	KRT77	12		Formation of the cornified envelope		3	0	1.1	0.716	0.938	0.471	1.957	0.939275	0.991253	0.965936	0.895457	0.587389	30.48	102.91	26.4	41.44	15.76	97.1	106.7	69.5	91.1	45.7	189.9
FALSE	High	IsMasterProtein	Q15366-3	Isoform 3 of Poly(rC)-binding protein 2 OS=Homo sapiens OX=9606 GN=PCBP2	0	162.204	60	13	417	8	362	38.2	6.79	352.48	13	defense response;metabolic process;regulation of biological process;response to stimulus	cytoplasm;cytosol;membrane;nucleus	DNA binding;protein binding;RNA binding	Pf00013, Pf13014	5094	ENSG00000197111.15	PCBP2	12			mRNA Processing	1	7	1.307	1.118	1.109	0.923	1.107	0.926311	0.827992	0.932532	0.899484	0.797892	75.04	77.09	60.72	63.25	71.83	100.2	116.2	96.8	101	81.6	104.2
FALSE	High	None	O75369-5	Isoform 5 of Filamin-B OS=Homo sapiens OX=9606 GN=FLNB	0	24.145	2	3	47	1	2146	230.1	5.54	33.04	3	cell organization and biogenesis;regulation of biological process;response to stimulus	cytoplasm;cytoskeleton;cytosol;membrane;nucleus	protein binding;RNA binding	Pf00307, Pf00630	2317		FLNB	3			VEGFA-VEGFR2 Signaling Pathway	1	0	0.279	0.373	0.117	0.13	0.01	0.596076	0.798888	0.0680513	0.116971	4.39845e-17	84.47	84.49	73.33	91.86		343.4	105.2	83.6	33.2	34.5
FALSE	High	IsMasterProtein	O14641	Segment polarity protein dishevelled homolog DVL-2 OS=Homo sapiens OX=9606 GN=DVL2 PE=1 SV=1	0	171.264	30	13	236	13	736	78.9	6.02	137.7	13	cell organization and biogenesis;development;metabolic process;regulation of biological process;response to stimulus	cytoplasm;cytosol;membrane;nucleus	protein binding	Pf00595, Pf00610, Pf00778, Pf02377, Pf12316	1856	ENSG00000004975.11	DVL2	17	Basal cell carcinoma; Melanogenesis; mTOR signaling pathway; Pathways in cancer; Signaling pathways regulating pluripotency of stem cells; Hippo signaling pathway; Notch signaling pathway; Wnt signaling pathway; HTLV-I infection; Breast cancer	WNT mediated activation of DVL; Cargo recognition for clathrin-mediated endocytosis; Signaling by Hippo; Degradation of DVL; Negative regulation of TCF-dependent signaling by DVL-interacting proteins; Disassembly of the destruction complex and recruitment of AXIN to the membrane; RHO GTPases Activate Formins; Asymmetric localization of PCP proteins; WNT5A-dependent internalization of FZD4	Neural Crest Differentiation; Notch Signaling Pathway; Wnt Signaling Pathway Netpath; Regulation of Wnt/B-catenin Signaling by Small Molecule Compounds; ESC Pluripotency Pathways; Wnt Signaling in Kidney Disease; Wnt Signaling Pathway and Pluripotency; Wnt Signaling Pathway; DNA Damage Response (only ATM dependent)	38	0	0.762	0.882	0.891	0.809	0.046	0.99043	0.922104	0.98468	0.942829	0.14593	89.93	92.76	86.19	95.87	108.67	165.8	88.6	142.9	111.5	89.6	1.6
FALSE	High	IsMasterProtein	Q2M2I8	AP2-associated protein kinase 1 OS=Homo sapiens OX=9606 GN=AAK1 PE=1 SV=3	0	15.025	7	4	4	4	961	103.8	6.6	2.05	4	cell organization and biogenesis;metabolic process;regulation of biological process;transport	cytoplasm;cytosol;membrane	catalytic activity;nucleotide binding;protein binding	Pf00069, Pf07714	22848	ENSG00000115977.18	AAK1	2		Cargo recognition for clathrin-mediated endocytosis		4	0	0.234	0.326	0.285	0.175	0.314	0.606177	0.732263	0.558459	0.255577	0.870189	105.26	58.62	89.11	86.53	14.99	397.5	55.4	79.9	25.3	22.9	18.9
FALSE	High	IsMasterProtein	Q16576	Histone-binding protein RBBP7 OS=Homo sapiens OX=9606 GN=RBBP7 PE=1 SV=1	0	38.174	26	7	57	3	425	47.8	5.05	24.82	7	cell organization and biogenesis;cell proliferation;development;metabolic process;regulation of biological process;response to stimulus	cytosol;nucleus	catalytic activity;protein binding;RNA binding	Pf00400, Pf12265	5931	ENSG00000102054.17	RBBP7	X		RMTs methylate histone arginines; Regulation of TP53 Activity through Acetylation; PKMTs methylate histone lysines; Activation of anterior HOX genes in hindbrain development during early embryogenesis; HATs acetylate histones; Neddylation; Deposition of new CENPA-containing nucleosomes at the centromere; ERCC6 (CSB) and EHMT2 (G9a) positively regulate rRNA expression; Regulation of PTEN gene tran…	Retinoblastoma (RB) in Cancer; Interactome of polycomb repressive complex 2 (PRC2)	41	0	0.878	0.865	0.516	0.407	0.372	0.99043	0.924449	0.932532	0.875763	0.925016	74.11	63.74	50.23	62.48	33.56	133.3	153.8	122.5	83.5	64.6	42.2
FALSE	Medium	IsMasterProtein	Q9Y6M1	Insulin-like growth factor 2 mRNA-binding protein 2 OS=Homo sapiens OX=9606 GN=IGF2BP2 PE=1 SV=2	0.034	2.03	3	1	1	1	599	66.1	8.46	0	1	regulation of biological process;transport	cytoplasm;cytoskeleton;cytosol;nucleus	protein binding;RNA binding;translation regulator activity	Pf00013, Pf00076, Pf13014, Pf13083, Pf13893, Pf14259	10644	ENSG00000073792.15	IGF2BP2	3		Insulin-like Growth Factor-2 mRNA Binding Proteins (IGF2BPs/IMPs/VICKZs) bind RNA		2	0
FALSE	High	IsMasterProtein	Q9P0J1	[Pyruvate dehydrogenase [acetyl-transferring]]-phosphatase 1, mitochondrial OS=Homo sapiens OX=9606 GN=PDP1 PE=1 SV=3	0	5.517	7	2	6	2	537	61	6.67	0	2	metabolic process;regulation of biological process	mitochondrion;organelle lumen	catalytic activity;metal ion binding;protein binding	Pf00481	54704	ENSG00000164951.15	PDP1	8		Regulation of pyruvate dehydrogenase (PDH) complex		5	0	1.065	1.017	1.472	1.192	1.246	0.939275	0.878634	0.856582	0.854679	0.774162	10.8	124.63	9.09	29.38	14.37	85.2	90.7	86.6	127.8	101.6	108.1
FALSE	High	None	P35609-2	Isoform 2 of Alpha-actinin-2 OS=Homo sapiens OX=9606 GN=ACTN2	0	9.902	3	2	3	2	894	103.9	5.52	4.26	2	cell organization and biogenesis;cellular component movement;metabolic process;regulation of biological process;response to stimulus;transport	cytoskeleton;cytosol;extracellular;membrane;organelle lumen	metal ion binding;protein binding;structural molecule activity	Pf00307, Pf00435, Pf08726, Pf11971, Pf13499, Pf13833	88	ENSG00000077522.12	ACTN2	1			Arrhythmogenic Right Ventricular Cardiomyopathy; Striated Muscle Contraction	2	0	0.409	0.831	0.544	0.668	0.724	0.896008	0.935596	0.932532	0.995728	0.869524	66.3	0.96	17.83	25.45	50.11	136	46.4	113.1	78.6	127.2	98.6
FALSE	High	None	Q6P2H3-3	Isoform 3 of Centrosomal protein of 85 kDa OS=Homo sapiens OX=9606 GN=CEP85	0.005	3.883	5	1	2	1	194	22.2	5.2	1.82	1	regulation of biological process	cytosol;Golgi	protein binding	Pf10205	64793		CEP85	1				0	0	2.52	0.102	3.108	2.695	1.315	0.47281	0.0533913	0.278523	0.233353	0.755393	175.34	183.38	161.91	105.85	120.82	49.6	124.3	5.1	161	198.6	61.3
FALSE	High	IsMasterProtein	Q92993	Histone acetyltransferase KAT5 OS=Homo sapiens OX=9606 GN=KAT5 PE=1 SV=2	0	9.689	7	3	4	3	513	58.5	8.48	1.93	3	cell organization and biogenesis;metabolic process;regulation of biological process;response to stimulus	cytoplasm;nucleus	catalytic activity;metal ion binding;protein binding	Pf01853, Pf11717	10524	ENSG00000172977.12	KAT5	11	HTLV-I infection	G2/M DNA damage checkpoint; Presynaptic phase of homologous DNA pairing and strand exchange; Nonhomologous End-Joining (NHEJ); HATs acetylate histones; Resolution of D-loop Structures through Synthesis-Dependent Strand Annealing (SDSA); Sensing of DNA Double Strand Breaks; Recruitment and ATM-mediated phosphorylation of repair and signaling proteins at DNA double strand breaks; Processing of DNA …	Androgen receptor signaling pathway; ATM Signaling Network in Development and Disease	40	0	0.628	0.694	0.646	0.506	0.553	0.99043	0.995934	0.965936	0.902739	0.951188	51.48	86.3	57.47	61.07	77.32	152.1	101.7	104	102.2	84.3	55.8
FALSE	High	IsMasterProteinCandidate	Q8NDV7-6	Isoform 6 of Trinucleotide repeat-containing gene 6A protein OS=Homo sapiens OX=9606 GN=TNRC6A	0	63.19	11	13	74	13	1913	205	7.06	37.86	13	regulation of biological process;response to stimulus	cytosol;Golgi	protein binding;RNA binding	Pf10427, Pf13893, Pf14259	27327	ENSG00000090905.18	TNRC6A	16				0	0	1.468	0.984	1.261	1.269	1.384	0.896008	0.887463	0.932532	0.823418	0.740207	58.66	81.8	75.56	68.72	63.96	95.7	117.8	79.9	109.9	105.7	91.1
FALSE	High	IsMasterProteinCandidate	O75528-2	Isoform 2 of Transcriptional adapter 3 OS=Homo sapiens OX=9606 GN=TADA3	0	11.533	14	3	8	3	369	41.4	5.52	0	3	cell organization and biogenesis;metabolic process;regulation of biological process;response to stimulus	nucleus	catalytic activity;protein binding	Pf10198	10474	ENSG00000171148.13	TADA3	3				0	0	0.755	0.784	0.566	0.591	0.01	0.997297	0.961345	0.939073	0.960563	4.39845e-17	43.68	36.24	31.89	49.43		164.2	105.1	152.5	70.4	107.8
FALSE	High	None	P07864	L-lactate dehydrogenase C chain OS=Homo sapiens OX=9606 GN=LDHC PE=1 SV=4	0.007	3.412	4	1	1	0	332	36.3	7.46	0	1	cellular component movement;metabolic process	cytoplasm;cytosol;nucleus	catalytic activity	Pf00056, Pf02866	3948	ENSG00000166796.11	LDHC	11	Metabolic pathways; Pyruvate metabolism; Cysteine and methionine metabolism; Glucagon signaling pathway; Glycolysis / Gluconeogenesis; Propanoate metabolism	Pyruvate metabolism	Glycolysis and Gluconeogenesis	11	0	1.601	5.511	0.01	0.893	1.226	0.780065	0.0226741	1.07138e-16	0.896357	0.774162	40.15	172.58		54.48	87.41	61.6	98.6	317.6		51.5	70.7
FALSE	High	IsMasterProteinCandidate	Q7Z406-2	Isoform 2 of Myosin-14 OS=Homo sapiens OX=9606 GN=MYH14	0	79.132	5	11	186	2	2036	231.9	5.6	218.3	11	cell organization and biogenesis;cellular component movement;regulation of biological process;response to stimulus	cytosol;membrane	catalytic activity;motor activity;nucleotide binding;protein binding	Pf00063, Pf01576	79784	ENSG00000105357.15	MYH14	19				0	0	1.888	2.483	3.636	2.16	2.322	0.639308	0.27261	0.185868	0.374365	0.476005	104.31	204.8	204.8	204.8	84.48	49.5	93.4	122.9	179.9	106.9	47.4
FALSE	High	IsMasterProtein	Q9UID3	Vacuolar protein sorting-associated protein 51 homolog OS=Homo sapiens OX=9606 GN=VPS51 PE=1 SV=2	0	33.042	18	10	18	10	782	86	6.47	1.95	10	cell organization and biogenesis;metabolic process;transport	cytosol;endosome;Golgi;membrane	protein binding	Pf04124, Pf06148, Pf08700, Pf15469	738	ENSG00000149823.8	VPS51	11		Retrograde transport at the Trans-Golgi-Network		4	0	0.221	0.23	0.256	0.235	0.076	0.424461	0.442592	0.472565	0.454839	0.338594	79.35	65.79	83.02	90.45	64.65	339.9	88.1	52.7	72.5	42.7	4
FALSE	High	IsMasterProtein	Q9UKV3	Apoptotic chromatin condensation inducer in the nucleus OS=Homo sapiens OX=9606 GN=ACIN1 PE=1 SV=2	0	20.713	4	3	6	3	1341	151.8	6.43	2.9	3	cell death;cell differentiation;cell organization and biogenesis;metabolic process;regulation of biological process	cytosol;membrane;nucleus	catalytic activity;protein binding;RNA binding	Pf02037, Pf13893	22985	ENSG00000100813.14	ACIN1	14	Spliceosome; mRNA surveillance pathway; RNA transport	Apoptotic cleavage of cellular proteins		7	0	0.132	0.147	0.151	0.158	0.22	0.222911	0.145762	0.140325	0.200945	0.825441	49.72	84.29	51.07	37.69	46.07	376	23.2	102.9	33.2	34.8	29.9
FALSE	High	IsMasterProtein	P02042	Hemoglobin subunit delta OS=Homo sapiens OX=9606 GN=HBD PE=1 SV=2	0	15.713	13	2	72	2	147	16	8.05	70.62	2	coagulation;transport	cytosol	metal ion binding;protein binding;transporter activity	Pf00042	3045	ENSG00000223609.7	HBD	11		Factors involved in megakaryocyte development and platelet production		2	0	0.531	0.933	0.976	2.767	2.078	0.935983	0.906999	0.965936	0.221401	0.550199	40.05	101.99	45.42	113.57	58.99	53.2	35.4	63.3	69.8	205.5	172.9
FALSE	High	None	Q8WWF6	DnaJ homolog subfamily B member 3 OS=Homo sapiens OX=9606 GN=DNAJB3 PE=1 SV=1	0	10.28	10	2	11	2	145	16.5	4.94	6.67	2				Pf00226	414061		DNAJB3	2				0	0	1.297	1.047	1.385	1.008	1.582	0.896008	0.861337	0.897008	0.895457	0.677602	73.97	73.93	27.04	40.06	64.61	92.9	77.4	76.6	126.7	90.2	136.2
FALSE	Medium	IsMasterProtein	P51991	Heterogeneous nuclear ribonucleoprotein A3 OS=Homo sapiens OX=9606 GN=HNRNPA3 PE=1 SV=2	0.01	2.972	3	1	1	1	378	39.6	9.01	0	1	metabolic process;transport	cytoplasm;nucleus;spliceosomal complex	protein binding;RNA binding;transporter activity	Pf00076, Pf13893, Pf14259	220988	ENSG00000170144.20	HNRNPA3	2	Spliceosome	mRNA Splicing - Major Pathway		5	0	0.79	0.491	0.968	0.815	0.228	0.99043	0.908285	0.965936	0.942829	0.829629	9.81	49.4	39.29	34.3	11.11	127	102.7	66	141.4	132.2	30.6
FALSE	High	None	Q12840	Kinesin heavy chain isoform 5A OS=Homo sapiens OX=9606 GN=KIF5A PE=1 SV=2	0	5.851	1	1	3	1	1032	117.3	5.9	0	1	cell communication;cellular component movement;metabolic process;transport	cytoplasm;cytoskeleton;cytosol;membrane	catalytic activity;motor activity;nucleotide binding;protein binding	Pf00225, Pf04111, Pf04156, Pf12128	3798	ENSG00000155980.11	KIF5A	12	Dopaminergic synapse; Endocytosis	COPI-dependent Golgi-to-ER retrograde traffic; Kinesins; RHO GTPases activate KTN1; Insulin processing; MHC class II antigen presentation		20	0	0.4	0.01	0.331	0.318	0.01	0.917311	1.05604e-16	0.700913	0.739358	4.39845e-17	39.83		19.07	23.66		290	129.2		88.5	92.3
FALSE	High	None	Q7Z5Q1-8	Isoform 7 of Cytoplasmic polyadenylation element-binding protein 2 OS=Homo sapiens OX=9606 GN=CPEB2	0	7.535	3	2	8	2	1007	106.9	8.29	2.06	2	metabolic process;regulation of biological process;response to stimulus	cytoplasm;nucleus	enzyme regulator activity;RNA binding;translation regulator activity	Pf00076, Pf14259	132864	ENSG00000283087.1; ENSG00000137449.15	CPEB2	4; CHR_HSCHR4_2_CTG4				0	0	1.103	1.208	1.621	1.218	1.229	0.919397	0.805006	0.794917	0.839357	0.774162	38.96	57.18	23.47	34.23	43.04	85.6	75.4	89.3	140.5	87.1	122.2
FALSE	High	None	O75369-2	Isoform 2 of Filamin-B OS=Homo sapiens OX=9606 GN=FLNB	0	24.145	2	3	47	1	2578	275.5	5.78	33.04	3	cell organization and biogenesis;regulation of biological process;response to stimulus	cytoplasm;cytoskeleton;cytosol;membrane;nucleus	protein binding;RNA binding	Pf00307, Pf00630	2317	ENSG00000136068.14	FLNB	3			VEGFA-VEGFR2 Signaling Pathway	1	0	0.279	0.373	0.117	0.13	0.01	0.596076	0.798888	0.0680513	0.116971	4.39845e-17	84.47	84.49	73.33	91.86		343.4	105.2	83.6	33.2	34.5
FALSE	High	IsMasterProtein	O43432	Eukaryotic translation initiation factor 4 gamma 3 OS=Homo sapiens OX=9606 GN=EIF4G3 PE=1 SV=2	0	72.666	11	11	30	9	1585	176.5	5.38	17.14	11	metabolic process;regulation of biological process	cytosol	protein binding;RNA binding	Pf02020, Pf02847, Pf02854	8672	ENSG00000075151.20	EIF4G3	1	RNA transport; Viral myocarditis	ISG15 antiviral mechanism	Translation Factors	8	2	0.492	0.533	0.464	0.387	0.527	0.917311	0.926792	0.923019	0.86393	0.96526	82.41	70.56	84.53	84.33	74.03	177.2	54.2	80.6	178	108.6	1.4
FALSE	High	IsMasterProtein	Q9Y230	RuvB-like 2 OS=Homo sapiens OX=9606 GN=RUVBL2 PE=1 SV=3	0	692.661	77	41	2328	41	463	51.1	5.64	2943.8	41	cell organization and biogenesis;metabolic process;regulation of biological process;response to stimulus	cytoplasm;cytosol;membrane;nucleus	catalytic activity;DNA binding;nucleotide binding;protein binding	Pf00004, Pf03796, Pf06068, Pf13481	10856	ENSG00000183207.13	RUVBL2	19		HATs acetylate histones; Telomere Extension By Telomerase		8	0	3.232	2.731	1.824	1.349	0.057	0.393565	0.212303	0.719606	0.786346	0.222231	63.02	68.85	54.45	63.92	108.02	52	189.4	152.5	113.8	88.8	3.5
FALSE	High	IsMasterProtein	O14974	Protein phosphatase 1 regulatory subunit 12A OS=Homo sapiens OX=9606 GN=PPP1R12A PE=1 SV=1	0	5.964	2	2	2	2	1030	115.2	5.4	0	2	cell organization and biogenesis;metabolic process;regulation of biological process;response to stimulus	chromosome;cytoplasm;cytoskeleton;cytosol	enzyme regulator activity;protein binding;signal transducer activity	Pf00023, Pf03961, Pf12796, Pf13606, Pf13637, Pf13857	4659	ENSG00000058272.16	PPP1R12A	12	Platelet activation; Focal adhesion; Regulation of actin cytoskeleton; cGMP-PKG signaling pathway; cAMP signaling pathway; Proteoglycans in cancer; Oxytocin signaling pathway; Vascular smooth muscle contraction	RHO GTPases activate PAKs; RHO GTPases Activate ROCKs; Regulation of PLK1 Activity at G2/M Transition; RHO GTPases activate PKNs; RHO GTPases activate CIT	Focal Adhesion; Regulation of Actin Cytoskeleton	22	0	0.477	1.707	0.548	0.881	0.904	0.963236	0.563382	0.932532	0.917443	0.838379	88.96	250.04	66.49	110.72	77.8	212.9	54.9	54.5	63.2	110.4	104.1
FALSE	High	None	Q8IZL9-3	Isoform 3 of Cyclin-dependent kinase 20 OS=Homo sapiens OX=9606 GN=CDK20	0.006	3.744	3	1	16	0	275	30.6	7.5	4.22	1	cell division;development;metabolic process	cytoplasm;nucleus	catalytic activity;enzyme regulator activity;nucleotide binding;protein binding	Pf00069, Pf07714	23552	ENSG00000156345.17	CDK20	9				0	0	0.868	0.136	0.78	0.466	0.825	0.99043	0.115051	0.996915	0.895457	0.838379	43.29	148.09	37.91	45.45	35.96	147.1	117.9	20	114.3	65.8	134.9
FALSE	High	IsMasterProteinCandidate	Q99613-2	Isoform 2 of Eukaryotic translation initiation factor 3 subunit C OS=Homo sapiens OX=9606 GN=EIF3C	0	20.435	8	5	10	5	903	104	5.63	2.09	5	metabolic process;regulation of biological process	cytosol	protein binding;RNA binding	Pf01399, Pf05470	8663	ENSG00000184110.14	EIF3C	16			Translation Factors	1	0	0.277	0.173	0.165	0.188	0.193	0.654161	0.236924	0.175466	0.294069	0.782879	43.72	28.83	72.22	57.99	15.18	394.9	88	32.9	38.8	29.8	15.5
FALSE	High	IsMasterProteinCandidate	Q9UN86-2	Isoform B of Ras GTPase-activating protein-binding protein 2 OS=Homo sapiens OX=9606 GN=G3BP2	0	28.761	20	6	34	5	449	50.8	5.38	3.96	6	cell organization and biogenesis;regulation of biological process;response to stimulus;transport	cytoplasm;cytosol	protein binding;RNA binding;structural molecule activity	Pf00076, Pf02136, Pf14259	9908	ENSG00000138757.14	G3BP2	4				0	0	1.195	1.095	2.157	1.251	0.038	0.955155	0.841033	0.559127	0.830573	0.0911984	125.06	86.85	76.51	80.04	59.26	134.3	107.3	109.3	126.1	120.6	2.4
FALSE	Medium	IsMasterProteinCandidate	Q9UHD8-7	Isoform 7 of Septin-9 OS=Homo sapiens OX=9606 GN=SEPT9	0.015	2.387	2	1	1	1	567	63.5	8.66	0	1	cell division;cell organization and biogenesis;regulation of biological process	cytoplasm;cytoskeleton	catalytic activity;nucleotide binding;protein binding	Pf00735, Pf01926, Pf03193, Pf04548	10801	ENSG00000184640.17	2021-09-09	17				0	0	0.784	0.01	0.01	0.396	0.263	0.99043	1.05604e-16	1.07138e-16	0.870026	0.838379	113.05			113.12	90.19	245.6	192.5			97.3	64.6
FALSE	High	None	Q14980-3	Isoform 3 of Nuclear mitotic apparatus protein 1 OS=Homo sapiens OX=9606 GN=NUMA1	0	12.814	2	2	3	2	1776	201.3	5.29	2.23	2	cell differentiation;cell division;cell organization and biogenesis;metabolic process;regulation of biological process	chromosome;cytosol;membrane;nucleus	protein binding;structural molecule activity	Pf04111, Pf12128	4926		NUMA1	11				0	0	0.01	0.492	0.644	0.331	0.576	9.18378e-17	0.908285	0.965936	0.773891	0.942776		71.27	24.02	77.14	71.27	319.7		67	90.9	44	78.4
FALSE	High	None	A5A3E0	POTE ankyrin domain family member F OS=Homo sapiens OX=9606 GN=POTEF PE=1 SV=2	0	94.899	9	8	1102	1	1075	121.4	6.2	1347.23	8		cytoplasm	protein binding	Pf00022, Pf00023, Pf12796, Pf13606, Pf13637, Pf13857, Pf14915	728378	ENSG00000196604.12	POTEF	2				0	0	0.286	0.921	0.601	0.654	0.391	0.609109	0.908285	0.953897	0.99206	0.942179	121.51	137.23	103.25	91.62	112.06	141	19.6	226.1	67.8	97.6	48
FALSE	High	None	P07951-3	Isoform 3 of Tropomyosin beta chain OS=Homo sapiens OX=9606 GN=TPM2	0	26.226	6	3	17	3	248	28.7	4.63	20.18	3	cell organization and biogenesis;cellular component movement;regulation of biological process	cytoskeleton;cytosol	protein binding;structural molecule activity	Pf00261, Pf12718	7169		TPM2	9			Striated Muscle Contraction	1	0	0.534	0.687	0.949	0.533	0.982	0.938478	0.995934	0.965936	0.92864	0.829629	122.76	126.56	126.54	117.15	102.59	135.6	86.9	99.1	75.4	46.1	157
FALSE	High	IsMasterProtein	Q01196	Runt-related transcription factor 1 OS=Homo sapiens OX=9606 GN=RUNX1 PE=1 SV=3	0	14.786	11	3	22	3	453	48.7	9.35	1.8	3	cell differentiation;cell proliferation;metabolic process;regulation of biological process	cytosol;nucleus	DNA binding;metal ion binding;nucleotide binding;protein binding	Pf00853, Pf08504	861	ENSG00000159216.18	RUNX1	21	Acute myeloid leukemia; Pathways in cancer; Chronic myeloid leukemia; Transcriptional misregulation in cancer	RUNX1 regulates transcription of genes involved in WNT signaling; RUNX1 regulates genes involved in megakaryocyte differentiation and platelet function; RUNX1 regulates transcription of genes involved in differentiation of HSCs; RUNX3 regulates p14-ARF; RUNX1 and FOXP3 control the development of regulatory T lymphocytes (Tregs); RUNX1 interacts with co-factors whose precise effect on RUNX1 target…	Dual hijack model of Vif in HIV infection	30	0	1.885	1.458	1.578	1.214	0.891	0.797868	0.697435	0.806574	0.839357	0.838379	38.41	72.04	44.79	73.18	52.49	61.4	136.8	91.9	119.8	94.9	95.1
FALSE	High	IsMasterProteinCandidate	P04637-7	Isoform 7 of Cellular tumor antigen p53 OS=Homo sapiens OX=9606 GN=TP53	0	20.142	24	4	7	4	261	29.5	8.66	4.7	4	cell communication;cell death;cell differentiation;cell organization and biogenesis;cell proliferation;development;metabolic process;regulation of biological process;response to stimulus	cytoplasm;cytosol;endoplasmic reticulum;mitochondrion;nucleus;organelle lumen	DNA binding;metal ion binding;nucleotide binding;protein binding;RNA binding	Pf00870, Pf07710	7157	ENSG00000141510.16	TP53	17			AMP-activated Protein Kinase (AMPK) Signaling; miRNA Regulation of DNA Damage Response; miRNAs involved in DNA damage response; Fluoropyrimidine Activity; TP53 Network; Folate Metabolism; Apoptosis Modulation and Signaling; Cell Cycle; Alzheimers Disease; Metastatic brain tumor; Signaling Pathways in Glioblastoma; Gastric cancer network 2; Oncostatin M Signaling Pathway; Spinal Cord Injury; Retin…	33	0	0.336	1.003	0.065	0.01	0.109	0.815628	0.88228	0.00585521	9.57584e-17	0.550155	129.63	64.74	50.5		55.09	467.6	58.6	44.9	13.6		15.3
FALSE	High	None	Q969S8-5	Isoform 5 of Polyamine deacetylase HDAC10 OS=Homo sapiens OX=9606 GN=HDAC10	0	5.71	5	1	5	1	396	43	5.78	0	1	cell organization and biogenesis;metabolic process;regulation of biological process	cytoplasm;nucleus	catalytic activity;protein binding	Pf00850	83933	ENSG00000100429.17	HDAC10	22			Neural Crest Differentiation; Ectoderm Differentiation	2	0	1.931	1.126	2.482	1.802	1.984	0.633863	0.825242	0.440703	0.524981	0.583102	23.87	27.73	32.78	37.46	26.84	58.3	112.6	66.8	144.8	92.3	125.1
FALSE	High	None	Q7Z6E9-4	Isoform 4 of E3 ubiquitin-protein ligase RBBP6 OS=Homo sapiens OX=9606 GN=RBBP6	0	9.329	5	2	4	2	952	106	9.04	2.2	2	metabolic process;regulation of biological process;response to stimulus	chromosome;cytosol;nucleus	catalytic activity;metal ion binding;protein binding;RNA binding	Pf00097, Pf00098, Pf08783, Pf10243, Pf13639, Pf13696, Pf13920, Pf13923, Pf14634, Pf15227	5930	ENSG00000122257.18	RBBP6	16				0	0	0.508	0.524	0.42	0.293	0.01	0.973005	0.922852	0.856582	0.680821	4.39845e-17	27.25	26.22	13.09	13.09		297.6	88	90.8	72.8	50.8
FALSE	High	IsMasterProteinCandidate	P01732-3	Isoform 3 of T-cell surface glycoprotein CD8 alpha chain OS=Homo sapiens OX=9606 GN=CD8A	0	4.709	7	1	1	1	276	30.2	10.23	2.27	1	cell differentiation;defense response;regulation of biological process;response to stimulus	extracellular;membrane	protein binding;receptor activity;signal transducer activity	Pf07686	925		CD8A	2			T-Cell Receptor and Co-stimulatory Signaling; T-Cell antigen Receptor (TCR) pathway during Staphylococcus aureus infection; T-Cell antigen Receptor (TCR) Signaling Pathway	3	0	0.01	0.01	0.01	0.362	0.01	9.18378e-17	1.05604e-16	1.07138e-16	0.839357	4.39845e-17				190.54		440.5				159.5
FALSE	High	IsMasterProteinCandidate	P06730-2	Isoform 2 of Eukaryotic translation initiation factor 4E OS=Homo sapiens OX=9606 GN=EIF4E	0	9.569	10	2	10	2	248	28.8	6.42	0	2	defense response;metabolic process;regulation of biological process;response to stimulus;transport	cytoplasm;cytosol	protein binding;RNA binding	Pf01652	1977	ENSG00000151247.12	EIF4E	4			Translation Factors; Leptin signaling pathway; Brain-Derived Neurotrophic Factor (BDNF) signaling pathway; Structural Pathway of Interleukin 1 (IL-1); Factors and pathways affecting insulin-like growth factor (IGF1)-Akt signaling; 4-hydroxytamoxifen, Dexamethasone, and Retinoic Acids Regulation of p27 Expression; VEGFA-VEGFR2 Signaling Pathway; Angiopoietin Like Protein 8 Regulatory Pathway; Foca…	12	0	0.481	0.499	0.551	0.485	0.033	0.917311	0.908285	0.932532	0.896689	0.0696071	57.88	76.89	41.8	38.01	44.16	254.2	62.3	64.5	102.3	110.2	6.6
FALSE	High	IsMasterProtein	Q13347	Eukaryotic translation initiation factor 3 subunit I OS=Homo sapiens OX=9606 GN=EIF3I PE=1 SV=1	0	19.387	29	5	8	5	325	36.5	5.64	1.94	5	cell organization and biogenesis;metabolic process;regulation of biological process	cytoplasm;cytosol	protein binding;RNA binding	Pf00400	8668	ENSG00000084623.11	EIF3I	1	RNA transport	Formation of the ternary complex, and subsequently, the 43S complex; L13a-mediated translational silencing of Ceruloplasmin expression; Translation initiation complex formation; GTP hydrolysis and joining of the 60S ribosomal subunit; Formation of a pool of free 40S subunits; Ribosomal scanning and start codon recognition	Translation Factors	13	0	0.208	0.168	0.313	0.233	0.026	0.389102	0.217514	0.652867	0.451319	0.038703	64.78	43.56	51.82	68.66	128.63	335.6	105.5	20.7	109.4	20.5	8.3
FALSE	High	IsMasterProteinCandidate	Q9UKT9-7	Isoform 7 of Zinc finger protein Aiolos OS=Homo sapiens OX=9606 GN=IKZF3	0	6.4	8	2	2	1	475	54.4	7.27	0	2	metabolic process;regulation of biological process	cytoplasm;cytosol;membrane;nucleus	DNA binding;metal ion binding;protein binding	Pf00096, Pf13465	22806	ENSG00000161405.16	IKZF3	17				0	0	0.01	1.839	0.01	1.657	0.01	9.18378e-17	0.49248	1.07138e-16	0.582758	4.39845e-17		29.11		12.01		134.8		247.9		217.4
FALSE	High	IsMasterProteinCandidate	P04899-3	Isoform 3 of Guanine nucleotide-binding protein G(i) subunit alpha-2 OS=Homo sapiens OX=9606 GN=GNAI2	0	7.61	14	3	5	3	318	36.4	5.59	0	3	cell division;cell proliferation;metabolic process;regulation of biological process;response to stimulus	cytoplasm;cytosol;membrane	catalytic activity;metal ion binding;nucleotide binding;protein binding;signal transducer activity	Pf00025, Pf00503	2771	ENSG00000114353.16	GNAI2	3			Human Thyroid Stimulating Hormone (TSH) signaling pathway; Corticotropin-releasing hormone signaling pathway; Signal Transduction of S1P Receptor; G Protein Signaling Pathways; Chemokine signaling pathway; Calcium Regulation in the Cardiac Cell	6	0	0.539	0.851	0.805	0.684	0.538	0.981954	0.926792	0.996915	0.995728	0.957743	80.36	45.63	33.04	32.4	151.75	116.5	80.6	121	104.2	33.9	143.7
FALSE	High	IsMasterProteinCandidate	P11177-2	Isoform 2 of Pyruvate dehydrogenase E1 component subunit beta, mitochondrial OS=Homo sapiens OX=9606 GN=PDHB	0	22.526	13	4	22	4	341	37.2	5.9	11.93	4	metabolic process;regulation of biological process	mitochondrion;nucleus;organelle lumen	catalytic activity;protein binding	Pf02779, Pf02780	5162	ENSG00000168291.12	PDHB	3			Glycolysis and Gluconeogenesis	1	0	1.478	1.253	1.368	0.935	1.12	0.896008	0.783453	0.904464	0.89897	0.790164	73.23	100.13	39	58.27	83.55	86.6	95.6	100.9	145	87.1	84.7
FALSE	High	IsMasterProteinCandidate	P22694-3	Isoform 3 of cAMP-dependent protein kinase catalytic subunit beta OS=Homo sapiens OX=9606 GN=PRKACB	0.005	4.01	8	2	4	2	339	39.5	8.79	0	2	cell organization and biogenesis;coagulation;metabolic process;regulation of biological process;response to stimulus	cytosol;membrane	catalytic activity;metal ion binding;nucleotide binding;protein binding	Pf00069, Pf07714, Pf14531	5567	ENSG00000142875.19	PRKACB	1			AMP-activated Protein Kinase (AMPK) Signaling; miRs in Muscle Cell Differentiation; Dopamine metabolism; Common Pathways Underlying Drug Addiction; Myometrial Relaxation and Contraction Pathways; G Protein Signaling Pathways; Chemokine signaling pathway; Calcium Regulation in the Cardiac Cell; Sudden Infant Death Syndrome (SIDS) Susceptibility Pathways	9	0	0.889	0.872	0.831	0.827	0.84	0.981954	0.922323	0.996915	0.935418	0.838379	74.32	74.32	74.32	64.11	61.84	117.9	94.6	92.8	122.7	87.4	84.5
FALSE	High	None	A6NHL2	Tubulin alpha chain-like 3 OS=Homo sapiens OX=9606 GN=TUBAL3 PE=1 SV=2	0	17.246	5	3	145	0	446	49.9	6.05	96.65	3	cell organization and biogenesis	cytoplasm;cytoskeleton	catalytic activity;nucleotide binding;structural molecule activity	Pf00091, Pf03953	79861	ENSG00000178462.11	TUBAL3	10	Gap junction; Phagosome; Pathogenic Escherichia coli infection; Apoptosis	COPI-independent Golgi-to-ER retrograde traffic; COPI-dependent Golgi-to-ER retrograde traffic; Carboxyterminal post-translational modifications of tubulin; Cilium Assembly; Recruitment of NuMA to mitotic centrosomes; Translocation of GLUT4 to the plasma membrane; Microtubule-dependent trafficking of connexons from Golgi to the plasma membrane; Separation of Sister Chromatids; COPI-mediated anter…	Pathogenic Escherichia coli infection; Parkin-Ubiquitin Proteasomal System pathway	62	0	1.623	1.353	1.149	1.13	1.525	0.87012	0.751742	0.932532	0.872159	0.690728	57.48	95.84	50.84	58.17	71.32	78.1	115.1	81	86	80	159.8
FALSE	High	IsMasterProteinCandidate	P61923-3	Isoform 3 of Coatomer subunit zeta-1 OS=Homo sapiens OX=9606 GN=COPZ1	0.01	3.028	15	1	2	1	154	17.6	4.79	0	1	transport	cytosol;membrane		Pf01217	22818	ENSG00000111481.9	COPZ1	12				0	0	0.01	0.91	0.797	0.652	0.01	9.18378e-17	0.908285	0.996915	0.99206	4.39845e-17		72.58	63.12	67.39		181.1		164.8	144.3	109.7
FALSE	High	None	Q49A26-3	Isoform 3 of Putative oxidoreductase GLYR1 OS=Homo sapiens OX=9606 GN=GLYR1	0	23.381	8	3	6	3	547	59.8	9.26	8.39	3	metabolic process	chromosome;cytosol;Golgi	catalytic activity;DNA binding;nucleotide binding;protein binding	Pf00855, Pf02737, Pf03446, Pf03807, Pf14833	84656	ENSG00000140632.16	GLYR1	16				0	0	0.227	0.285	0.267	0.121	0.162	0.587025	0.630986	0.499973	0.0931794	0.740207	17.53	62.97	28.6	69.14	28.18	324.1	47.9	119.6	51.6	19.5	37.3
FALSE	High	None	Q9UI08-4	Isoform 4 of Ena/VASP-like protein OS=Homo sapiens OX=9606 GN=EVL	0	17.956	14	4	19	4	386	41.1	9.39	8.03	4	cell organization and biogenesis;cellular component movement;regulation of biological process;response to stimulus	cytoplasm;cytoskeleton;cytosol;membrane	protein binding	Pf00568, Pf08776	51466		EVL	14				0	0	0.422	0.418	0.283	0.348	0.076	0.87012	0.844451	0.552354	0.803882	0.338594	58.77	70.25	43.03	73.47	55.05	201.4	109.3	123.2	72.6	73.7	19.8
FALSE	High	IsMasterProteinCandidate	Q15084-5	Isoform 5 of Protein disulfide-isomerase A6 OS=Homo sapiens OX=9606 GN=PDIA6	0	8.166	6	2	4	2	488	53.2	5.53	0	2	cellular homeostasis;metabolic process;regulation of biological process;response to stimulus;transport	cytosol;endoplasmic reticulum;membrane;organelle lumen	catalytic activity;protein binding	Pf00085, Pf13098, Pf13848, Pf13899, Pf13905	10130	ENSG00000143870.12	PDIA6	2			Photodynamic therapy-induced unfolded protein response	1	0	0.825	0.628	1.156	0.955	0.521	0.99043	0.988866	0.932532	0.895457	0.969207	52.75	69.14	61.05	61.05	60.72	122.1	100.8	88.9	141.2	83.3	63.6
FALSE	Medium	IsMasterProteinCandidate	Q8TE02-2	Isoform 2 of Elongator complex protein 5 OS=Homo sapiens OX=9606 GN=ELP5	0.021	2.201	5	1	1	1	279	30.3	6.44	0	1	metabolic process;regulation of biological process	cytoplasm;cytosol;nucleus	protein binding	Pf10483	23587	ENSG00000170291.14	ELP5	17				0	0	0.739	0.593	0.783	0.624	0.298	0.99043	0.96497	0.998031	0.981691	0.860663	45.2	54.78	51.35	69.16	53.4	145	107.1	83.9	118	102.8	43.3
FALSE	Medium	IsMasterProtein	P63165	Small ubiquitin-related modifier 1 OS=Homo sapiens OX=9606 GN=SUMO1 PE=1 SV=1	0.015	2.379	12	1	1	1	101	11.6	5.52	0	1	cell organization and biogenesis;metabolic process;regulation of biological process;response to stimulus	chromosome;cytoplasm;membrane;nucleus	catalytic activity;protein binding;RNA binding	Pf00240, Pf11976	7341	ENSG00000116030.16	SUMO1	2	RNA transport	G2/M DNA damage checkpoint; SUMOylation of DNA replication proteins; Nonhomologous End-Joining (NHEJ); SUMOylation of RNA binding proteins; Negative regulation of activity of TFAP2 (AP-2) family transcription factors; SUMOylation of chromatin organization proteins; Formation of Incision Complex in GG-NER; Regulation of IFNG signaling; Recruitment and ATM-mediated phosphorylation of repair and sig…	Androgen receptor signaling pathway; TP53 Network; TGF-beta Signaling Pathway; Exercise-induced Circadian Regulation	43	0	0.821	0.194	0.759	0.738	0.01	0.99043	0.316404	0.996915	0.979098	4.39845e-17	37.06	59.65	41.62	45.86		156.6	142.1	43.8	118.9	138.6
FALSE	High	IsMasterProteinCandidate	Q92900-2	Isoform 2 of Regulator of nonsense transcripts 1 OS=Homo sapiens OX=9606 GN=UPF1	0	60.598	20	16	74	16	1118	123	6.68	20.49	16	cell organization and biogenesis;cellular homeostasis;metabolic process;regulation of biological process;response to stimulus;transport	chromosome;cytoplasm;cytosol;nucleus;spliceosomal complex	catalytic activity;DNA binding;metal ion binding;nucleotide binding;protein binding;RNA binding	Pf04851, Pf09416, Pf13086, Pf13087, Pf13245, Pf13604	5976	ENSG00000005007.12	UPF1	19				0	0	1.301	1.237	1.526	1.325	0.41	0.926311	0.795649	0.838996	0.79804	0.951851	48.55	76.7	53.2	60.94	72.79	73.8	126.9	123.1	138.5	107.1	30.6
FALSE	High	None	Q7RTS7	Keratin, type II cytoskeletal 74 OS=Homo sapiens OX=9606 GN=KRT74 PE=1 SV=2	0	5.239	2	1	9	0	529	57.8	7.71	1.78	1	cell death;cell organization and biogenesis	cytoplasm;cytosol	protein binding;structural molecule activity	Pf00038	121391	ENSG00000170484.9	KRT74	12		Formation of the cornified envelope		3	0	1.1	0.716	0.938	0.471	1.957	0.939275	0.991253	0.965936	0.895457	0.587389	30.48	102.91	26.4	41.44	15.76	97.1	106.7	69.5	91.1	45.7	189.9
FALSE	High	IsMasterProteinCandidateRejected	P35749-4	Isoform 4 of Myosin-11 OS=Homo sapiens OX=9606 GN=MYH11	0	155.742	7	14	297	0	1938	223.4	5.53	346	14	cell organization and biogenesis;metabolic process;transport	cytosol;extracellular	catalytic activity;motor activity;nucleotide binding;protein binding;structural molecule activity	Pf00038, Pf00063, Pf01442, Pf01576, Pf02463, Pf02736, Pf04111, Pf04156, Pf05622, Pf07888, Pf09311, Pf09726, Pf09731, Pf10079, Pf12128, Pf12252, Pf12325, Pf13166	4629	ENSG00000133392.17; ENSG00000276480.5	MYH11	16; CHR_HSCHR16_1_CTG1				0	0
FALSE	High	IsMasterProtein	Q01826	DNA-binding protein SATB1 OS=Homo sapiens OX=9606 GN=SATB1 PE=1 SV=1	0	8.618	7	3	4	3	763	85.9	6.54	0	3	cell differentiation;cell organization and biogenesis;cell proliferation;metabolic process;regulation of biological process;response to stimulus	chromosome;nucleus	DNA binding;protein binding	Pf00046, Pf02376, Pf09770	6304	ENSG00000182568.16	SATB1	3		Apoptotic cleavage of cellular proteins; SUMOylation of chromatin organization proteins		9	0	0.714	1.277	1.103	0.786	0.01	0.996809	0.778786	0.932532	0.956192	4.39845e-17	59.22	71.76	52.23	63.65		122.6	82.4	175.6	126.8	92.6
FALSE	High	IsMasterProtein	O15260	Surfeit locus protein 4 OS=Homo sapiens OX=9606 GN=SURF4 PE=1 SV=3	0	14.583	12	2	7	2	269	30.4	7.78	2.04	2	cell organization and biogenesis;regulation of biological process;transport	endoplasmic reticulum;Golgi;membrane	protein binding	Pf02077	6836	ENSG00000280951.2; ENSG00000148248.13	SURF4	9; CHR_HG2030_PATCH		COPI-dependent Golgi-to-ER retrograde traffic; Neutrophil degranulation		8	0	0.392	0.73	1.224	1.039	1.222	0.917311	0.984357	0.932532	0.895457	0.774162	61.83	49.33	49.29	62.45	23.56	157	22.9	90.1	154.7	123.2	52.2
FALSE	High	IsMasterProtein	Q9P2R6	Arginine-glutamic acid dipeptide repeats protein OS=Homo sapiens OX=9606 GN=RERE PE=1 SV=2	0	28.577	9	9	33	9	1566	172.3	7.69	4.06	9	cell organization and biogenesis;cell proliferation;cellular component movement;development;metabolic process;regulation of biological process;transport	nucleus	DNA binding;metal ion binding;protein binding	Pf00249, Pf00320, Pf01426, Pf01448, Pf03154	473	ENSG00000142599.17	RERE	1				0	0	1.41	0.923	1.701	0.966	1.223	0.916271	0.908285	0.774727	0.895457	0.774162	77.84	73.66	76.89	77.55	72.89	74.9	137	55.2	129.3	94.4	109.2
FALSE	High	IsMasterProtein	Q2M389	WASH complex subunit 4 OS=Homo sapiens OX=9606 GN=WASHC4 PE=1 SV=2	0	13.981	3	2	3	2	1173	136.3	7.44	0	2	cell organization and biogenesis;transport	endosome		Pf14744, Pf14745, Pf14746	23325	ENSG00000136051.13	KIAA1033; WASHC4	12	Endocytosis			1	0	0.149	0.102	0.174	0.143	0.01	0.303861	0.0532235	0.198589	0.149907	4.39845e-17	36.8	52.98	33.87	50.17		453.7	41.3	27.8	41.8	35.4
FALSE	High	IsMasterProteinCandidate	P18583-4	Isoform C of Protein SON OS=Homo sapiens OX=9606 GN=SON	0	15.562	2	3	8	3	2325	252.1	5.41	9.45	3	cell organization and biogenesis;metabolic process;regulation of biological process		DNA binding;protein binding;RNA binding	Pf03154, Pf12526	6651	ENSG00000159140.19	SON	21				0	0	0.654	0.536	0.589	0.414	0.254	0.99043	0.926792	0.945065	0.877798	0.838379	46.5	74.38	48.47	67.86	61.07	186.8	101.6	98.5	104.9	78.8	29.4
FALSE	High	IsMasterProteinCandidate	O60832-2	Isoform 3 of H/ACA ribonucleoprotein complex subunit DKC1 OS=Homo sapiens OX=9606 GN=DKC1	0	9.816	13	3	9	3	420	47.6	9.33	2.02	3	cell organization and biogenesis;cell proliferation;metabolic process;regulation of biological process	cytoplasm;nucleus	catalytic activity;protein binding;RNA binding	Pf01472, Pf01509, Pf08068	1736	ENSG00000130826.17	DKC1	X				0	0	0.492	0.179	0.303	0.219	0.22	0.955155	0.259964	0.621227	0.39961	0.825441	32.54	75.53	23.28	35.73	40.5	338.9	48.5	27.4	95.3	67.7	22.2
FALSE	High	IsMasterProteinCandidate	Q14161-11	Isoform 11 of ARF GTPase-activating protein GIT2 OS=Homo sapiens OX=9606 GN=GIT2	0	6.886	6	3	5	1	631	70.1	6.57	0	3	regulation of biological process		enzyme regulator activity;metal ion binding;protein binding	Pf00023, Pf01412, Pf08518, Pf12205, Pf12796, Pf13637, Pf13857	9815	ENSG00000139436.20	GIT2	12			Integrin-mediated Cell Adhesion	1	0	0.208	0.01	0.267	0.192	0.01	0.542009	1.05604e-16	0.499973	0.300251	4.39845e-17	37.84		34.49	33.28		360	74.8		96.2	69
FALSE	High	IsMasterProteinCandidate	Q8NFD5-3	Isoform 3 of AT-rich interactive domain-containing protein 1B OS=Homo sapiens OX=9606 GN=ARID1B	0	116.77	14	16	141	15	2289	241.3	6.67	76.51	16	cell communication;cell organization and biogenesis;metabolic process;regulation of biological process;response to stimulus	cytosol;membrane	DNA binding;protein binding	Pf01388, Pf03153, Pf09770, Pf12031	57492	ENSG00000049618.22	ARID1B	6				0	0	3.903	5.272	3.816	2.843	0.565	0.269446	0.0270084	0.163945	0.205626	0.946904	73.38	75.23	70.33	101.52	47.54	54.4	162	108.3	147.1	100.7	27.6
FALSE	High	IsMasterProteinCandidate	P13637-3	Isoform 3 of Sodium/potassium-transporting ATPase subunit alpha-3 OS=Homo sapiens OX=9606 GN=ATP1A3	0	7.943	2	1	2	1	1026	113	5.38	0	1	cell communication;cellular homeostasis;regulation of biological process;response to stimulus;transport	endoplasmic reticulum;Golgi;membrane;nucleus	catalytic activity;metal ion binding;nucleotide binding;protein binding;transporter activity	Pf00122, Pf00689, Pf00690, Pf00702, Pf08282, Pf12710, Pf13246	478	ENSG00000105409.16	ATP1A3	19			Sudden Infant Death Syndrome (SIDS) Susceptibility Pathways	1	0	1.194	1.367	1.157	1.019	0.727	0.896008	0.740915	0.932532	0.895457	0.867596	69.48	59.05	65.86	69.48	47.31	92	109.8	131.3	106.4	93.7	66.9
FALSE	High	None	O75179-3	Isoform 3 of Ankyrin repeat domain-containing protein 17 OS=Homo sapiens OX=9606 GN=ANKRD17	0	10.77	2	2	8	0	1187	124.6	4.89	2.12	2	defense response;regulation of biological process;response to stimulus	chromosome;cytoplasm;membrane;nucleus	protein binding;RNA binding	Pf00023, Pf12796, Pf13606, Pf13637, Pf13857	26057		ANKRD17	4				0	0	0.764	0.832	0.642	0.407	0.226	0.99043	0.935499	0.965936	0.875763	0.827664	63.57	52.8	64.04	82.72	50.66	172.8	108.2	131.6	87	64.2	36.2
FALSE	High	None	P06241-2	Isoform 2 of Tyrosine-protein kinase Fyn OS=Homo sapiens OX=9606 GN=FYN	0.006	3.744	1	1	16	0	534	60.1	6.24	4.22	1	cell differentiation;cell organization and biogenesis;cell proliferation;cellular component movement;coagulation;defense response;metabolic process;regulation of biological process;response to stimulus;transport	cytosol;endosome;membrane;mitochondrion;nucleus	catalytic activity;metal ion binding;nucleotide binding;protein binding;signal transducer activity	Pf00017, Pf00018, Pf00069, Pf07653, Pf07714, Pf14604	2534	ENSG00000010810.17	FYN	6			Integrin-mediated Cell Adhesion; Leptin signaling pathway; Prolactin Signaling Pathway; IL-7 Signaling Pathway; Pathogenic Escherichia coli infection; B Cell Receptor Signaling Pathway; Interleukin-11 Signaling Pathway; Brain-Derived Neurotrophic Factor (BDNF) signaling pathway; Primary Focal Segmental Glomerulosclerosis FSGS; T-Cell Receptor and Co-stimulatory Signaling; Ectoderm Differentiation…	19	0	0.868	0.136	0.78	0.466	0.825	0.99043	0.115051	0.996915	0.895457	0.838379	43.29	148.09	37.91	45.45	35.96	147.1	117.9	20	114.3	65.8	134.9
FALSE	High	None	Q8IUE6	Histone H2A type 2-B OS=Homo sapiens OX=9606 GN=HIST2H2AB PE=1 SV=3	0	19.601	30	3	107	2	130	14	10.89	81.39	3	regulation of biological process	chromosome;nucleus	DNA binding;protein binding	Pf00125, Pf00808	317772	ENSG00000184270.4	HIST2H2AB	1	Alcoholism; Systemic lupus erythematosus	HDACs deacetylate histones; HATs acetylate histones; UCH proteinases; Ub-specific processing proteases; RMTs methylate histone arginines; Metalloprotease DUBs		13	0	0.069	0.23	0.558	0.585	0.826	0.035168	0.440539	0.932532	0.95917	0.838379	50.72	92.88	43.49	94.42	26.71	242.9	16.9	35	126.6	86.6	91.9
FALSE	High	IsMasterProtein	O95292	Vesicle-associated membrane protein-associated protein B/C OS=Homo sapiens OX=9606 GN=VAPB PE=1 SV=3	0	9.689	12	3	5	2	243	27.2	7.3	0	3	cell organization and biogenesis;cellular homeostasis;metabolic process;regulation of biological process;response to stimulus;transport	cytoplasm;endoplasmic reticulum;Golgi;membrane	protein binding	Pf00635, Pf00843	9217	ENSG00000124164.15	VAPB	20		Sphingolipid de novo biosynthesis		4	0	0.22	0.131	0.173	0.01	0.01	0.574406	0.115051	0.197062	9.57584e-17	4.39845e-17	28.38	66.17	45.75			446.7	43.5	58.7	51
FALSE	High	IsMasterProtein	Q9NR30	Nucleolar RNA helicase 2 OS=Homo sapiens OX=9606 GN=DDX21 PE=1 SV=5	0	32.218	16	8	17	8	783	87.3	9.28	5.52	8	cell differentiation;metabolic process;regulation of biological process;response to stimulus	cytoplasm;membrane;nucleus	catalytic activity;nucleotide binding;protein binding;RNA binding	Pf00270, Pf00271, Pf08152, Pf14617	9188	ENSG00000165732.12	DDX21	10		Major pathway of rRNA processing in the nucleolus and cytosol; B-WICH complex positively regulates rRNA expression		8	0	0.691	0.477	0.496	0.373	0.453	0.99043	0.896102	0.932532	0.839357	0.983456	44.11	74.66	63.95	59.94	73.41	210.3	102	82.8	69.1	57.3	78.6
FALSE	High	IsMasterProteinCandidate	O15027-5	Isoform 5 of Protein transport protein Sec16A OS=Homo sapiens OX=9606 GN=SEC16A	0	72.903	14	17	70	17	2379	254	5.85	15.7	17												0	0	0.87	1.133	1.322	0.916	0.302	0.99043	0.824104	0.923019	0.900845	0.861641	93.87	90.57	85.77	90.67	84.46	131.3	83.1	110.4	160.7	96.3	18.2
FALSE	High	None	P78347-5	Isoform 5 of General transcription factor II-I OS=Homo sapiens OX=9606 GN=GTF2I	0	4.862	7	1	1	1	274	30.4	5.01	0	1	cellular homeostasis;metabolic process;regulation of biological process;response to stimulus	cytoplasm;membrane;nucleus	DNA binding;protein binding	Pf02946	2969	ENSG00000263001.5	GTF2I	7			B Cell Receptor Signaling Pathway	1	0
FALSE	High	IsMasterProteinCandidate	Q14247-3	Isoform 3 of Src substrate cortactin OS=Homo sapiens OX=9606 GN=CTTN	0	27.459	19	5	6	5	513	57.4	5.33	11.28	5	cell organization and biogenesis;cellular component movement;regulation of biological process;transport	cytoplasm;cytoskeleton;cytosol;Golgi;membrane	protein binding	Pf00018, Pf02218, Pf07653, Pf14604	2017	ENSG00000085733.15	CTTN	11			Pathogenic Escherichia coli infection; Hepatitis C and Hepatocellular Carcinoma	2	0	0.23	0.252	0.344	0.201	0.453	0.528254	0.512492	0.737887	0.336139	0.983456	83.95	78.74	98.76	107.46	95.73	384.9	45	61.4	30.6	11.2	66.9
FALSE	High	IsMasterProtein	O00571	ATP-dependent RNA helicase DDX3X OS=Homo sapiens OX=9606 GN=DDX3X PE=1 SV=3	0	112.776	30	15	172	15	662	73.2	7.18	101.85	15	cell death;cell organization and biogenesis;defense response;metabolic process;regulation of biological process;response to stimulus;transport	cytoplasm;cytosol;extracellular;membrane;mitochondrion;nucleus;organelle lumen	catalytic activity;DNA binding;enzyme regulator activity;nucleotide binding;protein binding;RNA binding	Pf00270, Pf00271, Pf04851	1654	ENSG00000215301.9	DDX3X	X	RIG-I-like receptor signaling pathway; Viral carcinogenesis; Hepatitis B	Neutrophil degranulation	RIG-I-like Receptor Signaling	7	0	0.687	0.596	0.82	0.605	0.469	0.99043	0.96497	0.996915	0.97225	0.996275	87.2	76.31	71.34	69.38	74.25	170	91.7	70	119	80.5	68.9
FALSE	High	None	Q6NVV1	Putative 60S ribosomal protein L13a protein RPL13AP3 OS=Homo sapiens OX=9606 GN=RPL13AP3 PE=5 SV=1	0	6.956	22	2	17	2	102	12.1	10.76	24.51	2	metabolic process	nucleus;ribosome	RNA binding;structural molecule activity		645683		RPL13AP3	14				0	0	0.799	0.493	0.849	0.503	0.597	0.997297	0.908285	0.996915	0.902739	0.933672	32.9	53.21	43.35	47.44	36.22	130.1	108.8	58.7	130.6	88.9	82.9
FALSE	High	None	Q15542-2	Isoform Short of Transcription initiation factor TFIID subunit 5 OS=Homo sapiens OX=9606 GN=TAF5	0	57.416	27	12	67	12	745	80.5	5.53	23.55	12	cell organization and biogenesis;metabolic process;regulation of biological process	cytoskeleton;nucleus	catalytic activity;DNA binding;protein binding	Pf00400, Pf04494, Pf08662	6877		TAF5	10			Eukaryotic Transcription Initiation	1	0	0.709	0.783	0.894	0.773	0.152	0.99043	0.961345	0.98468	0.960563	0.711245	74.8	83.17	70.12	89	108.11	155.4	120.8	112.5	115.5	86.6	9.3
FALSE	High	IsMasterProtein	P08865	40S ribosomal protein SA OS=Homo sapiens OX=9606 GN=RPSA PE=1 SV=4	0	10.738	6	1	7	1	295	32.8	4.87	1.7	1	cell organization and biogenesis;metabolic process;transport	cytoplasm;cytosol;membrane;nucleus;ribosome	protein binding;receptor activity;RNA binding;structural molecule activity	Pf00318	3921	ENSG00000168028.13	RPSA	3	Ribosome	Peptide chain elongation; Eukaryotic Translation Termination; Viral mRNA Translation; Formation of the ternary complex, and subsequently, the 43S complex; L13a-mediated translational silencing of Ceruloplasmin expression; Selenocysteine synthesis; Nonsense Mediated Decay (NMD) independent of the Exon Junction Complex (EJC); Nonsense Mediated Decay (NMD) enhanced by the Exon Junction Complex (EJC)…	Cytoplasmic Ribosomal Proteins	38	0	1.175	0.728	0.988	0.859	1.178	0.917311	0.98477	0.965936	0.92864	0.781735	34.99	31.14	22.5	50.25	29.7	105.7	109	75.4	104.4	90.8	114.7
FALSE	High	IsMasterProteinCandidate	Q9UHB6-4	Isoform 4 of LIM domain and actin-binding protein 1 OS=Homo sapiens OX=9606 GN=LIMA1	0.007	3.44	2	1	2	1	760	85.2	6.76	0	1	cell organization and biogenesis;regulation of biological process	cytoplasm;cytoskeleton	metal ion binding;protein binding	Pf00412	51474	ENSG00000050405.13	LIMA1	12				0	0	0.856	0.01	0.367	0.582	0.99	0.99043	1.05604e-16	0.789123	0.956192	0.829629	22.66		49.44	22.35	11.56	158.1	135.4		58	92	156.5
FALSE	Medium	IsMasterProteinCandidate	Q2LD37-4	Isoform 4 of Transmembrane protein KIAA1109 OS=Homo sapiens OX=9606 GN=KIAA1109	0.02	2.267	0	1	4	1	5004	555	6.58	0	1	regulation of biological process	membrane;nucleus	protein binding	Pf10479	84162		KIAA1109	4				0	0	0.359	0.59	0.566	0.452	0.821	0.797868	0.96497	0.939073	0.895457	0.83907	40.46	69.43	83.67	88.2	69.38	144	61.5	103.8	81.5	65.2	144
FALSE	High	None	A4D1P6-3	Isoform 3 of WD repeat-containing protein 91 OS=Homo sapiens OX=9606 GN=WDR91	0	6.232	6	2	2	2	365	42.1	7.81	2.06	2	metabolic process;regulation of biological process;transport	cytosol;membrane	enzyme regulator activity;protein binding		29062		WDR91	7				0	0	0.44	0.663	0.01	0.01	0.287	0.947231	0.995934	1.07138e-16	9.57584e-17	0.851956	63.7	63.97			63.97	329.3	85.6	129.2			55.9
FALSE	High	None	Q8WX93-8	Isoform 8 of Palladin OS=Homo sapiens OX=9606 GN=PALLD	0	52.068	21	10	36	10	777	85.8	6.89	26.25	10	cell organization and biogenesis;cellular component movement	cytoskeleton;cytosol;membrane;nucleus	protein binding	Pf00047, Pf07679, Pf08205, Pf13895, Pf13927	23022	ENSG00000129116.17	PALLD	4				0	0	0.386	0.238	0.621	0.434	0.064	0.840992	0.460557	0.965936	0.895457	0.268814	68.89	78.58	64.93	72.58	13.57	211.9	74.2	73.7	142.4	95.5	2.2
FALSE	Medium	IsMasterProteinCandidate	Q96EB1-3	Isoform 3 of Elongator complex protein 4 OS=Homo sapiens OX=9606 GN=ELP4	0.015	2.363	4	1	2	1	476	52.7	8.98	0	1	cell organization and biogenesis;metabolic process;regulation of biological process	cytoplasm	catalytic activity;enzyme regulator activity;protein binding	Pf05625	26610	ENSG00000109911.18	ELP4	11			Mesodermal Commitment Pathway	1	0	0.757	0.307	0.521	0.311	0.24	0.99043	0.687327	0.932532	0.730833	0.836677	33.54	1.7	1.7	1.7	1.7	198.4	128	60.9	103.3	61.7	47.6
FALSE	High	None	Q13422-2	Isoform Ik2 of DNA-binding protein Ikaros OS=Homo sapiens OX=9606 GN=IKZF1	0	44.147	8	2	79	2	432	48.3	6.7	53.64	2	cell differentiation;cell organization and biogenesis;metabolic process;regulation of biological process	cytoplasm;nucleus	DNA binding;metal ion binding;protein binding	Pf00096, Pf13465	10320	ENSG00000185811.16	IKZF1	7			Development of pulmonary dendritic cells and macrophage subsets	1	0	0.518	0.527	0.523	0.339	0.067	0.926311	0.925649	0.932532	0.786346	0.289558	55.81	74.25	62.17	54.65	25.09	203.1	89.8	142.9	92.3	60	11.9
FALSE	High	IsMasterProteinCandidate	Q6ZSZ5-5	Isoform 2 of Rho guanine nucleotide exchange factor 18 OS=Homo sapiens OX=9606 GN=ARHGEF18	0	6.367	3	3	5	3	1361	151.5	6.43	0	3												0	0	0.837	0.377	0.968	0.01	0.671	0.99043	0.807876	0.965936	9.57584e-17	0.889638	31.97	55.93	65.51		32.74	324.4	82.1	64.5	69.8		59.1
FALSE	High	IsMasterProtein	O60264	SWI/SNF-related matrix-associated actin-dependent regulator of chromatin subfamily A member 5 OS=Homo sapiens OX=9606 GN=SMARCA5 PE=1 SV=1	0	23.481	5	5	17	5	1052	121.8	8.09	9.67	5	cell organization and biogenesis;metabolic process;regulation of biological process	chromosome;nucleus	catalytic activity;DNA binding;nucleotide binding;protein binding	Pf00176, Pf00270, Pf00271, Pf04851, Pf09110, Pf09111, Pf11496	8467	ENSG00000153147.5	SMARCA5	4		Recruitment and ATM-mediated phosphorylation of repair and signaling proteins at DNA double strand breaks; NoRC negatively regulates rRNA expression; B-WICH complex positively regulates rRNA expression; Deposition of new CENPA-containing nucleosomes at the centromere		14	0	0.468	0.446	0.413	0.325	0.218	0.896008	0.877134	0.856582	0.759263	0.825441	26.85	50.57	34.14	53.05	56.86	223.8	100	86.2	94.9	85.6	9.6
FALSE	High	None	Q13428-5	Isoform 5 of Treacle protein OS=Homo sapiens OX=9606 GN=TCOF1	0	12.009	5	3	4	3	958	96.7	5.62	3.37	3	cell organization and biogenesis;regulation of biological process;transport	cytosol;nucleus	protein binding;RNA binding;transporter activity	Pf03546	6949	ENSG00000070814.17	TCOF1	5				0	0	0.01	0.142	0.108	0.01	0.01	9.18378e-17	0.130916	0.051258	9.57584e-17	4.39845e-17		50.38	49.36			444.7		88	67.3
FALSE	High	IsMasterProtein	O43684	Mitotic checkpoint protein BUB3 OS=Homo sapiens OX=9606 GN=BUB3 PE=1 SV=1	0	44.03	46	9	43	9	328	37.1	6.84	8.63	9	cell division;cell organization and biogenesis;metabolic process;regulation of biological process	chromosome;cytosol;nucleus	protein binding	Pf00400, Pf04762	9184	ENSG00000154473.17	BUB3	10	HTLV-I infection; Cell cycle	Inactivation of APC/C via direct inhibition of the APC/C complex; Amplification of signal from unattached kinetochores via a MAD2 inhibitory signal; Separation of Sister Chromatids; Resolution of Sister Chromatid Cohesion; RHO GTPases Activate Formins; Cdc20:Phospho-APC/C mediated degradation of Cyclin A; APC-Cdc20 mediated degradation of Nek2A	Cell Cycle	29	0	1.3	1.321	1.361	1.395	0.291	0.926311	0.762618	0.908027	0.761838	0.853485	41.19	79.48	52.6	64.26	48.48	82.3	107.4	139.3	130.3	112.7	28
FALSE	High	None	Q9H981-3	Isoform 3 of Actin-related protein 8 OS=Homo sapiens OX=9606 GN=ACTR8	0.01	3.044	4	1	2	1	329	36.7	6.6	0	1	cell division;cell organization and biogenesis;metabolic process;regulation of biological process;response to stimulus	nucleus	nucleotide binding;protein binding	Pf00022	93973		ACTR8	3				0	0	1.092	0.568	1.048	0.84	0.01	0.935983	0.955033	0.945065	0.935418	4.39845e-17	62.13	90.13	62.13	76.13		131.9	144.1	74.9	138.3	110.8
FALSE	High	None	O75533-2	Isoform 2 of Splicing factor 3B subunit 1 OS=Homo sapiens OX=9606 GN=SF3B1	0	22.956	28	2	8	2	144	16	4.79	10.48	2	cell organization and biogenesis;metabolic process;regulation of biological process	nucleus;spliceosomal complex	protein binding;RNA binding		23451	ENSG00000115524.15	SF3B1	2			mRNA Processing	1	0	0.182	0.186	0.232	0.131	0.01	0.316181	0.282714	0.391588	0.116971	4.39845e-17	32.01	47.51	65.66	66.07		388.7	58.2	57.2	61.1	34.7
FALSE	High	IsMasterProtein	Q9H1K0	Rabenosyn-5 OS=Homo sapiens OX=9606 GN=RBSN PE=1 SV=2	0.005	3.843	3	1	1	1	784	88.8	5.5	2.36	1	cell organization and biogenesis;coagulation;metabolic process;regulation of biological process;transport	cytosol;endosome;membrane	metal ion binding;protein binding	Pf01155, Pf01363, Pf11464	64145	ENSG00000131381.12	ZFYVE20; RBSN	3	Endocytosis	Factors involved in megakaryocyte development and platelet production; Toll Like Receptor 9 (TLR9) Cascade		7	0	0.01	0.348	0.206	0.237	0.01	9.18378e-17	0.763931	0.306112	0.532491	4.39845e-17		41.94	41.31	65.88		336.4		116.9	69.3	77.4
FALSE	High	IsMasterProteinCandidate	O95071-2	Isoform 2 of E3 ubiquitin-protein ligase UBR5 OS=Homo sapiens OX=9606 GN=UBR5	0	11.135	2	3	4	3	2798	309	5.85	0	3	cell proliferation;metabolic process;regulation of biological process;response to stimulus	cytosol;membrane;nucleus	catalytic activity;metal ion binding;protein binding;RNA binding	Pf00632, Pf00658, Pf02207, Pf11547	51366	ENSG00000104517.12	UBR5	8			Mesodermal Commitment Pathway; Tryptophan metabolism	2	0	0.01	0.01	0.01	0.172	0.01	9.18378e-17	1.05604e-16	1.07138e-16	0.312028	4.39845e-17				13.23		511.8				88.2
FALSE	High	IsMasterProteinCandidate	Q16698-2	Isoform 2 of 2,4-dienoyl-CoA reductase, mitochondrial OS=Homo sapiens OX=9606 GN=DECR1	0	6.61	11	2	4	2	326	35	8.9	0	2	cell organization and biogenesis;metabolic process	cytosol;mitochondrion;nucleus;organelle lumen	catalytic activity;nucleotide binding	Pf00106, Pf08659, Pf13561	1666	ENSG00000104325.6	DECR1	8			Fatty Acid Beta Oxidation; Fatty Acid Biosynthesis	2	0	1.174	0.995	1.112	0.844	1.08	0.917311	0.88725	0.932532	0.935418	0.80914	48.69	44.04	45.92	49.31	45.9	30.3	35.1	72.3	230.8	64.6	166.9
FALSE	High	IsMasterProteinCandidate	O75367-3	Isoform 3 of Core histone macro-H2A.1 OS=Homo sapiens OX=9606 GN=H2AFY	0	13.832	15	4	16	4	371	39.5	9.77	4.56	4	cell organization and biogenesis;regulation of biological process	chromosome;nucleus	DNA binding;enzyme regulator activity;protein binding	Pf00125, Pf01661	9555	ENSG00000113648.16	H2AFY	5			H19 action Rb-E2F1 signaling and CDK-beta-catenin activity	1	0	0.286	0.491	0.632	0.818	0.849	0.779591	0.908091	0.965936	0.942829	0.838379	45.81	20.67	76.83	69.44	22.62	145.2	28.9	68.6	134.3	66.6	156.4
FALSE	Medium	None	Q13554-8	Isoform 8 of Calcium/calmodulin-dependent protein kinase type II subunit beta OS=Homo sapiens OX=9606 GN=CAMK2B	0.011	2.835	2	1	2	0	517	57.9	7.28	0	1	metabolic process;regulation of biological process;response to stimulus	cytoplasm;cytosol;membrane	catalytic activity;nucleotide binding;protein binding	Pf00069, Pf07714, Pf08332, Pf12680, Pf13474, Pf14534	816	ENSG00000058404.19	CAMK2B	7			Primary Focal Segmental Glomerulosclerosis FSGS; Myometrial Relaxation and Contraction Pathways; Serotonin and anxiety; Calcium Regulation in the Cardiac Cell	4	0	0.472	0.34	0.559	0.405	0.072	0.955155	0.752232	0.932532	0.872159	0.31375	92.62	92.62	92.62	92.62	92.62	210.7	99.5	71.6	117.8	85.2	15.1
FALSE	High	IsMasterProtein	Q13043	Serine/threonine-protein kinase 4 OS=Homo sapiens OX=9606 GN=STK4 PE=1 SV=2	0.007	3.577	3	1	1	1	487	55.6	5.07	0	1	cell death;cell differentiation;cell organization and biogenesis;metabolic process;regulation of biological process;response to stimulus	cytoplasm;cytosol;nucleus	catalytic activity;enzyme regulator activity;metal ion binding;nucleotide binding;protein binding	Pf00069, Pf07714, Pf11629	6789	ENSG00000101109.11	STK4	20	FoxO signaling pathway; MAPK signaling pathway; Pathways in cancer; Non-small cell lung cancer; Ras signaling pathway	Signaling by Hippo		7	0	0.128	0.354	0.333	0.299	0.12	0.262004	0.776004	0.70158	0.739358	0.599953	29.86	63.77	33.56	61.82	29.86	275	35.3	97.4	89.7	69.7	32.9
FALSE	High	None	P14136	Glial fibrillary acidic protein OS=Homo sapiens OX=9606 GN=GFAP PE=1 SV=1	0	6.466	3	1	7	0	432	49.9	5.52	5.98	1	cell differentiation;cell organization and biogenesis;regulation of biological process;response to stimulus;transport	cytoplasm;cytoskeleton;cytosol;membrane;vacuole	catalytic activity;motor activity;protein binding;structural molecule activity;transporter activity	Pf00038, Pf01496, Pf01576, Pf04732, Pf05761, Pf12128, Pf13270	2670	ENSG00000131095.12	GFAP	17	Jak-STAT signaling pathway	Nuclear signaling by ERBB4	Neural Crest Differentiation; Spinal Cord Injury	7	0	2.075	0.668	2.232	0.653	2.441	0.609109	0.995934	0.525718	0.99206	0.449924	79.72	84.32	82.28	128.93	103.11	118.5	154.2	37	158.8	12.1	119.5
FALSE	Medium	IsMasterProteinCandidate	Q9UMZ2-8	Isoform 7 of Synergin gamma OS=Homo sapiens OX=9606 GN=SYNRG	0.01	2.913	1	1	1	1	1235	132.5	5.08	2.06	1	transport	cytoplasm;Golgi	protein binding		11276	ENSG00000275066.4; ENSG00000274047.4	SYNRG	17; CHR_HSCHR17_7_CTG4				0	0	0.01	1.307	0.01	0.01	0.01	9.18378e-17	0.763931	1.07138e-16	9.57584e-17	4.39845e-17		0				260		340
FALSE	High	None	Q9Y6W5-2	Isoform 2 of Wiskott-Aldrich syndrome protein family member 2 OS=Homo sapiens OX=9606 GN=WASF2	0	49.116	19	3	51	3	281	32	8.09	39.6	3	cell organization and biogenesis;cellular component movement;regulation of biological process;response to stimulus	cytoskeleton;cytosol;endosome	protein binding		10163	ENSG00000158195.10	WASF2	1			Regulation of Actin Cytoskeleton	1	0	1.276	0.897	1.406	0.946	1.065	0.935983	0.915378	0.883931	0.896689	0.819112	55.9	61.74	39.8	58.9	41.44	81.3	106.8	103.6	123	84.4	100.9
FALSE	High	IsMasterProteinCandidate	Q96RT1-2	Isoform 2 of Erbin OS=Homo sapiens OX=9606 GN=ERBIN	0	31.279	7	7	12	7	1371	153.8	5.47	10.54	7	cell growth;cell organization and biogenesis;regulation of biological process;response to stimulus;transport	cytoplasm;membrane;nucleus	protein binding;structural molecule activity	Pf00595, Pf12799, Pf13180, Pf13855	55914	ENSG00000112851.14	ERBB2IP; ERBIN	5			Nucleotide-binding Oligomerization Domain (NOD) pathway; NLR Proteins; Pathways Affected in Adenoid Cystic Carcinoma	3	0	0.459	0.26	0.549	0.283	0.195	0.896008	0.541438	0.932532	0.637003	0.78573	101.44	89.68	94.07	101.52	113.11	283.9	68.5	146.7	35	21.8	44.1
FALSE	High	None	O15020-2	Isoform 2 of Spectrin beta chain, non-erythrocytic 2 OS=Homo sapiens OX=9606 GN=SPTBN2	0	42.286	2	5	27	0	2365	268.1	6.11	18.95	5	cell organization and biogenesis;cellular component movement;metabolic process;regulation of biological process;response to stimulus;transport	cytosol;membrane	protein binding;structural molecule activity	Pf00169, Pf00307, Pf00435, Pf11971, Pf12128, Pf15410	6712	ENSG00000173898.11	SPTBN2	11				0	0	0.086	0.064	0.034	0.066	0.037	0.0339361	0.00670759	0.000145211	0.00759324	0.0873355	79.68	81.42	88.11	130.16	128.19	485.2	31.8	26.3	8.8	8.8	39.1
FALSE	High	IsMasterProtein	Q71UM5	40S ribosomal protein S27-like OS=Homo sapiens OX=9606 GN=RPS27L PE=1 SV=3	0	13.17	15	1	9	1	84	9.5	9.45	1.91	1	cell organization and biogenesis;metabolic process;regulation of biological process;response to stimulus	nucleus;ribosome	enzyme regulator activity;metal ion binding;protein binding;RNA binding;structural molecule activity;translation regulator activity	Pf01667	51065	ENSG00000185088.13	RPS27L	15	Ribosome	Peptide chain elongation; Eukaryotic Translation Termination; Viral mRNA Translation; Formation of the ternary complex, and subsequently, the 43S complex; L13a-mediated translational silencing of Ceruloplasmin expression; Selenocysteine synthesis; Nonsense Mediated Decay (NMD) independent of the Exon Junction Complex (EJC); Nonsense Mediated Decay (NMD) enhanced by the Exon Junction Complex (EJC)…		37	0	1.229	1.46	1.257	1.187	0.421	0.946265	0.697435	0.932532	0.857875	0.957743	60.23	56.17	54.5	73.19	42.86	63.9	135.6	129.7	134.3	112.8	23.7
FALSE	High	None	P46736-5	Isoform 5 of Lys-63-specific deubiquitinase BRCC36 OS=Homo sapiens OX=9606 GN=BRCC3	0	10.695	13	2	5	2	247	28	5.87	2.5	2	cell division;cell organization and biogenesis;metabolic process;regulation of biological process;response to stimulus	cytoplasm;cytosol;nucleus	catalytic activity;enzyme regulator activity;metal ion binding;protein binding	Pf01398	79184	ENSG00000185515.14	BRCC3	X				0	0	0.19	0.5	2.217	0.214	0.388	0.460123	0.909149	0.530706	0.381278	0.939883	76.51	66.45	17.6	47.01	27.49	221.1	42.4	59	201.8	33.4	42.2
FALSE	High	None	Q6STE5-2	Isoform 2 of SWI/SNF-related matrix-associated actin-dependent regulator of chromatin subfamily D member 3 OS=Homo sapiens OX=9606 GN=SMARCD3	0	51.313	7	3	86	1	470	53.7	9.32	81.19	3	cell differentiation;cell organization and biogenesis;metabolic process;regulation of biological process	nucleus	protein binding	Pf02201	6604	ENSG00000082014.16	SMARCD3	7				0	0	5.102	4.304	4.598	3.917	0.365	0.140588	0.0582126	0.102819	0.0826003	0.918744	30.29	53.94	35.69	53.99	97.49	31.8	143.4	151.3	148.6	106.6	18.3
FALSE	High	IsMasterProteinCandidate	Q9NPQ8-3	Isoform 3 of Synembryn-A OS=Homo sapiens OX=9606 GN=RIC8A	0.01	3.063	3	1	1	1	537	60.3	5.33	2.11	1	cell organization and biogenesis;cellular component movement;regulation of biological process;response to stimulus	cytoplasm;membrane	enzyme regulator activity;protein binding	Pf10165	60626	ENSG00000177963.14	RIC8A	11				0	0	0.01	0.01	0.01	0.01	0.01	9.18378e-17	1.05604e-16	1.07138e-16	9.57584e-17	4.39845e-17						600
FALSE	High	IsMasterProteinCandidate	O95292-2	Isoform 2 of Vesicle-associated membrane protein-associated protein B/C OS=Homo sapiens OX=9606 GN=VAPB	0	9.689	28	3	5	2	99	11.1	8.54	0	3	cell organization and biogenesis;cellular homeostasis;metabolic process;regulation of biological process;response to stimulus;transport	cytoplasm;endoplasmic reticulum;Golgi;membrane	protein binding	Pf00635	9217	ENSG00000124164.15	VAPB	20				0	0	0.22	0.131	0.173	0.01	0.01	0.574406	0.115051	0.197062	9.57584e-17	4.39845e-17	28.38	66.17	45.75			446.7	43.5	58.7	51
FALSE	High	IsMasterProteinCandidate	P04908	Histone H2A type 1-B/E OS=Homo sapiens OX=9606 GN=HIST1H2AB PE=1 SV=2	0	80.92	36	7	359	2	130	14.1	11.05	473.54	7	regulation of biological process	chromosome;nucleus	DNA binding;protein binding	Pf00125, Pf00808	8335; 3012	ENSG00000277075.2; ENSG00000278463.1	HIST1H2AB; HIST1H2AE	6	Alcoholism; Systemic lupus erythematosus	SIRT1 negatively regulates rRNA expression; UCH proteinases; RMTs methylate histone arginines; Activation of anterior HOX genes in hindbrain development during early embryogenesis; NoRC negatively regulates rRNA expression; Meiotic synapsis; Transcriptional regulation by small RNAs; Meiotic recombination; PRC2 methylates histones and DNA; HDACs deacetylate histones; Formation of the beta-catenin:…	Proteasome Degradation	67	0	0.443	0.517	0.707	0.691	1.052	0.890592	0.922104	0.991934	0.994254	0.820767	82.64	107.44	100.18	126.18	94.44	143.4	59.8	90.3	97.3	38.8	170.5
FALSE	High	None	Q9NQT5-2	Isoform 2 of Exosome complex component RRP40 OS=Homo sapiens OX=9606 GN=EXOSC3	0	56.006	52	5	18	5	164	17.2	9.28	23.19	5	metabolic process;regulation of biological process	cytoplasm;cytosol;nucleus	catalytic activity;protein binding;RNA binding		51010	ENSG00000107371.12	EXOSC3	9				0	0	0.095	0.153	0.22	0.212	0.172	0.0484984	0.164163	0.351006	0.376008	0.755304	87.23	99.46	93.1	70.16	84.78	332.4	10.8	77.3	67	94.4	18
FALSE	High	None	P21802-22	Isoform 22 of Fibroblast growth factor receptor 2 OS=Homo sapiens OX=9606 GN=FGFR2	0.006	3.744	1	1	16	0	680	76.4	6.6	4.22	1	cell communication;cell death;cell differentiation;cell division;cell organization and biogenesis;cell proliferation;metabolic process;regulation of biological process;response to stimulus	cell surface;cytoplasm;Golgi;membrane;nucleus	catalytic activity;nucleotide binding;protein binding;receptor activity;signal transducer activity	Pf00047, Pf00069, Pf07679, Pf07714, Pf13895, Pf13927	2263	ENSG00000066468.22	FGFR2	10			Angiogenesis; MicroRNAs in cardiomyocyte hypertrophy; Neural Crest Differentiation; Signaling Pathways in Glioblastoma; Cardiac Hypertrophic Response; Ectoderm Differentiation; BMP Signaling Pathway in Eyelid Development; ESC Pluripotency Pathways; Focal Adhesion-PI3K-Akt-mTOR-signaling pathway; Regulation of Actin Cytoskeleton	10	0	0.868	0.136	0.78	0.466	0.825	0.99043	0.115051	0.996915	0.895457	0.838379	43.29	148.09	37.91	45.45	35.96	147.1	117.9	20	114.3	65.8	134.9
FALSE	High	IsMasterProteinCandidate	Q96D71-4	Isoform 4 of RalBP1-associated Eps domain-containing protein 1 OS=Homo sapiens OX=9606 GN=REPS1	0	16.373	6	3	8	3	769	83.6	5.88	7.4	3	cell organization and biogenesis;transport	cytosol;membrane	metal ion binding;protein binding	Pf12763, Pf13499	85021	ENSG00000135597.18	REPS1	6				0	0	0.364	0.233	0.166	0.161	0.01	0.861896	0.445697	0.176657	0.205626	4.39845e-17	30.72	17.76	74.3	68.14		384.6	59	52.7	59.8	43.9
FALSE	High	IsMasterProteinCandidate	Q86U86-7	Isoform 7 of Protein polybromo-1 OS=Homo sapiens OX=9606 GN=PBRM1	0	22.108	4	5	10	5	1597	183.8	6.92	3.87	5	cell organization and biogenesis;metabolic process;regulation of biological process	chromosome	DNA binding;protein binding	Pf00439, Pf00505, Pf01426	55193	ENSG00000163939.18	PBRM1	3				0	0	3.515	1.945	2.32	1.537	0.239	0.332513	0.445697	0.499973	0.686954	0.836677	36.73	84.1	34.54	63.82	14.32	46.9	241.4	129	99.8	78	4.8
FALSE	High	IsMasterProteinCandidate	Q13426-3	Isoform 3 of DNA repair protein XRCC4 OS=Homo sapiens OX=9606 GN=XRCC4	0	4.528	6	1	1	1	310	35.4	5.25	0	1	metabolic process;regulation of biological process;response to stimulus	chromosome;cytosol;nucleus	catalytic activity;DNA binding;protein binding	Pf06632	7518		XRCC4	5				0	0
FALSE	High	IsMasterProtein	Q16778	Histone H2B type 2-E OS=Homo sapiens OX=9606 GN=HIST2H2BE PE=1 SV=3	0	72.312	38	5	290	2	126	13.9	10.32	395.1	5	cell organization and biogenesis;defense response;response to stimulus	chromosome;cytosol;nucleus	DNA binding;protein binding	Pf00125, Pf00808	8349	ENSG00000184678.10	HIST2H2BE	1	Viral carcinogenesis; Systemic lupus erythematosus; Alcoholism	SIRT1 negatively regulates rRNA expression; Nonhomologous End-Joining (NHEJ); Activation of anterior HOX genes in hindbrain development during early embryogenesis; NoRC negatively regulates rRNA expression; Meiotic synapsis; Transcriptional regulation by small RNAs; Meiotic recombination; PRC2 methylates histones and DNA; Recruitment and ATM-mediated phosphorylation of repair and signaling protei…		75	5	0.427	0.252	0.496	0.358	0.929	0.873839	0.512248	0.932532	0.81867	0.838037	51.32	41.75	31.97	89.8	90.55	127.7	70.9	39.9	72.8	47.9	240.8
FALSE	High	IsMasterProtein	P61204	ADP-ribosylation factor 3 OS=Homo sapiens OX=9606 GN=ARF3 PE=1 SV=2	0	57.032	55	6	98	3	181	20.6	7.43	45.14	6	metabolic process;regulation of biological process;response to stimulus;transport	cytoplasm;Golgi;membrane	catalytic activity;nucleotide binding;protein binding;signal transducer activity	Pf00025, Pf00071, Pf00503, Pf01926, Pf04670, Pf08477, Pf09439	377	ENSG00000134287.9	ARF3	12	Endocytosis	Synthesis of PIPs at the Golgi membrane; COPI-dependent Golgi-to-ER retrograde traffic; COPI-mediated anterograde transport		17	4	0.717	0.731	0.908	0.758	0.82	0.99043	0.984357	0.979525	0.97225	0.83907	62.27	52.7	60.06	65.77	59.4	117.1	102.9	87	112.1	73.6	107.3
FALSE	High	None	Q15366-7	Isoform 7 of Poly(rC)-binding protein 2 OS=Homo sapiens OX=9606 GN=PCBP2	0	125.36	51	11	329	6	318	33.5	8.24	350.75	11	defense response;metabolic process;regulation of biological process;response to stimulus	cytoplasm;cytosol;membrane;nucleus	DNA binding;protein binding;RNA binding	Pf00013, Pf13014	5094	ENSG00000197111.15	PCBP2	12			mRNA Processing	1	0	1.422	1.127	1.177	0.874	1.165	0.908539	0.824548	0.932532	0.919597	0.78573	73.68	74.83	60.59	66.73	72.3	93.5	120	94.7	101.6	80.8	109.4
FALSE	High	None	Q8NEY8-5	Isoform 5 of Periphilin-1 OS=Homo sapiens OX=9606 GN=PPHLN1	0	10.162	5	1	2	1	258	29.8	9.2	2.45	1	metabolic process;regulation of biological process	chromosome;cytosol;Golgi	protein binding;RNA binding		51535		PPHLN1	12				0	0	0.59	0.106	0.493	0.222	0.087	0.963236	0.0582126	0.932532	0.408471	0.416803	40.55	124.88	36.32	62.45	36.12	237.9	141.1	25.1	103.3	67.9	24.6
FALSE	Medium	IsMasterProteinCandidate	O95425-2	Isoform 2 of Supervillin OS=Homo sapiens OX=9606 GN=SVIL	0.011	2.809	1	1	1	1	1788	200.7	6.9	0	1	cell organization and biogenesis;regulation of biological process	cytoplasm;cytoskeleton;cytosol;membrane;nucleus	protein binding	Pf00626, Pf02209	6840	ENSG00000197321.14	SVIL	10				0	0
FALSE	High	IsMasterProtein	Q9BZE4	Nucleolar GTP-binding protein 1 OS=Homo sapiens OX=9606 GN=GTPBP4 PE=1 SV=3	0	10.739	7	4	9	4	634	73.9	9.5	0	4	cell differentiation;regulation of biological process;response to stimulus	cytoplasm;cytosol;Golgi;membrane;nucleus	catalytic activity;nucleotide binding;protein binding;RNA binding	Pf00009, Pf01926, Pf02421, Pf06858, Pf08155, Pf08477	23560	ENSG00000107937.18	GTPBP4	10	Ribosome biogenesis in eukaryotes			1	0	0.715	0.399	0.598	0.435	0.415	0.996809	0.822904	0.950515	0.895457	0.9525	48.44	44.05	37.94	34.14	47.51	165.4	120.9	45.2	106.2	82.7	79.7
FALSE	High	None	P04406-2	Isoform 2 of Glyceraldehyde-3-phosphate dehydrogenase OS=Homo sapiens OX=9606 GN=GAPDH	0	486.157	75	18	2224	18	293	31.5	7.61	2836.21	18	cell death;cell organization and biogenesis;defense response;metabolic process;regulation of biological process;response to stimulus	cytoplasm;cytoskeleton;cytosol;membrane;nucleus	catalytic activity;enzyme regulator activity;nucleotide binding;protein binding	Pf00044, Pf02800	2597	ENSG00000111640.14	GAPDH	12			Cori Cycle; Alzheimers Disease; Glycolysis and Gluconeogenesis; Sudden Infant Death Syndrome (SIDS) Susceptibility Pathways	4	0	1.614	1.207	1.178	0.934	1.391	0.87012	0.806451	0.932532	0.899116	0.740207	63.6	58.73	46.62	55.72	58.83	78.7	123.7	104.2	89.8	71.9	131.7
FALSE	High	IsMasterProtein	A4D1P6	WD repeat-containing protein 91 OS=Homo sapiens OX=9606 GN=WDR91 PE=1 SV=2	0	9.138	4	3	3	3	747	83.3	6.58	2.06	3	metabolic process;regulation of biological process;transport	cytosol;endosome;membrane	enzyme regulator activity;protein binding	Pf00400	29062	ENSG00000105875.13	WDR91	7				0	0	0.44	0.663	1.947	1.309	0.288	0.947231	0.995934	0.656441	0.806447	0.851956	63.7	63.97	45.26	19.66	63.97	101.1	26.3	39.6	180.3	121.2	131.5
FALSE	Medium	None	Q9NQH7	Xaa-Pro aminopeptidase 3 OS=Homo sapiens OX=9606 GN=XPNPEP3 PE=1 SV=1	0.047	1.79	1	1	3	1	507	57	6.83	0	1	metabolic process	mitochondrion	catalytic activity;metal ion binding	Pf00557, Pf05195	63929	ENSG00000196236.12	XPNPEP3	22				0	0	0.238	0.194	0.523	0.425	0.216	0.633863	0.316404	0.932532	0.894845	0.821394	72.42	71.15	41.84	39.85	50.72	216.9	68.9	48.7	94.7	124	46.8
FALSE	High	IsMasterProtein	Q96DI7	U5 small nuclear ribonucleoprotein 40 kDa protein OS=Homo sapiens OX=9606 GN=SNRNP40 PE=1 SV=1	0	36.353	31	7	15	7	357	39.3	8.1	9.4	7	cell organization and biogenesis;metabolic process	cytosol;nucleus;spliceosomal complex	protein binding;RNA binding	Pf00400	9410	ENSG00000060688.12	SNRNP40	1	Spliceosome	mRNA Splicing - Major Pathway; mRNA Splicing - Minor Pathway	mRNA Processing	7	0	0.379	0.231	0.378	0.25	0.404	0.82224	0.445147	0.794917	0.510572	0.950864	52.63	96.74	55.47	88.66	95.23	280.9	85	34	103.1	68.4	28.6
FALSE	High	IsMasterProtein	P14174	Macrophage migration inhibitory factor OS=Homo sapiens OX=9606 GN=MIF PE=1 SV=4	0.005	3.841	10	1	5	1	115	12.5	7.88	0	1	cell organization and biogenesis;cell proliferation;cellular component movement;defense response;metabolic process;regulation of biological process;response to stimulus;transport	cell surface;cytoplasm;cytosol;extracellular;organelle lumen	catalytic activity;protein binding	Pf01187	4282	ENSG00000276701.2; ENSG00000240972.1	MIF	22; CHR_HSCHR22_1_CTG7	Phenylalanine metabolism; Tyrosine metabolism	Gene and protein expression by JAK-STAT signaling after Interleukin-12 stimulation; Neutrophil degranulation; Interleukin-12 family signaling; Cell surface interactions at the vascular wall	Adipogenesis; Spinal Cord Injury	13	0	0.794	0.873	1.062	1.01	0.932	0.99043	0.922323	0.945065	0.895457	0.838037	41.76	76.54	92.6	14.15	17.74	81.9	66.9	128.9	156.7	85.4	80.2
FALSE	High	IsMasterProtein	Q99459	Cell division cycle 5-like protein OS=Homo sapiens OX=9606 GN=CDC5L PE=1 SV=2	0	69.203	30	14	43	14	802	92.2	8.18	12.2	14	cell differentiation;cell organization and biogenesis;metabolic process;regulation of biological process;response to stimulus	cytoplasm;membrane;nucleus;spliceosomal complex	DNA binding;protein binding;RNA binding	Pf00249, Pf11831, Pf13921	988	ENSG00000096401.7	CDC5L	6	Spliceosome	mRNA Splicing - Major Pathway		5	0	0.581	0.543	0.533	0.451	0.099	0.960993	0.935234	0.932532	0.895457	0.489061	60.02	79.91	50.43	69.19	104.28	183.7	113.7	113.1	103.8	80.6	5
FALSE	High	IsMasterProteinCandidate	Q9NR30-2	Isoform 2 of Nucleolar RNA helicase 2 OS=Homo sapiens OX=9606 GN=DDX21	0	32.218	18	8	17	8	715	79.6	9.38	5.52	8	cell differentiation;metabolic process;regulation of biological process;response to stimulus	cytoplasm;membrane;nucleus	catalytic activity;nucleotide binding;protein binding;RNA binding	Pf00270, Pf00271, Pf08152, Pf14617	9188	ENSG00000165732.12	DDX21	10				0	0	0.691	0.477	0.496	0.373	0.453	0.99043	0.896102	0.932532	0.839357	0.983456	44.11	74.66	63.95	59.94	73.41	210.3	102	82.8	69.1	57.3	78.6
FALSE	High	None	Q9UPZ9-2	Isoform 2 of Serine/threonine-protein kinase ICK OS=Homo sapiens OX=9606 GN=ICK	0.006	3.744	3	1	16	0	292	34	9.2	4.22	1	cell organization and biogenesis;cellular component movement;development;metabolic process;regulation of biological process;response to stimulus;transport	cytoplasm;cytosol;nucleus	catalytic activity;metal ion binding;nucleotide binding;protein binding	Pf00069, Pf07714, Pf14531	22858		ICK	6				0	0	0.868	0.136	0.78	0.466	0.825	0.99043	0.115051	0.996915	0.895457	0.838379	43.29	148.09	37.91	45.45	35.96	147.1	117.9	20	114.3	65.8	134.9
FALSE	High	IsMasterProteinCandidate	P22694-10	Isoform 10 of cAMP-dependent protein kinase catalytic subunit beta OS=Homo sapiens OX=9606 GN=PRKACB	0.005	4.01	8	2	4	2	321	37	8.16	0	2	cell organization and biogenesis;coagulation;metabolic process;regulation of biological process;response to stimulus	cytosol;membrane	catalytic activity;metal ion binding;nucleotide binding;protein binding	Pf00069, Pf07714, Pf14531	5567	ENSG00000142875.19	PRKACB	1			AMP-activated Protein Kinase (AMPK) Signaling; miRs in Muscle Cell Differentiation; Dopamine metabolism; Common Pathways Underlying Drug Addiction; Myometrial Relaxation and Contraction Pathways; G Protein Signaling Pathways; Chemokine signaling pathway; Calcium Regulation in the Cardiac Cell; Sudden Infant Death Syndrome (SIDS) Susceptibility Pathways	9	0	0.889	0.872	0.831	0.827	0.84	0.981954	0.922323	0.996915	0.935418	0.838379	74.32	74.32	74.32	64.11	61.84	117.9	94.6	92.8	122.7	87.4	84.5
FALSE	High	IsMasterProteinCandidate	Q16891-2	Isoform 2 of MICOS complex subunit MIC60 OS=Homo sapiens OX=9606 GN=IMMT	0	44.062	16	8	14	8	747	82.6	6.57	4.11	8	cell organization and biogenesis;cellular homeostasis	membrane;mitochondrion	protein binding;RNA binding	Pf07227, Pf09731	10989	ENSG00000132305.20	IMMT	2				0	0	0.259	0.258	0.319	0.292	0.202	0.542009	0.535149	0.659965	0.673681	0.790164	62.91	57.27	52.03	61.36	38.22	298.4	78.7	38.5	82.9	53.6	47.9
FALSE	High	None	P14136-2	Isoform 2 of Glial fibrillary acidic protein OS=Homo sapiens OX=9606 GN=GFAP	0	6.466	3	1	7	0	438	50.3	5.67	5.98	1	cell differentiation;cell organization and biogenesis;regulation of biological process;response to stimulus;transport	cytoplasm;cytoskeleton;cytosol;vacuole	catalytic activity;motor activity;protein binding;structural molecule activity;transporter activity	Pf00038, Pf01496, Pf01576, Pf04732, Pf05761, Pf12128, Pf13270, Pf14988	2670	ENSG00000131095.12	GFAP	17			Neural Crest Differentiation; Spinal Cord Injury	2	0	2.075	0.668	2.232	0.653	2.441	0.609109	0.995934	0.525718	0.99206	0.449924	79.72	84.32	82.28	128.93	103.11	118.5	154.2	37	158.8	12.1	119.5
FALSE	High	IsMasterProteinCandidate	Q9UKU7-2	Isoform 2 of Isobutyryl-CoA dehydrogenase, mitochondrial OS=Homo sapiens OX=9606 GN=ACAD8	0	4.942	9	2	4	2	288	31	9.09	0	2	metabolic process;regulation of biological process	organelle lumen	catalytic activity;nucleotide binding	Pf00441, Pf02770, Pf08028	27034	ENSG00000151498.11	ACAD8	11				0	0	1.13	0.859	1.296	0.975	1.096	0.917311	0.925815	0.932532	0.895457	0.799027	1.75	74.26	44.55	39.6	44.17	137.1	62.5	90.6	118	73.6	118.2
FALSE	Medium	IsMasterProteinCandidate	Q5H9R7-3	Isoform 3 of Serine/threonine-protein phosphatase 6 regulatory subunit 3 OS=Homo sapiens OX=9606 GN=PPP6R3	0.021	2.246	2	1	1	1	791	88.9	4.58	0	1	cell organization and biogenesis;regulation of biological process	cytosol;membrane	protein binding	Pf04499	55291	ENSG00000110075.14	PPP6R3	11				0	0
FALSE	High	IsMasterProteinCandidate	Q14203-6	Isoform 6 of Dynactin subunit 1 OS=Homo sapiens OX=9606 GN=DCTN1	0.007	3.242	1	1	1	1	1271	140.8	5.67	0	1	cell division;cell organization and biogenesis;cellular component movement;metabolic process;regulation of biological process;transport	chromosome;cytoplasm;cytoskeleton;cytosol;membrane	catalytic activity;motor activity;protein binding	Pf00261, Pf01302, Pf04111, Pf05622, Pf05667, Pf06160, Pf08317, Pf12128, Pf12329, Pf12455, Pf13166, Pf13514, Pf15035	1639	ENSG00000204843.12	DCTN1	2				0	0	100	100		100	100	9.18378e-17	1.05604e-16		9.57584e-17	4.39845e-17							153.4	305.6		66.9	74
FALSE	High	IsMasterProteinCandidate	Q9NZN8-2	Isoform 2 of CCR4-NOT transcription complex subunit 2 OS=Homo sapiens OX=9606 GN=CNOT2	0	13.339	22	3	10	3	365	40.8	6.25	0	3	cell differentiation;metabolic process;regulation of biological process;response to stimulus	cytoplasm;cytosol;membrane;nucleus	catalytic activity;protein binding	Pf04153	4848		CNOT2	12				0	0	0.818	0.879	0.796	0.651	0.184	0.99043	0.922104	0.996915	0.99206	0.774162	70.96	73.85	94.22	96.15	72.97	127.2	86.4	165.4	123	82.7	15.3
FALSE	High	IsMasterProtein	Q9HAH7-1	Isoform 1 of Probable fibrosin-1 OS=Homo sapiens OX=9606 GN=FBRS	0	28.916	16	5	30	5	487	51.8	9.28	2.18	5				Pf15336	64319		FBRS	16				0	0	1.797	1.524	1.785	1.512	1.788	0.820881	0.672025	0.738716	0.697915	0.629433	37.48	74.2	42.13	55.22	51.12	52	120.6	65.2	132.5	96.8	132.9
FALSE	High	IsMasterProteinCandidate	Q13761-2	Isoform 2 of Runt-related transcription factor 3 OS=Homo sapiens OX=9606 GN=RUNX3	0	26.287	21	5	38	5	429	45.9	9.33	0	5	cell differentiation;metabolic process;regulation of biological process;response to stimulus	cytoplasm;cytosol;nucleus	DNA binding;nucleotide binding;protein binding	Pf00853, Pf08504	864	ENSG00000020633.18	RUNX3	1			TYROBP Causal Network; Endochondral Ossification; TGF-beta Receptor Signaling; Sudden Infant Death Syndrome (SIDS) Susceptibility Pathways	4	0	1.013	1.192	1.539	1.39	1.275	0.99043	0.809662	0.831259	0.765021	0.76804	61.49	66.58	50.55	71.19	64.52	84.1	65.7	96.1	132.9	130.1	91
FALSE	High	None	Q96PK6-4	Isoform 4 of RNA-binding protein 14 OS=Homo sapiens OX=9606 GN=RBM14	0	75.308	66	4	209	0	119	13	8.35	142.09	4	cell organization and biogenesis;defense response;metabolic process;regulation of biological process;response to stimulus	cytoplasm;nucleus	protein binding;RNA binding	Pf00076, Pf13893, Pf14259	10432; 100526737	ENSG00000239306.4	RBM14; RBM14-RBM4	11				0	0	1.472	0.979	1.53	1.227	1.501	0.896008	0.887463	0.836466	0.839357	0.703384	54.09	102.15	59.43	72.83	65.38	58.8	138.6	52.6	108.7	95.2	146
FALSE	High	IsMasterProtein	Q15393	Splicing factor 3B subunit 3 OS=Homo sapiens OX=9606 GN=SF3B3 PE=1 SV=4	0	142.925	23	20	130	20	1217	135.5	5.26	59.54	20	cell organization and biogenesis;metabolic process;regulation of biological process	nucleus;spliceosomal complex	protein binding;RNA binding	Pf03178, Pf10433	23450	ENSG00000189091.12	SF3B3	16	Spliceosome	mRNA Splicing - Major Pathway; mRNA Splicing - Minor Pathway	mRNA Processing	7	0	0.292	0.219	0.282	0.234	0.04	0.631072	0.40533	0.549394	0.452266	0.107529	65.23	66.49	49.24	58.2	99.16	287.7	86.6	52.4	80.5	62.9	29.9
FALSE	High	IsMasterProteinCandidate	Q8N1F7-2	Isoform 2 of Nuclear pore complex protein Nup93 OS=Homo sapiens OX=9606 GN=NUP93	0	6.537	6	2	9	2	696	79.8	6.18	0	2	cell organization and biogenesis;cellular component movement;metabolic process;regulation of biological process;response to stimulus;transport	membrane	protein binding;structural molecule activity	Pf04097	9688	ENSG00000102900.12	NUP93	16				0	0	1.232	1.24	1.18	1.614	0.763	0.896008	0.79369	0.932532	0.637771	0.858848	52.74	69.34	36.31	69.49	58.45	78	138.7	79.4	136.9	46.8	120.1
FALSE	High	IsMasterProtein	Q7Z7C8	Transcription initiation factor TFIID subunit 8 OS=Homo sapiens OX=9606 GN=TAF8 PE=1 SV=1	0	24.195	23	4	20	4	310	34.2	6.46	9.52	4	cell differentiation;cell proliferation;development;metabolic process;regulation of biological process	cytoplasm;nucleus	protein binding	Pf07524, Pf10406	129685	ENSG00000137413.15	TAF8	6	Basal transcription factors	RNA polymerase II transcribes snRNA genes		4	0	1.204	1.182	1.341	1.234	0.142	0.939275	0.809662	0.912812	0.839357	0.676652	74.84	85.77	61.82	64.53	60.32	82.6	125.6	131.1	141.6	112.6	6.4
FALSE	High	IsMasterProtein	P05166	Propionyl-CoA carboxylase beta chain, mitochondrial OS=Homo sapiens OX=9606 GN=PCCB PE=1 SV=3	0	431.043	69	33	1327	33	539	58.2	7.64	1529.64	33	metabolic process	cytosol;mitochondrion;organelle lumen	catalytic activity;nucleotide binding;protein binding	Pf01039	5096	ENSG00000114054.13	PCCB	3	Valine, leucine and isoleucine degradation; Metabolic pathways; Propanoate metabolism; Glyoxylate and dicarboxylate metabolism; Carbon metabolism	Defective HLCS causes multiple carboxylase deficiency; Biotin transport and metabolism; Propionyl-CoA catabolism		18	0	1.487	1.155	1.56	1.108	1.821	0.896008	0.816229	0.81814	0.877798	0.620243	58.7	63.39	49.03	54.43	54.78	67.1	118.3	82.2	104.4	77.7	150.3
FALSE	High	IsMasterProteinCandidate	P22694-6	Isoform 6 of cAMP-dependent protein kinase catalytic subunit beta OS=Homo sapiens OX=9606 GN=PRKACB	0.005	4.01	7	2	4	2	357	41.3	8.56	0	2	cell organization and biogenesis;coagulation;metabolic process;regulation of biological process;response to stimulus	cytosol;membrane	catalytic activity;metal ion binding;nucleotide binding;protein binding	Pf00069, Pf07714, Pf14531	5567	ENSG00000142875.19	PRKACB	1			AMP-activated Protein Kinase (AMPK) Signaling; miRs in Muscle Cell Differentiation; Dopamine metabolism; Common Pathways Underlying Drug Addiction; Myometrial Relaxation and Contraction Pathways; G Protein Signaling Pathways; Chemokine signaling pathway; Calcium Regulation in the Cardiac Cell; Sudden Infant Death Syndrome (SIDS) Susceptibility Pathways	9	0	0.889	0.872	0.831	0.827	0.84	0.981954	0.922323	0.996915	0.935418	0.838379	74.32	74.32	74.32	64.11	61.84	117.9	94.6	92.8	122.7	87.4	84.5
FALSE	High	IsMasterProtein	O60907-2	Isoform 2 of F-box-like/WD repeat-containing protein TBL1X OS=Homo sapiens OX=9606 GN=TBL1X	0	78.263	36	10	136	6	526	57	6.06	67.86	10	cell organization and biogenesis;metabolic process;regulation of biological process;response to stimulus	nucleus	DNA binding;protein binding	Pf00400, Pf08513, Pf08662	6907	ENSG00000101849.15	TBL1X	X			Ectoderm Differentiation	1	0	1.826	2.455	2.6	2.996	0.628	0.814608	0.279968	0.408298	0.181006	0.912873	95.44	95.11	53.73	86.71	69.19	40.5	94.8	135.8	172.4	131.9	24.7
FALSE	High	None	Q659C4-9	Isoform 9 of La-related protein 1B OS=Homo sapiens OX=9606 GN=LARP1B	0	7.705	2	1	1	1	787	90.3	7.44	2.33	1		nucleus	protein binding;RNA binding	Pf05383	55132		LARP1B	4				0	0	0.434	0.388	0.649	0.483	0.01	0.939275	0.810534	0.965936	0.896689	4.39845e-17	45.99	50.31	17.59	97.66		187.6	82.4	87	121.7	121.3
FALSE	High	IsMasterProtein	P54252	Ataxin-3 OS=Homo sapiens OX=9606 GN=ATXN3 PE=1 SV=5	0	19.779	22	5	5	5	361	41.2	4.78	2.36	5												0	0	0.763	0.494	1.118	0.519	0.556	0.99043	0.908285	0.932532	0.917443	0.951188	108.84	99.14	126.52	103.48	108.38	365.1	33.5	85.6	68.6	22.8	24.4
FALSE	High	None	Q13950-2	Isoform 2 of Runt-related transcription factor 2 OS=Homo sapiens OX=9606 GN=RUNX2	0	4.105	3	1	18	1	507	55	9.11	0	1	cell differentiation;metabolic process;regulation of biological process;response to stimulus	cytosol;nucleus	DNA binding;nucleotide binding;protein binding	Pf00853, Pf08504	860	ENSG00000124813.20	RUNX2	6		Regulation of RUNX2 expression and activity; RUNX2 regulates genes involved in differentiation of myeloid cells; YAP1- and WWTR1 (TAZ)-stimulated gene expression; RUNX2 regulates osteoblast differentiation; RUNX2 regulates genes involved in cell migration; RUNX1 regulates transcription of genes involved in differentiation of myeloid cells; RUNX2 regulates chondrocyte maturation	Androgen receptor signaling pathway; Bone Morphogenic Protein (BMP) Signalling and Regulation; Interleukin-11 Signaling Pathway; TGF-beta Signaling Pathway; Hypothesized Pathways in Pathogenesis of Cardiovascular Disease; TGF-B Signaling in Thyroid Cells for Epithelial-Mesenchymal Transition; Development of pulmonary dendritic cells and macrophage subsets; Role of Osx and miRNAs in tooth developm…	23	0	0.502	0.637	1.546	0.875	0.449	0.968228	0.993592	0.825876	0.919131	0.980873	29.47	23.43	58.44	60.77	44.17	115.6	65.4	73.6	188.5	101.2	55.6
FALSE	High	IsMasterProteinCandidate	O15371-3	Isoform 3 of Eukaryotic translation initiation factor 3 subunit D OS=Homo sapiens OX=9606 GN=EIF3D	0	20.166	15	4	13	4	533	62	5.63	20.62	4	cell organization and biogenesis;metabolic process;regulation of biological process	cytoplasm;cytosol;membrane	protein binding;RNA binding	Pf05091	8664		EIF3D	22			Translation Factors	1	0	0.382	0.349	0.411	0.398	0.233	0.87012	0.764874	0.855983	0.871855	0.834095	33.57	66.03	43.46	34.3	65.97	243.9	77.4	75.8	74.2	82.7	46
FALSE	High	None	Q9BXA9-2	Isoform 1 of Sal-like protein 3 OS=Homo sapiens OX=9606 GN=SALL3	0.005	3.943	1	1	6	1	1228	127.3	6.54	0	1	cell differentiation;metabolic process;regulation of biological process;response to stimulus	nucleus	DNA binding;metal ion binding	Pf00096, Pf13465, Pf13894	27164	ENSG00000277015.4; ENSG00000256463.8	SALL3	18; CHR_HSCHR18_ALT2_CTG2_1				0	0	1.892	2.176	1.291	0.721	0.073	0.654161	0.372568	0.932532	0.985182	0.32109	81.37	133.51	76.78	63.86	63.86	62.8	118.7	287.6	81	45.3	4.6
FALSE	Low	None	P13929-3	Isoform 3 of Beta-enolase OS=Homo sapiens OX=9606 GN=ENO3	0.053	1.349	4	1	1	1	391	42.2	7.97	0	1	metabolic process	cytosol;membrane	catalytic activity;metal ion binding	Pf00113, Pf03952, Pf13378	2027	ENSG00000108515.17	ENO3	17			Glycolysis and Gluconeogenesis	1	0	0.079	0.733	0.933	0.668	0.129	0.0559942	0.981988	0.966774	0.995728	0.637547	16.97	40.3	31.65	28.13	43.06	159.9	12.7	117.3	168	116.7	25.5
FALSE	High	IsMasterProteinCandidate	Q15046-2	Isoform Mitochondrial of Lysine--tRNA ligase OS=Homo sapiens OX=9606 GN=KARS	0	8.343	4	2	3	2	625	71.5	6.81	2.23	2	metabolic process;regulation of biological process;response to stimulus	cytosol;membrane;mitochondrion;nucleus;organelle lumen	catalytic activity;nucleotide binding;protein binding;RNA binding	Pf00152, Pf00587, Pf01336	3735	ENSG00000065427.14	KARS	16				0	0	0.212	0.432	0.376	0.483	0.17	0.542962	0.859787	0.794917	0.896689	0.751687	57.49	59.4	46.01	80.93	45.59	245.2	41	146.3	45.6	77.1	44.8
FALSE	High	None	Q13085-3	Isoform 3 of Acetyl-CoA carboxylase 1 OS=Homo sapiens OX=9606 GN=ACACA	0	584.505	48	77	865	77	2268	257.1	6.61	517.96	77	cell organization and biogenesis;metabolic process;regulation of biological process;response to stimulus;transport	cytoskeleton;cytosol;mitochondrion	catalytic activity;metal ion binding;nucleotide binding;protein binding	Pf00289, Pf00364, Pf01039, Pf02222, Pf02655, Pf02785, Pf02786, Pf07478, Pf08326, Pf13535, Pf15632	31	ENSG00000278540.4; ENSG00000275176.4	ACACA	17; CHR_HSCHR17_7_CTG4			AMP-activated Protein Kinase (AMPK) Signaling; Sterol Regulatory Element-Binding Proteins (SREBP) signalling; Leptin signaling pathway; Corticotropin-releasing hormone signaling pathway; Mesodermal Commitment Pathway; Fatty Acid Biosynthesis; VEGFA-VEGFR2 Signaling Pathway; Focal Adhesion-PI3K-Akt-mTOR-signaling pathway; Leptin and adiponectin	9	0	1.705	1.565	1.409	0.92	1.461	0.8596	0.645709	0.883931	0.89952	0.715599	77.94	87.36	75.56	78.78	87.53	78.4	118.9	121.4	93.2	61.5	126.6
FALSE	Medium	None	Q96J02-3	Isoform 3 of E3 ubiquitin-protein ligase Itchy homolog OS=Homo sapiens OX=9606 GN=ITCH	0.047	1.798	3	1	1	1	752	86.4	5.64	0	1	cell death;defense response;metabolic process;regulation of biological process;response to stimulus	cytoplasm;cytosol;endosome;membrane	catalytic activity;protein binding	Pf00397, Pf00632	83737	ENSG00000078747.14	ITCH	20			TGF-beta Signaling Pathway; VEGFA-VEGFR2 Signaling Pathway; EGF/EGFR Signaling Pathway; Notch Signaling Pathway	4	0
FALSE	Medium	None	Q06787-8	Isoform 8 of Synaptic functional regulator FMR1 OS=Homo sapiens OX=9606 GN=FMR1	0.043	1.835	1	1	1	0	586	66.2	8.47	0	1	metabolic process;regulation of biological process;response to stimulus;transport	chromosome;cytoplasm;cytosol;membrane;nucleus;ribosome	protein binding;RNA binding;translation regulator activity	Pf00013, Pf05641, Pf12235, Pf13014	2332	ENSG00000102081.13	FMR1	X			Serotonin and anxiety	1	0	0.973	0.419	1.276	0.831	0.309	0.960993	0.844451	0.932532	0.935418	0.865477	45.48	119.88	50.06	36.57	36.57	131.2	127.7	26.5	164.9	109	40.6
FALSE	High	IsMasterProtein	P49792	E3 SUMO-protein ligase RanBP2 OS=Homo sapiens OX=9606 GN=RANBP2 PE=1 SV=2	0	71.354	9	18	49	18	3224	358	6.2	8.32	18	cell organization and biogenesis;metabolic process;regulation of biological process;response to stimulus;transport	cytoplasm;cytosol;membrane;mitochondrion;nucleus	catalytic activity;enzyme regulator activity;metal ion binding;protein binding;RNA binding	Pf00160, Pf00515, Pf00638, Pf00641, Pf07719, Pf12185, Pf13414, Pf13432, Pf14559	5903	ENSG00000153201.15	RANBP2	2	RNA transport	Rev-mediated nuclear export of HIV RNA; ISG15 antiviral mechanism; NEP/NS2 Interacts with the Cellular Export Machinery; Separation of Sister Chromatids; tRNA processing in the nucleus; Transcriptional regulation by small RNAs; Nuclear Pore Complex (NPC) Disassembly; Regulation of Glucokinase by Glucokinase Regulatory Protein; Vpr-mediated nuclear import of PICs; Regulation of HSF1-mediated heat …		77	0	0.686	0.911	1.021	0.573	0.24	0.99043	0.908285	0.957683	0.951014	0.836677	107.62	95.64	85.25	104.71	93.63	181.1	99.5	122	106.2	70.6	20.6
FALSE	High	IsMasterProteinCandidate	Q96KQ7-2	Isoform 2 of Histone-lysine N-methyltransferase EHMT2 OS=Homo sapiens OX=9606 GN=EHMT2	0	4.056	3	1	1	1	1176	128.9	5.54	0	1	cell communication;cell organization and biogenesis;metabolic process;regulation of biological process;response to stimulus	nucleus	catalytic activity;metal ion binding;protein binding	Pf00023, Pf00856, Pf05033, Pf12796, Pf13606, Pf13637, Pf13857	10919	ENSG00000227333.8; ENSG00000236759.7; ENSG00000206376.9; ENSG00000204371.11	EHMT2	6; CHR_HSCHR6_MHC_DBB_CTG1; CHR_HSCHR6_MHC_COX_CTG1; CHR_HSCHR6_MHC_QBL_CTG1			Histone Modifications	1	0	0.01	0.01	0.01	0.01	0.01	9.18378e-17	1.05604e-16	1.07138e-16	9.57584e-17	4.39845e-17						600
FALSE	High	IsMasterProteinCandidate	P39880-3	Isoform 3 of Homeobox protein cut-like 1 OS=Homo sapiens OX=9606 GN=CUX1	0	15.368	3	4	13	4	1516	165.6	5.86	4.31	4	cell organization and biogenesis;cellular component movement;development;metabolic process;regulation of biological process;transport	cytoplasm;cytoskeleton;cytosol;Golgi;membrane;nucleus	catalytic activity;DNA binding;motor activity;protein binding	Pf00046, Pf00261, Pf00769, Pf01576, Pf02376, Pf02463, Pf04111, Pf04156, Pf05557, Pf05622, Pf05701, Pf05911, Pf06160, Pf07902, Pf07926, Pf09726, Pf09731, Pf09787, Pf10174, Pf10186, Pf11559, Pf12072, Pf12128, Pf12729, Pf13166, Pf13514, Pf13851, Pf14915, Pf15066, Pf15397, Pf15619	1523	ENSG00000257923.9	CUX1	7				0	0	0.777	0.685	0.7	0.468	0.01	0.99043	0.995934	0.987039	0.895457	4.39845e-17	47.99	57.08	45.05	48.04		201.5	78.3	166.6	86.8	66.9
FALSE	High	IsMasterProteinCandidate	Q9Y4E1-2	Isoform 2 of WASH complex subunit 2C OS=Homo sapiens OX=9606 GN=WASHC2C	0	13.254	6	3	3	3	1310	143.6	4.79	0	3	regulation of biological process;transport	cytosol;endosome;membrane	protein binding	Pf15255	253725		FAM21C; WASHC2C	10				0	0	0.433	0.523	0.321	0.182	0.01	0.926311	0.922323	0.66428	0.278591	4.39845e-17	45.44	9.32	69.38	68.81		361.6	69.6	71.3	61.3	36.2
FALSE	High	None	P15884-13	Isoform 13 of Transcription factor 4 OS=Homo sapiens OX=9606 GN=TCF4	0.007	3.617	2	1	3	1	647	69.1	7.34	0	1	cell organization and biogenesis;metabolic process;regulation of biological process	nucleus	DNA binding;protein binding	Pf00010	6925	ENSG00000196628.15	TCF4	18			Neural Crest Differentiation; Corticotropin-releasing hormone signaling pathway; Mesodermal Commitment Pathway; Wnt Signaling Pathway Netpath; Regulation of Wnt/B-catenin Signaling by Small Molecule Compounds; Development of pulmonary dendritic cells and macrophage subsets	6	0	0.624	1.259	0.655	0.319	0.28	0.99043	0.778859	0.965936	0.739358	0.83907	37.92	91.55	37.92	37.92	37.92	129.1	80.6	228.4	84.6	41.2	36.1
FALSE	High	None	Q7L576-2	Isoform 2 of Cytoplasmic FMR1-interacting protein 1 OS=Homo sapiens OX=9606 GN=CYFIP1	0	33.192	7	5	91	5	822	94.4	7.06	52.59	5	cell growth;cell organization and biogenesis;regulation of biological process;response to stimulus;transport	cytosol;extracellular;organelle lumen	protein binding;RNA binding	Pf05994	23191	ENSG00000273749.4	CYFIP1	15			Brain-Derived Neurotrophic Factor (BDNF) signaling pathway; G13 Signaling Pathway	2	0	1.171	0.769	1.217	1.04	0.957	0.960918	0.96497	0.932532	0.895457	0.836677	33.64	86.2	28.8	34.65	77.16	68.1	129	78.8	107.9	79.7	136.6
FALSE	High	IsMasterProtein	Q16514	Transcription initiation factor TFIID subunit 12 OS=Homo sapiens OX=9606 GN=TAF12 PE=1 SV=1	0	4.967	9	1	6	1	161	17.9	7.99	0	1	cell organization and biogenesis;metabolic process;regulation of biological process	nucleus	catalytic activity;DNA binding;protein binding	Pf00125, Pf00808, Pf03847	6883	ENSG00000120656.11	TAF12	1	Basal transcription factors	RNA Polymerase II Transcription Initiation; HIV Transcription Initiation; RNA Polymerase II Transcription Pre-Initiation And Promoter Opening; HATs acetylate histones; RNA Polymerase II HIV Promoter Escape; Regulation of TP53 Activity through Phosphorylation; RNA Polymerase II Pre-transcription Events; RNA Polymerase II Promoter Escape	Eukaryotic Transcription Initiation	24	0	1.043	0.911	0.639	0.292	0.01	0.963236	0.908285	0.965936	0.674854	4.39845e-17	28.38	36.28	66.02	17.23		164.5	164.9	149.9	72.7	48
FALSE	High	IsMasterProtein	Q15542	Transcription initiation factor TFIID subunit 5 OS=Homo sapiens OX=9606 GN=TAF5 PE=1 SV=3	0	65.376	27	14	70	14	800	86.8	5.64	23.55	14	cell organization and biogenesis;metabolic process;regulation of biological process	cytoskeleton;nucleus	catalytic activity;DNA binding;protein binding	Pf00400, Pf04494, Pf08662	6877	ENSG00000148835.10	TAF5	10	Basal transcription factors; Herpes simplex infection	RNA polymerase II transcribes snRNA genes; RNA Polymerase II Transcription Initiation; HIV Transcription Initiation; RNA Polymerase II Transcription Pre-Initiation And Promoter Opening; RNA Polymerase II HIV Promoter Escape; Regulation of TP53 Activity through Phosphorylation; RNA Polymerase II Pre-transcription Events; RNA Polymerase II Promoter Escape	Eukaryotic Transcription Initiation	23	0	0.701	0.782	0.861	0.706	0.152	0.99043	0.961345	0.995379	0.991047	0.711245	74.21	80.68	72.43	74.87	108.11	147.4	124.2	113.1	119.1	87.6	8.6
FALSE	High	None	Q9H6R4-2	Isoform 2 of Nucleolar protein 6 OS=Homo sapiens OX=9606 GN=NOL6	0	4.395	2	1	1	1	1007	112.2	7.74	0	1	metabolic process;transport	chromosome;mitochondrion;nucleus	RNA binding	Pf03813	65083		NOL6	9				0	0
FALSE	High	IsMasterProtein	Q14974	Importin subunit beta-1 OS=Homo sapiens OX=9606 GN=KPNB1 PE=1 SV=2	0	68.331	13	9	32	9	876	97.1	4.78	22.6	9	cell organization and biogenesis;cellular component movement;metabolic process;regulation of biological process;response to stimulus;transport	cytoplasm;cytosol;extracellular;membrane;nucleus;organelle lumen	metal ion binding;protein binding;RNA binding;transporter activity	Pf02985, Pf03810, Pf13513, Pf13646	3837	ENSG00000108424.9	KPNB1	17	RNA transport	ISG15 antiviral mechanism; NS1 Mediated Effects on Host Pathways; Nuclear import of Rev protein; Neutrophil degranulation; Regulation of cholesterol biosynthesis by SREBP (SREBF); Transport of Ribonucleoproteins into the Host Nucleus; Activation of DNA fragmentation factor	Sterol Regulatory Element-Binding Proteins (SREBP) signalling	29	0	0.484	0.369	0.583	0.512	0.065	0.917311	0.798888	0.945065	0.912297	0.280721	62.18	26.89	47.47	41.56	61.21	218.3	77	58.8	142.4	91.3	12.3
FALSE	High	IsMasterProtein	Q9Y224	RNA transcription, translation and transport factor protein OS=Homo sapiens OX=9606 GN=RTRAF PE=1 SV=1	0	9.539	15	2	7	2	244	28.1	6.65	0	2	metabolic process;regulation of biological process;transport	cytoplasm;cytoskeleton;cytosol;nucleus	protein binding;RNA binding	Pf10036	51637	ENSG00000087302.8	C14orf166; RTRAF	14		tRNA processing in the nucleus		3	0	0.904	0.815	1.3	0.849	0.41	0.977331	0.944144	0.932532	0.933865	0.952352	49.64	60.12	46.81	33.79	19.97	115.7	118.8	90.3	154.3	92.3	28.6
FALSE	Medium	IsMasterProtein	P19367	Hexokinase-1 OS=Homo sapiens OX=9606 GN=HK1 PE=1 SV=3	0.023	2.188	1	1	1	1	917	102.4	6.8	0	1	cellular homeostasis;metabolic process;regulation of biological process	cytosol;membrane;mitochondrion	catalytic activity;nucleotide binding;protein binding	Pf00349, Pf03727	3098	ENSG00000156515.21	HK1	10	HIF-1 signaling pathway; Metabolic pathways; Fructose and mannose metabolism; Carbon metabolism; Carbohydrate digestion and absorption; Neomycin, kanamycin and gentamicin biosynthesis; Galactose metabolism; Amino sugar and nucleotide sugar metabolism; Central carbon metabolism in cancer; Glycolysis / Gluconeogenesis; Insulin signaling pathway; Starch and sucrose metabolism; Type II diabetes melli…	Glycolysis; Defective HK1 causes hexokinase deficiency (HK deficiency)	Cori Cycle; Photodynamic therapy-induced HIF-1 survival signaling; Glycolysis and Gluconeogenesis; Glucuronidation	25	0	0.773	0.01	1.045	0.169	0.703	0.99043	1.05604e-16	0.945065	0.232177	0.878039	48.83		50.17	41.3	50.8	163.5	132.6		165.3	21.2	117.4
FALSE	Medium	IsMasterProteinCandidate	O43318-2	Isoform 1A of Mitogen-activated protein kinase kinase kinase 7 OS=Homo sapiens OX=9606 GN=MAP3K7	0.034	1.976	2	1	1	1	579	64.2	6.67	0	1	cell death;cell organization and biogenesis;metabolic process;regulation of biological process;response to stimulus	cytosol;membrane;nucleus	catalytic activity;metal ion binding;nucleotide binding;protein binding;signal transducer activity	Pf00069, Pf01636, Pf03962, Pf07714	6885	ENSG00000135341.17	MAP3K7	6			Regulation of toll-like receptor signaling pathway; IL-1 signaling pathway; RANKL/RANK (Receptor activator of NFKB (ligand)) Signaling Pathway; TNF related weak inducer of apoptosis (TWEAK) Signaling Pathway; IL17 signaling pathway; B Cell Receptor Signaling Pathway; TNF alpha Signaling Pathway; EBV LMP1 signaling; Structural Pathway of Interleukin 1 (IL-1); Cardiac Hypertrophic Response; NLR Pro…	25	0	0.342	0.503	1.361	0.71	0.478	0.861896	0.914242	0.908027	0.988585	0.997622	6.43	6.43	6.62	36.99	33.28	139.9	47.8	70.4	189.7	83	69.3
FALSE	High	IsMasterProtein	P50991	T-complex protein 1 subunit delta OS=Homo sapiens OX=9606 GN=CCT4 PE=1 SV=4	0	254.528	57	26	568	25	539	57.9	7.83	395.06	26	metabolic process;regulation of biological process;transport	cytoplasm;cytoskeleton;cytosol	nucleotide binding;protein binding;RNA binding	Pf00118	10575	ENSG00000115484.14	CCT4	2		BBSome-mediated cargo-targeting to cilium; Prefoldin mediated transfer of substrate to CCT/TriC; Cooperation of PDCL (PhLP1) and TRiC/CCT in G-protein beta folding; Association of TriC/CCT with target proteins during biosynthesis; Formation of tubulin folding intermediates by CCT/TriC; Folding of actin by CCT/TriC		13	0	3.68	3.473	5.036	3.95	0.502	0.305418	0.115051	0.0766549	0.0804967	0.982111	60.41	77.55	48.91	60.94	66.07	26.5	133.8	114.3	172.5	136.5	16.4
FALSE	High	IsMasterProtein	Q15648	Mediator of RNA polymerase II transcription subunit 1 OS=Homo sapiens OX=9606 GN=MED1 PE=1 SV=4	0	6.774	2	2	4	2	1581	168.4	8.73	0	2	cell differentiation;cell organization and biogenesis;cell proliferation;development;metabolic process;regulation of biological process;response to stimulus;transport	chromosome;membrane;nucleus	catalytic activity;DNA binding;protein binding;receptor activity	Pf10744	5469	ENSG00000125686.11	MED1	17	Thyroid hormone signaling pathway; Endocrine resistance	Nuclear Receptor transcription pathway; Transcriptional regulation of white adipocyte differentiation; Activation of gene expression by SREBF (SREBP); YAP1- and WWTR1 (TAZ)-stimulated gene expression; Transcriptional activation of mitochondrial biogenesis; RORA activates gene expression; PPARA activates gene expression; BMAL1:CLOCK,NPAS2 activates circadian gene expression; RUNX3 regulates YAP1-m…	Energy Metabolism; H19 action Rb-E2F1 signaling and CDK-beta-catenin activity	26	0	0.01	0.292	0.718	0.01	0.01	9.18378e-17	0.649682	0.996517	9.57584e-17	4.39845e-17		76.16	75.31			341.5		99.8	158.7
FALSE	High	None	P56524-2	Isoform 2 of Histone deacetylase 4 OS=Homo sapiens OX=9606 GN=HDAC4	0	25.734	11	6	21	6	972	106.3	7.03	3.08	6	cell differentiation;cell organization and biogenesis;defense response;metabolic process;regulation of biological process;response to stimulus	cytoplasm;cytosol;nucleus	catalytic activity;DNA binding;metal ion binding;protein binding	Pf00850, Pf12203	9759	ENSG00000068024.16	HDAC4	2			MicroRNAs in cardiomyocyte hypertrophy; Cell Cycle; TarBasePathway; Neural Crest Differentiation; Cardiac Hypertrophic Response; Initiation of transcription and translation elongation at the HIV-1 LTR; ATM Signaling Network in Development and Disease; VEGFA-VEGFR2 Signaling Pathway; Endochondral Ossification	9	0	0.816	0.747	1.078	0.782	0.408	0.999801	0.973494	0.942835	0.957817	0.951188	44.18	47.91	39.39	46.85	49.59	120.4	102.3	104.2	143.9	100.4	28.8
FALSE	Medium	None	Q15631-2	Isoform 2 of Translin OS=Homo sapiens OX=9606 GN=TSN	0.023	2.176	14	1	1	1	148	17.3	7.23	0	1	metabolic process;response to stimulus	cytosol;nucleus	catalytic activity;DNA binding;protein binding;RNA binding	Pf01997	7247	ENSG00000211460.11	TSN	2				0	0	0.01	0.01	0.01	0.01	0.01	9.18378e-17	1.05604e-16	1.07138e-16	9.57584e-17	4.39845e-17						600
FALSE	High	IsMasterProteinCandidate	Q5T3I0-3	Isoform 3 of G patch domain-containing protein 4 OS=Homo sapiens OX=9606 GN=GPATCH4	0	15.297	6	2	3	2	451	50.9	9.63	3.79	2			protein binding;RNA binding	Pf01585	54865		GPATCH4	1				0	0	0.293	0.01	0.794	0.01	0.01	0.804891	1.05604e-16	0.996915	9.57584e-17	4.39845e-17	22.58		41.78			398.3	52.1		149.6
FALSE	Medium	IsMasterProtein	Q8TDZ2	[F-actin]-monooxygenase MICAL1 OS=Homo sapiens OX=9606 GN=MICAL1 PE=1 SV=2	0.034	1.971	1	1	1	1	1067	117.8	6.4	0	1	cell organization and biogenesis;coagulation;metabolic process;regulation of biological process;response to stimulus	cytoplasm;cytoskeleton;cytosol	catalytic activity;metal ion binding;nucleotide binding;protein binding	Pf00307, Pf00412, Pf00890, Pf01266, Pf01494, Pf07992, Pf11971, Pf12130, Pf13450	64780	ENSG00000135596.17	MICAL1	6		Factors involved in megakaryocyte development and platelet production		2	0	0.203	0.219	0.01	0.414	0.01	0.512723	0.40533	1.07138e-16	0.877798	4.39845e-17	61.24	60.25		61.24		326.7	66.4	71.6		135.2
FALSE	Medium	IsMasterProteinCandidate	Q99538-2	Isoform 2 of Legumain OS=Homo sapiens OX=9606 GN=LGMN	0.012	2.653	5	1	1	1	376	42.9	6.37	0	1	metabolic process;regulation of biological process;response to stimulus	endosome;organelle lumen;vacuole	catalytic activity	Pf01650	5641	ENSG00000100600.14	LGMN	14				0	0	0.01	0.545	0.828	0.958	0.01	9.18378e-17	0.935499	0.996915	0.895457	4.39845e-17		22.43	22.43	92.39		180.1		98.2	149.1	172.5
FALSE	High	IsMasterProtein	Q8IZP0	Abl interactor 1 OS=Homo sapiens OX=9606 GN=ABI1 PE=1 SV=4	0	52.738	15	5	83	5	508	55	7.06	38.32	5	cell organization and biogenesis;cellular component movement;metabolic process;regulation of biological process;response to stimulus	cytoplasm;cytoskeleton;cytosol;endoplasmic reticulum;membrane;nucleus	enzyme regulator activity;protein binding	Pf00018, Pf07653, Pf07815, Pf14604	10006	ENSG00000136754.16	ABI1	10		Regulation of actin dynamics for phagocytic cup formation; VEGFA-VEGFR2 Pathway; RHO GTPases Activate WASPs and WAVEs	EGF/EGFR Signaling Pathway	12	0	1.659	1.264	1.254	1.128	1.012	0.862317	0.778859	0.932532	0.872159	0.825441	49.07	84.82	53.49	53.69	73.35	80.3	118.3	119.9	97.1	85.7	98.6
FALSE	High	IsMasterProtein	P35998	26S proteasome regulatory subunit 7 OS=Homo sapiens OX=9606 GN=PSMC2 PE=1 SV=3	0	40.839	27	11	29	11	433	48.6	5.95	4.18	11	cell differentiation;metabolic process;regulation of biological process;response to stimulus;transport	cytoplasm;cytosol;extracellular;membrane;nucleus;organelle lumen;proteasome	catalytic activity;nucleotide binding;protein binding	Pf00004, Pf00158, Pf07724, Pf07726, Pf07728, Pf13191, Pf13401	5701	ENSG00000161057.11	PSMC2	7	Proteasome; Epstein-Barr virus infection	Regulation of RAS by GAPs; CDT1 association with the CDC6:ORC:origin complex; Downstream TCR signaling; UCH proteinases; NIK-->noncanonical NF-kB signaling; Hh mutants that don't undergo autocatalytic processing are degraded by ERAD; SCF-beta-TrCP mediated degradation of Emi1; Neutrophil degranulation; Cross-presentation of soluble exogenous antigens (endosomes); Separation of Sister Chromatids; …	Proteasome Degradation; Parkin-Ubiquitin Proteasomal System pathway	153	0	0.463	0.365	0.343	0.239	0.189	0.896008	0.790372	0.735935	0.472473	0.779253	63.87	67.38	80.35	65.27	96.09	197.3	109.2	90.8	60.7	62.6	79.3
FALSE	High	IsMasterProtein	P12236	ADP/ATP translocase 3 OS=Homo sapiens OX=9606 GN=SLC25A6 PE=1 SV=4	0	86.266	48	13	355	3	298	32.8	9.74	187.89	13	cell death;cell organization and biogenesis;regulation of biological process;response to stimulus;transport	membrane;mitochondrion;nucleus	protein binding;transporter activity	Pf00153	293	ENSG00000169100.13	SLC25A6	X|Y; X	Huntington's disease; Parkinson's disease; cGMP-PKG signaling pathway; Calcium signaling pathway; HTLV-I infection; Influenza A	Mitochondrial protein import; Regulation of insulin secretion; Vpr-mediated induction of apoptosis by mitochondrial outer membrane permeabilization; Influenza Virus Induced Apoptosis; Metabolism of proteins	Electron Transport Chain	21	2	1.109	0.613	1.173	0.766	0.993	0.972019	0.978492	0.932532	0.964447	0.829629	72.03	59.41	50.56	54.93	50.8	89.1	126.1	60.3	132.9	84.1	107.4
FALSE	High	IsMasterProtein	Q9H0A0	RNA cytidine acetyltransferase OS=Homo sapiens OX=9606 GN=NAT10 PE=1 SV=2	0	81.411	23	14	30	14	1025	115.7	8.27	19.8	14	metabolic process;regulation of biological process	membrane;nucleus	catalytic activity;nucleotide binding;protein binding;RNA binding	Pf00583, Pf05127, Pf08351, Pf13508, Pf13718, Pf13725	55226	ENSG00000135372.8	NAT10	11	Ribosome biogenesis in eukaryotes	rRNA modification in the nucleus and cytosol	Metapathway biotransformation	6	0	0.294	0.136	0.142	0.116	0.092	0.633863	0.115051	0.122531	0.0823135	0.449924	111.21	107.02	93.24	107.87	80.69	406.5	77.2	58	20.3	14.4	23.6
FALSE	High	IsMasterProtein	Q04837	Single-stranded DNA-binding protein, mitochondrial OS=Homo sapiens OX=9606 GN=SSBP1 PE=1 SV=1	0	4.152	10	1	1	1	148	17.2	9.6	0	1	cell organization and biogenesis;metabolic process;regulation of biological process	mitochondrion;nucleus;organelle lumen	DNA binding;protein binding;RNA binding	Pf00436	6742	ENSG00000106028.10	SSBP1	7	Homologous recombination; Mismatch repair; DNA replication	Transcriptional activation of mitochondrial biogenesis		6	0	0.675	0.355	0.684	0.469	0.457	0.999801	0.776004	0.980672	0.895457	0.988121	18.51	17.02	18.01	35.19	16.94	169.4	110.6	60.1	105.7	74.8	79.4
FALSE	Medium	IsMasterProtein	P39687	Acidic leucine-rich nuclear phosphoprotein 32 family member A OS=Homo sapiens OX=9606 GN=ANP32A PE=1 SV=1	0.015	2.365	8	1	1	1	249	28.6	4.09	0	1	cell organization and biogenesis;metabolic process;regulation of biological process;response to stimulus;transport	cytoplasm;endoplasmic reticulum;nucleus	protein binding;RNA binding	Pf12799, Pf13855, Pf14580	8125	ENSG00000140350.15	ANP32A	15		HuR (ELAVL1) binds and stabilizes mRNA		3	0	0.01	0.01	0.01	0.01	0.01	9.18378e-17	1.05604e-16	1.07138e-16	9.57584e-17	4.39845e-17						600
FALSE	High	IsMasterProteinCandidate	Q9BSC4-3	Isoform 3 of Nucleolar protein 10 OS=Homo sapiens OX=9606 GN=NOL10	0.007	3.159	14	1	1	1	195	21.6	5.34	0	1			RNA binding		79954		NOL10	2				0	0	0.01	0.435	0.01	0.165	0.01	9.18378e-17	0.861337	1.07138e-16	0.271184	4.39845e-17		64.06		61.46		398.4		154.3		47.3
FALSE	High	IsMasterProteinCandidate	Q8WW12-2	Isoform 2 of PEST proteolytic signal-containing nuclear protein OS=Homo sapiens OX=9606 GN=PCNP	0	9.159	20	2	2	2	130	13.5	8.29	1.98	2	metabolic process	nucleus	protein binding	Pf15473	57092		PCNP	3				0	0	0.178	0.318	0.086	0.267	0.023	0.308187	0.717075	0.0206618	0.579924	0.0262338	33.9	123.72	104.84	104.02	0	360.8	62.8	47.5	22.2	93.7	13
FALSE	High	IsMasterProteinCandidate	Q14008-2	Isoform 2 of Cytoskeleton-associated protein 5 OS=Homo sapiens OX=9606 GN=CKAP5	0	16.537	3	4	5	4	1972	218.4	8.06	2.48	4	cell division;cell organization and biogenesis;regulation of biological process;transport	chromosome;cytoskeleton;cytosol;membrane	protein binding	Pf12348	9793	ENSG00000175216.14	CKAP5	11				0	0	0.272	0.438	0.269	0.16	0.48	0.743231	0.864782	0.50497	0.205626	0.996716	39.22	81.54	60.17	72.99	14.81	314.1	60.8	105.3	64.2	36.6	19.1
FALSE	High	IsMasterProtein	Q9H6R4	Nucleolar protein 6 OS=Homo sapiens OX=9606 GN=NOL6 PE=1 SV=2	0	9.998	3	2	6	2	1146	127.5	7.64	2.05	2	metabolic process;transport	chromosome;mitochondrion;nucleus	protein binding;RNA binding	Pf03813	65083	ENSG00000165271.16	NOL6	9	Ribosome biogenesis in eukaryotes	Major pathway of rRNA processing in the nucleolus and cytosol; rRNA modification in the nucleus and cytosol		6	0	0.118	0.105	0.069	0.099	0.01	0.217633	0.0582126	0.0077081	0.0640962	4.39845e-17	130.68	111.52	79.96	101.77		467.5	19.9	45.4	32.3	34.9
FALSE	High	IsMasterProteinCandidate	Q9UQ16-2	Isoform 2 of Dynamin-3 OS=Homo sapiens OX=9606 GN=DNM3	0	5.247	2	1	3	1	859	96.6	8.22	0	1	cell organization and biogenesis;regulation of biological process;transport	Golgi;membrane	catalytic activity;nucleotide binding;protein binding	Pf00169, Pf00350, Pf01031, Pf02212	26052	ENSG00000197959.13	DNM3	1			Synaptic Vesicle Pathway	1	0	0.01	0.878	0.456	0.01	0.24	9.18378e-17	0.922104	0.908027	9.57584e-17	0.836677		75.42	107.9		107.9	233.2		204.6	106.2		56
FALSE	High	None	Q969G3-4	Isoform 4 of SWI/SNF-related matrix-associated actin-dependent regulator of chromatin subfamily E member 1 OS=Homo sapiens OX=9606 GN=SMARCE1	0	137.424	38	14	204	14	376	42.8	4.81	227.38	14	cell differentiation;cell organization and biogenesis;regulation of biological process	chromosome;nucleus	catalytic activity;DNA binding;protein binding;RNA binding	Pf00505	6605	ENSG00000073584.18	SMARCE1	17			Androgen receptor signaling pathway; Pathways Affected in Adenoid Cystic Carcinoma	2	0	4.854	4.376	3.869	3.527	0.121	0.158581	0.0565004	0.158972	0.116882	0.602926	85.92	83.24	60.14	68.21	94.5	30.7	179.4	123.7	144	120.5	1.6
FALSE	High	IsMasterProteinCandidate	Q9UKV8-2	Isoform 2 of Protein argonaute-2 OS=Homo sapiens OX=9606 GN=AGO2	0	77.135	20	13	126	7	825	93.6	9.26	64.71	13	cell organization and biogenesis;metabolic process;regulation of biological process;response to stimulus	cytoplasm;cytosol;membrane;nucleus	catalytic activity;DNA binding;metal ion binding;protein binding;RNA binding	Pf02170, Pf02171, Pf08699	27161	ENSG00000123908.11	AGO2; EIF2C2	8				0	0	1.766	1.699	1.855	1.477	0.619	0.830327	0.566055	0.701452	0.725362	0.918744	58.93	61.61	45.33	63.1	55.64	47	102.1	232.7	104.7	85.8	27.8
FALSE	High	IsMasterProteinCandidate	Q14203-5	Isoform 5 of Dynactin subunit 1 OS=Homo sapiens OX=9606 GN=DCTN1	0.007	3.242	1	1	1	1	1139	126.7	5.43	0	1	cell division;cell organization and biogenesis;cellular component movement;regulation of biological process;transport	chromosome;cytoplasm;cytoskeleton;cytosol;membrane	catalytic activity;motor activity;protein binding	Pf05622, Pf05667, Pf06160, Pf12128, Pf12455, Pf13166, Pf15035	1639	ENSG00000204843.12	DCTN1	2				0	0	100	100		100	100	9.18378e-17	1.05604e-16		9.57584e-17	4.39845e-17							153.4	305.6		66.9	74
FALSE	Medium	IsMasterProteinCandidate	Q9Y4P8-5	Isoform 5 of WD repeat domain phosphoinositide-interacting protein 2 OS=Homo sapiens OX=9606 GN=WIPI2	0.039	1.897	5	1	1	1	438	48.2	7.08	0	1	cell communication;cell organization and biogenesis;metabolic process;response to stimulus	cytosol;membrane;vacuole	protein binding		26100		WIPI2	7				0	0	1.197	0.01	0.01	0.01	0.01	0.896008	1.05604e-16	1.07138e-16	9.57584e-17	4.39845e-17	42.17					273	327
FALSE	High	IsMasterProteinCandidate	Q9UKS7-8	Isoform 8 of Zinc finger protein Helios OS=Homo sapiens OX=9606 GN=IKZF2	0	8.294	6	1	11	1	230	26	6.25	2.46	1	metabolic process;regulation of biological process	nucleus	DNA binding;metal ion binding;protein binding		22807		IKZF2	2				0	0	0.128	0.311	0.416	0.551	0.191	0.128969	0.696978	0.856582	0.935418	0.78158	100.27	69.54	20.48	37.07	46.88	235.1	30.1	73.1	97.7	119	45
FALSE	High	IsMasterProteinCandidate	P98175-5	Isoform 5 of RNA-binding protein 10 OS=Homo sapiens OX=9606 GN=RBM10	0	21.421	10	4	5	4	995	110.3	6.28	0	4												0	0	1.153	1.327	0.807	0.871	0.01	0.918627	0.758817	0.996915	0.920733	4.39845e-17	85.01	90.92	69.25	59.76		203.5	65.8	161.2	73.2	96.2
FALSE	High	IsMasterProteinCandidate	P21675-4	Isoform 4 of Transcription initiation factor TFIID subunit 1 OS=Homo sapiens OX=9606 GN=TAF1	0.007	3.483	1	1	1	1	1906	216.3	5.03	0	1	cell organization and biogenesis;metabolic process;regulation of biological process;response to stimulus	nucleus	catalytic activity;DNA binding;nucleotide binding;protein binding	Pf00439, Pf09247, Pf12157, Pf15288	6872		TAF1	X			Mecp2 and Associated Rett Syndrome	1	0	0.01	0.01	0.01	0.01	0.01	9.18378e-17	1.05604e-16	1.07138e-16	9.57584e-17	4.39845e-17						600
FALSE	High	None	P12814-2	Isoform 2 of Alpha-actinin-1 OS=Homo sapiens OX=9606 GN=ACTN1	0	32.222	7	5	23	5	887	102.6	5.5	11.94	5	cell differentiation;cell organization and biogenesis;regulation of biological process;transport	cytoplasm;cytosol;extracellular;membrane;organelle lumen	metal ion binding;protein binding;RNA binding	Pf00307, Pf00435, Pf08726, Pf11971, Pf13499, Pf13833	87	ENSG00000072110.13	ACTN1	14			Arrhythmogenic Right Ventricular Cardiomyopathy; Focal Adhesion; Regulation of Actin Cytoskeleton	3	0	0.389	0.611	0.489	0.602	0.719	0.844469	0.976652	0.932532	0.97225	0.870765	44.1	88.4	36.03	73.84	113.49	172	51.9	86.1	74.5	92.6	122.9
FALSE	High	IsMasterProtein	P50914	60S ribosomal protein L14 OS=Homo sapiens OX=9606 GN=RPL14 PE=1 SV=4	0	14.727	10	2	13	2	215	23.4	10.93	11.94	2	cell organization and biogenesis;metabolic process;transport	cytosol;membrane;ribosome	protein binding;RNA binding;structural molecule activity	Pf01929	9045	ENSG00000188846.13	RPL14	3	Ribosome	Peptide chain elongation; Eukaryotic Translation Termination; Viral mRNA Translation; L13a-mediated translational silencing of Ceruloplasmin expression; Nonsense Mediated Decay (NMD) independent of the Exon Junction Complex (EJC); Selenocysteine synthesis; Nonsense Mediated Decay (NMD) enhanced by the Exon Junction Complex (EJC); GTP hydrolysis and joining of the 60S ribosomal subunit; Major path…	Cytoplasmic Ribosomal Proteins	34	0	0.593	0.632	0.542	0.386	0.286	0.990066	0.991253	0.932532	0.86244	0.849743	50.66	64.92	46.48	50.42	85.25	150.9	108.5	101.1	85.2	75.5	78.6
FALSE	Medium	IsMasterProtein	Q9Y4P8	WD repeat domain phosphoinositide-interacting protein 2 OS=Homo sapiens OX=9606 GN=WIPI2 PE=1 SV=1	0.039	1.897	5	1	1	1	454	49.4	6.46	0	1	cell communication;cell organization and biogenesis;metabolic process;response to stimulus	cytosol;membrane;vacuole	protein binding		26100	ENSG00000157954.14	WIPI2	7		Macroautophagy		2	0	1.197	0.01	0.01	0.01	0.01	0.896008	1.05604e-16	1.07138e-16	9.57584e-17	4.39845e-17	42.17					273	327
FALSE	High	IsMasterProtein	P07900	Heat shock protein HSP 90-alpha OS=Homo sapiens OX=9606 GN=HSP90AA1 PE=1 SV=5	0	149.537	36	21	174	12	732	84.6	5.02	147.16	21	cell organization and biogenesis;metabolic process;regulation of biological process;response to stimulus;transport	cytoplasm;cytosol;extracellular;membrane;nucleus;organelle lumen	catalytic activity;enzyme regulator activity;nucleotide binding;protein binding;RNA binding	Pf00183, Pf02518, Pf13589	3320	ENSG00000080824.18	HSP90AA1	14	Progesterone-mediated oocyte maturation; PI3K-Akt signaling pathway; Prostate cancer; NOD-like receptor signaling pathway; Antigen processing and presentation; Protein processing in endoplasmic reticulum; Estrogen signaling pathway; Pathways in cancer	Sema3A PAK dependent Axon repulsion; Regulation of PLK1 Activity at G2/M Transition; Recruitment of NuMA to mitotic centrosomes; Loss of Nlp from mitotic centrosomes; Scavenging by Class F Receptors; Neutrophil degranulation; Uptake and function of diphtheria toxin; Regulation of actin dynamics for phagocytic cup formation; The role of GTSE1 in G2/M progression after G2 checkpoint; HSP90 chaperon…	Nucleotide-binding Oligomerization Domain (NOD) pathway; TNF alpha Signaling Pathway; Corticotropin-releasing hormone signaling pathway; Aryl Hydrocarbon Receptor; EBV LMP1 signaling; Aryl Hydrocarbon Receptor Pathway; Constitutive Androstane Receptor Pathway; NRF2 pathway; VEGFA-VEGFR2 Signaling Pathway; Focal Adhesion-PI3K-Akt-mTOR-signaling pathway	86	0	0.397	0.379	0.471	0.536	0.302	0.8596	0.809662	0.932532	0.932015	0.861641	86.65	98.1	60.91	56.51	63	252.9	81.3	81.9	74.6	71.1	38.3
FALSE	High	IsMasterProteinCandidate	P60866-2	Isoform 2 of 40S ribosomal protein S20 OS=Homo sapiens OX=9606 GN=RPS20	0	51.87	27	6	142	6	142	16	9.32	62.72	6	cell organization and biogenesis;metabolic process;transport	cytosol;membrane	protein binding;RNA binding;structural molecule activity	Pf00338	6224	ENSG00000008988.9	RPS20	8			Cytoplasmic Ribosomal Proteins	1	0	1.318	1.984	1.042	0.707	0.964	0.925163	0.440539	0.945065	0.990282	0.836362	69.81	91.57	36.98	48.23	56.42	82.4	116.7	97.7	112.5	99.7	91
FALSE	High	IsMasterProtein	P02768	Serum albumin OS=Homo sapiens OX=9606 GN=ALB PE=1 SV=2	0	55.947	13	8	268	8	609	69.3	6.28	266.25	8	cell communication;cell organization and biogenesis;metabolic process;regulation of biological process;response to stimulus;transport	cytoplasm;endoplasmic reticulum;extracellular;Golgi;nucleus;organelle lumen	antioxidant activity;catalytic activity;DNA binding;metal ion binding;protein binding	Pf00273	213	ENSG00000163631.16	ALB	4	Thyroid hormone synthesis	Post-translational protein phosphorylation; Regulation of Insulin-like Growth Factor (IGF) transport and uptake by Insulin-like Growth Factor Binding Proteins (IGFBPs); Scavenging of heme from plasma; Platelet degranulation ; Defective SLCO1B1 causes hyperbilirubinemia, Rotor type (HBLRR); HDL remodeling; Defective SLCO1B3 causes hyperbilirubinemia, Rotor type (HBLRR); Transport of organic anions…	Selenium Micronutrient Network; Vitamin B12 Metabolism; Folate Metabolism	32	0	0.444	0.575	5.566	5.596	1.823	0.892385	0.961345	0.0556591	0.0212975	0.620181	99.96	80.83	94.53	104.57	71.75	18.7	7.2	10.6	179.2	326	58.4
FALSE	High	None	Q13885	Tubulin beta-2A chain OS=Homo sapiens OX=9606 GN=TUBB2A PE=1 SV=1	0	442.651	47	20	1859	0	445	49.9	4.89	2459.44	20	cell organization and biogenesis	cytoplasm;cytoskeleton;nucleus	catalytic activity;nucleotide binding;protein binding;structural molecule activity	Pf00091, Pf03953, Pf10644	7280	ENSG00000137267.5	TUBB2A	6	Phagosome; Pathogenic Escherichia coli infection; Gap junction	COPI-independent Golgi-to-ER retrograde traffic; COPI-dependent Golgi-to-ER retrograde traffic; Carboxyterminal post-translational modifications of tubulin; Recruitment of NuMA to mitotic centrosomes; Hedgehog 'off' state; Translocation of GLUT4 to the plasma membrane; Prefoldin mediated transfer of substrate to CCT/TriC; Microtubule-dependent trafficking of connexons from Golgi to the plasma mem…	Pathogenic Escherichia coli infection; Parkin-Ubiquitin Proteasomal System pathway	65	0
FALSE	High	None	Q14687-2	Isoform 2 of Genetic suppressor element 1 OS=Homo sapiens OX=9606 GN=GSE1	0	130.303	28	18	238	18	1113	125.8	7.27	130.45	18			protein binding	Pf12540	23199	ENSG00000131149.18	GSE1	16				0	0	1.512	1.412	1.651	1.242	1.267	0.892385	0.726387	0.794917	0.838615	0.77013	40.04	55.26	45	59.79	49.91	61.5	116.6	91.4	130.7	93.5	106.2
FALSE	High	IsMasterProteinCandidate	Q9BUN8-2	Isoform 2 of Derlin-1 OS=Homo sapiens OX=9606 GN=DERL1	0	15.894	21	4	35	4	231	26.4	9.54	10.98	4	cell organization and biogenesis;metabolic process;regulation of biological process;response to stimulus;transport	endoplasmic reticulum;endosome;membrane	catalytic activity;protein binding;receptor activity	Pf04511	79139	ENSG00000136986.9	DERL1	8			Amyotrophic lateral sclerosis (ALS)	1	0	1.217	1.097	1.375	1.051	1.142	0.951106	0.841033	0.901752	0.895457	0.790164	43.37	57.9	30.16	47.91	49.59	81.5	96.2	84.8	128.6	102.7	106.1
FALSE	High	IsMasterProtein	Q96EY1	DnaJ homolog subfamily A member 3, mitochondrial OS=Homo sapiens OX=9606 GN=DNAJA3 PE=1 SV=2	0	55.08	16	9	110	9	480	52.5	9.26	29.45	9	cell death;cell differentiation;cell organization and biogenesis;metabolic process;regulation of biological process;response to stimulus	cytoplasm;cytosol;membrane;mitochondrion;nucleus;organelle lumen	enzyme regulator activity;metal ion binding;nucleotide binding;protein binding	Pf00226, Pf00684, Pf01556	9093	ENSG00000276726.4; ENSG00000103423.13	DNAJA3	16; CHR_HSCHR16_3_CTG1	Viral carcinogenesis			1	0	1.448	1.303	1.389	1.335	1.527	0.896008	0.764874	0.892399	0.792589	0.690534	51.95	60.02	37.01	59.75	54.93	63.8	129.1	95.8	95.3	87.9	128.1
FALSE	Medium	IsMasterProteinCandidate	Q9UNY4-2	Isoform 2 of Transcription termination factor 2 OS=Homo sapiens OX=9606 GN=TTF2	0.047	1.791	3	1	1	1	676	75.1	8.31	0	1	metabolic process;regulation of biological process	cytosol;spliceosomal complex	catalytic activity;DNA binding;metal ion binding;nucleotide binding;protein binding	Pf00176, Pf06839	8458		TTF2	1			Human Thyroid Stimulating Hormone (TSH) signaling pathway	1	0	0.143	0.357	0.01	0.01	0.01	0.318047	0.778859	1.07138e-16	9.57584e-17	4.39845e-17	9.82	29.68				400.1	57.2	142.7
FALSE	High	IsMasterProteinCandidate	Q13451-2	Isoform 2 of Peptidyl-prolyl cis-trans isomerase FKBP5 OS=Homo sapiens OX=9606 GN=FKBP5	0	4.548	7	1	1	1	268	30	8.31	0	1	metabolic process	cytoplasm;cytosol;membrane	catalytic activity;protein binding	Pf00254	2289	ENSG00000096060.14	FKBP5	6			Farnesoid X Receptor Pathway; Mecp2 and Associated Rett Syndrome	2	0	0.01	0.01	0.01	0.01	0.867	9.18378e-17	1.05604e-16	1.07138e-16	9.57584e-17	0.838379					3.2	321.3					278.7
FALSE	Medium	IsMasterProtein	P18206	Vinculin OS=Homo sapiens OX=9606 GN=VCL PE=1 SV=4	0.034	1.989	2	1	2	1	1134	123.7	5.66	0	1	cell growth;cell organization and biogenesis;cellular component movement;regulation of biological process;transport	cytoplasm;cytoskeleton;cytosol;extracellular;membrane;organelle lumen	protein binding;structural molecule activity	Pf01044	7414	ENSG00000035403.17	VCL	10	Shigellosis; Regulation of actin cytoskeleton; Amoebiasis; Bacterial invasion of epithelial cells; Adherens junction; Leukocyte transendothelial migration; Focal adhesion	Signaling by BRAF and RAF fusions; MAP2K and MAPK activation; Smooth Muscle Contraction; Signaling by RAS mutants; Signaling by high-kinase activity BRAF mutants; Signaling by moderate kinase activity BRAF mutants; Platelet degranulation ; Paradoxical activation of RAF signaling by kinase inactive BRAF; Neutrophil degranulation; Interleukin-20 family signaling	Integrin-mediated Cell Adhesion; Primary Focal Segmental Glomerulosclerosis FSGS; Focal Adhesion; VEGFA-VEGFR2 Signaling Pathway; Regulation of Actin Cytoskeleton	37	0	0.01	0.01	6.07	8.543	0.01	9.18378e-17	1.05604e-16	0.0404071	0.00261305	4.39845e-17			9.65	56.86		38.4			233.3	328.3
FALSE	High	IsMasterProtein	Q16531	DNA damage-binding protein 1 OS=Homo sapiens OX=9606 GN=DDB1 PE=1 SV=1	0	6.695	3	2	5	2	1140	126.9	5.26	0	2	cell organization and biogenesis;metabolic process;regulation of biological process;response to stimulus	cytoplasm;nucleus	DNA binding;protein binding	Pf03178, Pf10433	1642	ENSG00000167986.13	DDB1	11	Ubiquitin mediated proteolysis; Viral carcinogenesis; Nucleotide excision repair; Hepatitis B	Formation of Incision Complex in GG-NER; DNA Damage Recognition in GG-NER; Gap-filling DNA repair synthesis and ligation in TC-NER; Recognition of DNA damage by PCNA-containing replication complex; Dual incision in TC-NER; Formation of TC-NER Pre-Incision Complex; Dual Incision in GG-NER; Neddylation		19	0	0.34	0.34	0.447	0.315	0.01	0.862317	0.752232	0.901752	0.737894	4.39845e-17	40.13	50.45	39.78	25.23		269.1	40.9	61.3	164	64.7
FALSE	Medium	None	P31947	14-3-3 protein sigma OS=Homo sapiens OX=9606 GN=SFN PE=1 SV=1	0.02	2.217	3	1	16	0	248	27.8	4.74	10.33	1	cell differentiation;cell organization and biogenesis;regulation of biological process;response to stimulus	cytoplasm;cytosol;extracellular;membrane;mitochondrion;nucleus	enzyme regulator activity;protein binding	Pf00244	2810	ENSG00000175793.11	SFN	1	p53 signaling pathway; Cell cycle; Aldosterone-regulated sodium reabsorption	Translocation of GLUT4 to the plasma membrane; Chk1/Chk2(Cds1) mediated inactivation of Cyclin B:Cdk1 complex; TP53 Regulates Transcription of Genes Involved in G2 Cell Cycle Arrest; TP53 Regulates Metabolic Genes; Activation of BAD and translocation to mitochondria ; RHO GTPases activate PKNs	miRNA Regulation of DNA Damage Response; Myometrial Relaxation and Contraction Pathways; Calcium Regulation in the Cardiac Cell; DNA Damage Response	31	0	0.404	0.106	0.558	0.546	0.938	0.861896	0.0582126	0.932532	0.935418	0.836677	61.93	69.33	72.41	80.46	81.62	169.6	68.5	15.7	94.6	92.7	159
FALSE	High	IsMasterProtein	Q9UJV9	Probable ATP-dependent RNA helicase DDX41 OS=Homo sapiens OX=9606 GN=DDX41 PE=1 SV=2	0	8.725	4	2	3	2	622	69.8	6.84	3.66	2	cell death;cell differentiation;cell proliferation;defense response;metabolic process;regulation of biological process;response to stimulus	cytoplasm;cytosol;endoplasmic reticulum;membrane;nucleus;spliceosomal complex	catalytic activity;DNA binding;metal ion binding;nucleotide binding;protein binding;RNA binding	Pf00270, Pf00271, Pf13307	51428	ENSG00000183258.11	DDX41	5		IRF3-mediated induction of type I IFN; Regulation of innate immune responses to cytosolic DNA		6	0	0.501	0.358	0.564	0.469	0.144	0.968228	0.778859	0.938781	0.895457	0.677602	70.34	101.58	95.4	68.78	82.49	204	112.1	33.1	117.2	104.1	29.5
FALSE	High	IsMasterProtein	O00483	Cytochrome c oxidase subunit NDUFA4 OS=Homo sapiens OX=9606 GN=NDUFA4 PE=1 SV=1	0	10.664	27	2	11	2	81	9.4	9.38	1.78	2	metabolic process;transport	membrane;mitochondrion	catalytic activity;protein binding;transporter activity	Pf06522	4697	ENSG00000189043.9	NDUFA4	7	Alzheimer's disease; Oxidative phosphorylation; Huntington's disease; Metabolic pathways; Non-alcoholic fatty liver disease (NAFLD); Parkinson's disease	TP53 Regulates Metabolic Genes; Respiratory electron transport	Electron Transport Chain; Oxidative phosphorylation	17	0	0.855	1.166	1.174	1.105	1.431	0.99043	0.811776	0.932532	0.877798	0.729113	16.7	45.15	23.84	48.2	78.28	85.8	65.2	116.8	136	112.3	83.9
FALSE	High	IsMasterProteinCandidate	O00571-2	Isoform 2 of ATP-dependent RNA helicase DDX3X OS=Homo sapiens OX=9606 GN=DDX3X	0	112.776	31	15	172	15	646	71.3	6.62	101.85	15	cell organization and biogenesis;defense response;metabolic process;regulation of biological process;response to stimulus;transport	cytoplasm;cytosol;extracellular;membrane;nucleus;organelle lumen	catalytic activity;DNA binding;enzyme regulator activity;nucleotide binding;protein binding;RNA binding	Pf00270, Pf00271, Pf04851	1654	ENSG00000215301.9	DDX3X	X			RIG-I-like Receptor Signaling	1	0	0.687	0.596	0.82	0.605	0.469	0.99043	0.96497	0.996915	0.97225	0.996275	87.2	76.31	71.34	69.38	74.25	170	91.7	70	119	80.5	68.9
FALSE	High	IsMasterProtein	P62714	Serine/threonine-protein phosphatase 2A catalytic subunit beta isoform OS=Homo sapiens OX=9606 GN=PPP2CB PE=1 SV=1	0	9.2	9	2	5	1	309	35.6	5.43	2.05	2	cell organization and biogenesis;metabolic process;regulation of biological process;response to stimulus	chromosome;cytoplasm;cytoskeleton;cytosol;nucleus	catalytic activity;metal ion binding;protein binding	Pf00149	5516	ENSG00000104695.12	PPP2CB	8	TGF-beta signaling pathway; Sphingolipid signaling pathway; Long-term depression; Hippo signaling pathway; Chagas disease (American trypanosomiasis); PI3K-Akt signaling pathway; Oocyte meiosis; AMPK signaling pathway; Tight junction; Dopaminergic synapse; Hepatitis C; mRNA surveillance pathway; Adrenergic signaling in cardiomyocytes	Glycolysis; AXIN missense mutants destabilize the destruction complex; PP2A-mediated dephosphorylation of key metabolic factors; APC truncation mutants have impaired AXIN binding; CTLA4 inhibitory signaling; Activated TLR4 signalling; Separation of Sister Chromatids; MASTL Facilitates Mitotic Progression; S37 mutants of beta-catenin aren't phosphorylated; S33 mutants of beta-catenin aren't phosph…	Serotonin Transporter Activity; Dopamine metabolism; Focal Adhesion-PI3K-Akt-mTOR-signaling pathway; Wnt Signaling Pathway and Pluripotency; Exercise-induced Circadian Regulation; Glycogen Metabolism; Monoamine Transport	139	1	1.012	0.843	1.007	0.739	0.667	0.955155	0.928854	0.96204	0.979098	0.889638	28.29	47.3	30.41	45.63	40.69	110.7	112	112.5	118.9	79	66.9
FALSE	High	IsMasterProtein	Q8WXI9	Transcriptional repressor p66-beta OS=Homo sapiens OX=9606 GN=GATAD2B PE=1 SV=1	0	37.3	15	5	33	4	593	65.2	9.7	28.82	5	cell organization and biogenesis;metabolic process;regulation of biological process	nucleus	DNA binding;metal ion binding;protein binding	Pf00320, Pf00412	57459	ENSG00000261992.2; ENSG00000143614.9	GATAD2B	1; CHR_HSCHR1_1_CTG31		ERCC6 (CSB) and EHMT2 (G9a) positively regulate rRNA expression; Regulation of TP53 Activity through Acetylation; Regulation of PTEN gene transcription; HDACs deacetylate histones; RNA Polymerase I Transcription Initiation		20	0	0.751	0.898	0.705	0.677	0.068	0.99043	0.915378	0.990996	0.999647	0.292299	46.45	68.08	68.08	82.72	56.47	115.9	127.7	168	99	78	11.5
FALSE	High	None	P24941	Cyclin-dependent kinase 2 OS=Homo sapiens OX=9606 GN=CDK2 PE=1 SV=2	0.007	3.589	3	1	11	0	298	33.9	8.68	1.85	1	cell division;cell organization and biogenesis;development;metabolic process;regulation of biological process;response to stimulus;transport	chromosome;cytoplasm;cytoskeleton;cytosol;endosome;nucleus	catalytic activity;metal ion binding;nucleotide binding;protein binding	Pf00069, Pf07714, Pf14531	1017	ENSG00000123374.10	CDK2	12	Prostate cancer; Epstein-Barr virus infection; Viral carcinogenesis; Herpes simplex infection; Oocyte meiosis; Pathways in cancer; FoxO signaling pathway; Cell cycle; Measles; PI3K-Akt signaling pathway; Small cell lung cancer; p53 signaling pathway; Progesterone-mediated oocyte maturation; Hepatitis B	p53-Dependent G1 DNA Damage Response; G0 and Early G1; Regulation of DNA replication; Activation of the pre-replicative complex; TP53 Regulates Transcription of Genes Involved in G1 Cell Cycle Arrest; SCF(Skp2)-mediated degradation of p27/p21; Factors involved in megakaryocyte development and platelet production; G2 Phase; Meiotic recombination; Regulation of APC/C activators between G1/S and ear…	miRNA Regulation of DNA Damage Response; Cell Cycle; Human Thyroid Stimulating Hormone (TSH) signaling pathway; Signaling Pathways in Glioblastoma; Oncostatin M Signaling Pathway; Spinal Cord Injury; Retinoblastoma (RB) in Cancer; Aryl Hydrocarbon Receptor; G1 to S cell cycle control; DNA Replication; ID signaling pathway; DNA Damage Response	88	0	0.868	0.136	0.78	0.466	0.825	0.99043	0.115051	0.996915	0.895457	0.838379	43.29	148.09	37.91	45.45	35.96	147.1	117.9	20	114.3	65.8	134.9
FALSE	Medium	None	P31946	14-3-3 protein beta/alpha OS=Homo sapiens OX=9606 GN=YWHAB PE=1 SV=3	0.02	2.217	3	1	16	0	246	28.1	4.83	10.33	1	cell organization and biogenesis;metabolic process;regulation of biological process;response to stimulus;transport	cytoplasm;cytosol;membrane;mitochondrion;nucleus	protein binding	Pf00244	7529	ENSG00000166913.12	YWHAB	20	Cell cycle; Epstein-Barr virus infection; PI3K-Akt signaling pathway; Hippo signaling pathway; Viral carcinogenesis; Oocyte meiosis; Hepatitis B	MAP2K and MAPK activation; mTORC1-mediated signalling; Negative regulation of MAPK pathway; ARMS-mediated activation; Tristetraprolin (TTP, ZFP36) binds and destabilizes mRNA; Translocation of GLUT4 to the plasma membrane; Rap1 signalling; Paradoxical activation of RAF signaling by kinase inactive BRAF; Frs2-mediated activation; Butyrate Response Factor 1 (BRF1) binds and destabilizes mRNA; Inter…	Cell Cycle; IL-3 Signaling Pathway; Myometrial Relaxation and Contraction Pathways; Calcium Regulation in the Cardiac Cell; Sudden Infant Death Syndrome (SIDS) Susceptibility Pathways	68	0	0.404	0.106	0.558	0.546	0.938	0.861896	0.0582126	0.932532	0.935418	0.836677	61.93	69.33	72.41	80.46	81.62	169.6	68.5	15.7	94.6	92.7	159
FALSE	High	None	P39880-6	Isoform 7 of Homeobox protein cut-like 1 OS=Homo sapiens OX=9606 GN=CUX1	0	13.34	3	3	12	3	1347	147	5.55	4.31	3	cell organization and biogenesis;cellular component movement;development;metabolic process;regulation of biological process;transport	cytoplasm;cytoskeleton;cytosol;Golgi;membrane;nucleus	catalytic activity;DNA binding;motor activity;protein binding	Pf00046, Pf00261, Pf00769, Pf01576, Pf02376, Pf02463, Pf04111, Pf04156, Pf05557, Pf05622, Pf05701, Pf05911, Pf06160, Pf07902, Pf09731, Pf09787, Pf10174, Pf10186, Pf11559, Pf12072, Pf12128, Pf12729, Pf13166, Pf13514, Pf13851, Pf14915, Pf15066, Pf15397, Pf15619	1523	ENSG00000257923.9	CUX1	7				0	0	0.777	0.652	0.758	0.486	0.01	0.99043	0.995934	0.996915	0.897858	4.39845e-17	47.99	55.95	50.27	47.21		178.6	90.9	152	100.8	77.7
FALSE	High	IsMasterProtein	P56192	Methionine--tRNA ligase, cytoplasmic OS=Homo sapiens OX=9606 GN=MARS PE=1 SV=2	0	8.443	4	2	2	2	900	101.1	6.16	2.42	2	cell communication;metabolic process;regulation of biological process;response to stimulus	cytoplasm;cytosol;membrane	catalytic activity;nucleotide binding;protein binding;RNA binding	Pf00043, Pf00133, Pf00458, Pf09334, Pf10978, Pf13409, Pf13410, Pf14497	4141	ENSG00000166986.14	MARS	12	Selenocompound metabolism; Aminoacyl-tRNA biosynthesis	Cytosolic tRNA aminoacylation; SeMet incorporation into proteins		10	0	0.01	0.72	0.657	0.313	0.01	9.18378e-17	0.990255	0.965936	0.732112	4.39845e-17		88.03	96.52	87.09		432.3		65.4	59.7	42.6
FALSE	Medium	IsMasterProtein	Q8WU79	Stromal membrane-associated protein 2 OS=Homo sapiens OX=9606 GN=SMAP2 PE=1 SV=1	0.011	2.593	3	1	5	1	429	46.8	8.87	2.16	1	regulation of biological process	cytoplasm	enzyme regulator activity;metal ion binding;protein binding	Pf01412	64744	ENSG00000084070.11	SMAP2	1	Endocytosis			1	0	0.538	0.748	1.271	0.979	0.296	0.990066	0.973059	0.932532	0.895457	0.858848	70.77	73.56	45.77	72.16	72.98	137.4	64.1	68.7	169.2	123.1	37.5
FALSE	Medium	IsMasterProteinCandidate	Q8WWN8-2	Isoform 2 of Arf-GAP with Rho-GAP domain, ANK repeat and PH domain-containing protein 3 OS=Homo sapiens OX=9606 GN=ARAP3	0.034	2.027	1	1	1	1	1193	131.9	6.96	0	1	cell organization and biogenesis;regulation of biological process;response to stimulus;transport	cytoplasm;cytoskeleton;cytosol;membrane	enzyme regulator activity;metal ion binding;protein binding	Pf00169, Pf00620, Pf00788, Pf01412	64411	ENSG00000120318.15	ARAP3	5				0	0	2.059	0.918	2.161	0.882	0.019	0.730178	0.908285	0.558557	0.917443	0.0161563	81.84	146.75	81.84	144.17	110	100	205.9	3.3	216	72.9	1.9
FALSE	High	IsMasterProteinCandidate	Q9NPI6-2	Isoform 2 of mRNA-decapping enzyme 1A OS=Homo sapiens OX=9606 GN=DCP1A	0	12.955	9	3	5	3	544	59.3	6.64	2.17	3												0	0	0.521	0.306	0.57	0.207	0.01	0.98017	0.683481	0.942835	0.35613	4.39845e-17	91.88	80.86	103.57	14.61		334	65	15.9	144.8	40.3
FALSE	High	IsMasterProteinCandidate	Q8IZP0-10	Isoform 10 of Abl interactor 1 OS=Homo sapiens OX=9606 GN=ABI1	0	52.738	20	5	83	5	388	42.6	6.04	38.32	5	cell organization and biogenesis;cellular component movement;metabolic process;regulation of biological process;response to stimulus	cytoplasm;cytoskeleton;cytosol;endoplasmic reticulum;nucleus	enzyme regulator activity;protein binding	Pf00018, Pf07653, Pf07815, Pf14604	10006		ABI1	10			EGF/EGFR Signaling Pathway	1	0	1.659	1.264	1.254	1.128	1.012	0.862317	0.778859	0.932532	0.872159	0.825441	49.07	84.82	53.49	53.69	73.35	80.3	118.3	119.9	97.1	85.7	98.6
FALSE	High	IsMasterProtein	Q96ST3	Paired amphipathic helix protein Sin3a OS=Homo sapiens OX=9606 GN=SIN3A PE=1 SV=2	0	15.503	5	4	6	4	1273	145.1	7.25	2.09	4	cell differentiation;cell organization and biogenesis;cellular homeostasis;metabolic process;regulation of biological process;response to stimulus	chromosome;nucleus	catalytic activity;DNA binding;protein binding;RNA binding	Pf02671, Pf08295	25942	ENSG00000169375.15	SIN3A	15	Transcriptional misregulation in cancer; Huntington's disease; Thyroid hormone signaling pathway	RUNX1 regulates genes involved in megakaryocyte differentiation and platelet function; Regulation of lipid metabolism by Peroxisome proliferator-activated receptor alpha (PPARalpha); NoRC negatively regulates rRNA expression; Factors involved in megakaryocyte development and platelet production	Androgen receptor signaling pathway; Retinoblastoma (RB) in Cancer; Mecp2 and Associated Rett Syndrome; TGF-beta Signaling Pathway; Hedgehog Signaling Pathway	21	0	0.594	0.591	0.551	0.358	0.169	0.99043	0.96497	0.932532	0.81867	0.750787	50.37	83.68	72.2	139.91	79.91	222.9	126.3	98.5	106.5	29	16.9
FALSE	High	IsMasterProtein	P52565	Rho GDP-dissociation inhibitor 1 OS=Homo sapiens OX=9606 GN=ARHGDIA PE=1 SV=3	0.005	3.946	7	1	1	1	204	23.2	5.11	0	1	cellular component movement;regulation of biological process;response to stimulus	cytoplasm;cytoskeleton;cytosol	enzyme regulator activity;protein binding	Pf02115	396	ENSG00000141522.11	ARHGDIA	17	Neurotrophin signaling pathway; Vasopressin-regulated water reabsorption	Signalling by NGF; Axonal growth inhibition (RHOA activation); Axonal growth stimulation; Rho GTPase cycle		11	0	1.351	0.01	0.981	0.342	0.01	0.87012	1.05604e-16	0.965936	0.792589	4.39845e-17	70.03		88.51	75.7		163.3	220.7		160.1	55.9
FALSE	High	IsMasterProtein	P11908	Ribose-phosphate pyrophosphokinase 2 OS=Homo sapiens OX=9606 GN=PRPS2 PE=1 SV=2	0	10.918	9	2	21	2	318	34.7	6.61	4.02	2	metabolic process		catalytic activity;metal ion binding;nucleotide binding;protein binding	Pf00156, Pf13793, Pf14572	5634	ENSG00000101911.12	PRPS2	X	Pentose phosphate pathway; Carbon metabolism; Biosynthesis of amino acids; Purine metabolism; Metabolic pathways	5-Phosphoribose 1-diphosphate biosynthesis	Nucleotide Metabolism	10	0	1.399	1	1.124	0.787	0.695	0.896008	0.883831	0.932532	0.956192	0.878039	23.12	55.96	38	63.17	37.33	119.7	152.4	121.8	72.8	59.3	74
FALSE	High	IsMasterProtein	Q86VM9	Zinc finger CCCH domain-containing protein 18 OS=Homo sapiens OX=9606 GN=ZC3H18 PE=1 SV=2	0	9.281	2	1	1	1	953	106.3	8.32	2.47	1		nucleus	metal ion binding;protein binding;RNA binding	Pf00642	124245	ENSG00000158545.15	ZC3H18	16				0	0	0.01	0.914	0.666	0.429	1.015	9.18378e-17	0.908285	0.966774	0.895457	0.825441		81.3	81.3	84.08	81.3	149.1		136.2	99.3	64	151.4
FALSE	High	IsMasterProteinCandidate	P78347-3	Isoform 3 of General transcription factor II-I OS=Homo sapiens OX=9606 GN=GTF2I	0	28.112	10	5	7	5	978	110.2	6.74	5.41	5	cellular homeostasis;metabolic process;regulation of biological process;response to stimulus	cytoplasm;membrane;nucleus	DNA binding;protein binding	Pf02946	2969	ENSG00000263001.5	GTF2I	7			B Cell Receptor Signaling Pathway	1	0	0.924	0.473	0.442	0.453	0.545	0.99043	0.891206	0.886305	0.895457	0.9525	51.78	77.89	87.74	71.88	169.1	258.9	84.3	70.1	86.1	77.2	23.4
FALSE	High	IsMasterProtein	P04004	Vitronectin OS=Homo sapiens OX=9606 GN=VTN PE=1 SV=1	0	10.934	3	1	6	1	478	54.3	5.8	7.59	1	cell differentiation;cell organization and biogenesis;regulation of biological process;response to stimulus;transport	cytoplasm;endoplasmic reticulum;extracellular;organelle lumen	protein binding;receptor activity	Pf00045, Pf01033	7448	ENSG00000109072.13	VTN	17	ECM-receptor interaction; Focal adhesion; Complement and coagulation cascades; PI3K-Akt signaling pathway; Proteoglycans in cancer	ECM proteoglycans; Integrin cell surface interactions; Molecules associated with elastic fibres; Regulation of Complement cascade; Syndecan interactions	Primary Focal Segmental Glomerulosclerosis FSGS; Focal Adhesion; Focal Adhesion-PI3K-Akt-mTOR-signaling pathway; Inflammatory Response Pathway; Senescence and Autophagy in Cancer	21	0	1.131	0.768	1.082	0.903	1.596	0.939275	0.96497	0.942835	0.902739	0.676652	36.17	51.24	45.41	51.24	44.79	84.9	119.4	78	91.9	90.5	135.4
FALSE	High	IsMasterProtein	Q01105	Protein SET OS=Homo sapiens OX=9606 GN=SET PE=1 SV=3	0.005	4.024	3	1	3	1	290	33.5	4.32	0	1	cell organization and biogenesis;metabolic process;regulation of biological process;transport	cytoplasm;cytosol;endoplasmic reticulum;nucleus	DNA binding;enzyme regulator activity;protein binding	Pf00956	6418	ENSG00000119335.16	SET	9		HuR (ELAVL1) binds and stabilizes mRNA; Condensation of Prophase Chromosomes	Histone Modifications	9	0	0.084	0.04	0.15	0.167	0.095	0.0633271	0.000485446	0.14004	0.227691	0.465605	78.61	29.78	29.28	39.56	29.78	370.2	59.2	14.9	55.7	64.7	35.3
FALSE	High	IsMasterProtein	P55072	Transitional endoplasmic reticulum ATPase OS=Homo sapiens OX=9606 GN=VCP PE=1 SV=4	0	282.289	53	36	161	36	806	89.3	5.26	146.94	36	cell communication;cell organization and biogenesis;metabolic process;regulation of biological process;response to stimulus;transport	cytoplasm;cytosol;endoplasmic reticulum;extracellular;membrane;nucleus;organelle lumen;proteasome	catalytic activity;enzyme regulator activity;nucleotide binding;protein binding;RNA binding	Pf00004, Pf00910, Pf01057, Pf01078, Pf02359, Pf02933, Pf05496, Pf05673, Pf06068, Pf07724, Pf07726, Pf07728, Pf09336, Pf13191, Pf13207, Pf13401	7415	ENSG00000165280.15	VCP	9	Legionellosis; Protein processing in endoplasmic reticulum	Protein methylation; Translesion Synthesis by POLH; N-glycan trimming in the ER and Calnexin/Calreticulin cycle; Josephin domain DUBs; Ovarian tumor domain proteases; ABC-family proteins mediated transport; HSF1 activation; Hh mutants that don't undergo autocatalytic processing are degraded by ERAD; E3 ubiquitin ligases ubiquitinate target proteins; Neutrophil degranulation; Defective CFTR causes…		35	0	0.075	0.092	0.091	0.069	0.073	0.0192422	0.035194	0.0262653	0.00965279	0.319171	79.39	85.77	74.69	96.7	130.91	460.3	26.8	34.3	30.2	29.3	19.2
FALSE	High	None	O43242-2	Isoform 2 of 26S proteasome non-ATPase regulatory subunit 3 OS=Homo sapiens OX=9606 GN=PSMD3	0	17.151	14	4	10	4	356	41.2	9.41	0	4	metabolic process;regulation of biological process;response to stimulus;transport	cytosol;extracellular;membrane;nucleus;organelle lumen;proteasome	enzyme regulator activity;protein binding	Pf01399, Pf08375	5709		PSMD3	17			Proteasome Degradation; Parkin-Ubiquitin Proteasomal System pathway	2	0	1.181	0.671	0.961	0.933	0.882	0.935983	0.997449	0.965936	0.899116	0.838379	22.38	47.57	40.56	47.71	26.3	60.6	99.3	71.1	158.1	116.5	94.3
FALSE	Medium	IsMasterProtein	Q14165	Malectin OS=Homo sapiens OX=9606 GN=MLEC PE=1 SV=1	0.024	2.152	4	1	1	1	292	32.2	5.41	0	1	metabolic process;transport	endoplasmic reticulum;membrane	protein binding	Pf11721	9761	ENSG00000110917.7	MLEC	12		Neutrophil degranulation; N-glycan trimming in the ER and Calnexin/Calreticulin cycle		7	0	0.81	0.696	0.834	0.729	0.646	0.99043	0.995934	0.996915	0.967412	0.901657	42.04	59.42	44.08	39.82	46.96	125.5	91.2	107.3	101.3	91.5	83.1
FALSE	High	None	P21802-20	Isoform 20 of Fibroblast growth factor receptor 2 OS=Homo sapiens OX=9606 GN=FGFR2	0.006	3.744	1	1	16	0	704	79.1	6.64	4.22	1	cell communication;cell death;cell differentiation;cell division;cell organization and biogenesis;cell proliferation;metabolic process;regulation of biological process;response to stimulus	cell surface;cytoplasm;Golgi;membrane;nucleus	catalytic activity;nucleotide binding;protein binding;receptor activity;signal transducer activity	Pf00047, Pf00069, Pf07679, Pf07714, Pf13895, Pf13927	2263	ENSG00000066468.22	FGFR2	10			Angiogenesis; MicroRNAs in cardiomyocyte hypertrophy; Neural Crest Differentiation; Signaling Pathways in Glioblastoma; Cardiac Hypertrophic Response; Ectoderm Differentiation; BMP Signaling Pathway in Eyelid Development; ESC Pluripotency Pathways; Focal Adhesion-PI3K-Akt-mTOR-signaling pathway; Regulation of Actin Cytoskeleton	10	0	0.868	0.136	0.78	0.466	0.825	0.99043	0.115051	0.996915	0.895457	0.838379	43.29	148.09	37.91	45.45	35.96	147.1	117.9	20	114.3	65.8	134.9
FALSE	High	None	Q86Y46	Keratin, type II cytoskeletal 73 OS=Homo sapiens OX=9606 GN=KRT73 PE=1 SV=1	0	5.239	2	1	9	0	540	58.9	7.23	1.78	1	cell death	cytosol;nucleus	catalytic activity;motor activity;protein binding;structural molecule activity	Pf00038, Pf01576, Pf03961, Pf05622, Pf06548, Pf08614, Pf09726, Pf09728, Pf12128	319101	ENSG00000186049.8	KRT73	12		Formation of the cornified envelope		3	0	1.1	0.716	0.938	0.471	1.957	0.939275	0.991253	0.965936	0.895457	0.587389	30.48	102.91	26.4	41.44	15.76	97.1	106.7	69.5	91.1	45.7	189.9
FALSE	High	IsMasterProteinCandidate	Q8WYP5-3	Isoform 3 of Protein ELYS OS=Homo sapiens OX=9606 GN=AHCTF1	0	65.459	13	14	20	14	2275	253.3	6.64	11.41	14	cell organization and biogenesis;regulation of biological process;transport	chromosome;cytosol;membrane;nucleus	DNA binding	Pf13934	25909	ENSG00000153207.14	AHCTF1	1			Gastric cancer network 2	1	0	0.433	0.267	0.418	0.148	1.021	0.880459	0.566055	0.856582	0.166451	0.825441	88.57	131.55	120.28	99.67	137.9	405.2	24.5	39.3	52.6	7.7	70.8
FALSE	Medium	IsMasterProtein	Q15818	Neuronal pentraxin-1 OS=Homo sapiens OX=9606 GN=NPTX1 PE=2 SV=2	0.032	2.092	4	1	7	1	432	47.1	6.55	0	1	cell communication;cell organization and biogenesis;transport		metal ion binding	Pf00354, Pf13385	4884	ENSG00000171246.5	NPTX1	17				0	0	1.347	0.683	1.098	0.636	1.292	0.919397	0.995934	0.934833	0.98534	0.761316	32.62	54.13	37.24	49.36	21.96	84.5	121.5	91	109	76.1	118
FALSE	High	IsMasterProteinCandidate	P04150-11	Isoform Alpha-C1 of Glucocorticoid receptor OS=Homo sapiens OX=9606 GN=NR3C1	0	43.472	17	8	13	8	692	76.6	6.24	10.83	8	cell death;cell division;cell organization and biogenesis;metabolic process;regulation of biological process;response to stimulus	cytoplasm;cytosol;nucleus;organelle lumen	DNA binding;metal ion binding;protein binding;receptor activity;RNA binding;signal transducer activity	Pf00104, Pf00105, Pf02155	2908		NR3C1	5			Nuclear Receptors; Adipogenesis; Sudden Infant Death Syndrome (SIDS) Susceptibility Pathways; Serotonin Receptor 4/6/7 and NR3C Signaling	4	0	0.267	0.288	0.24	0.189	0.137	0.561136	0.637686	0.416321	0.294069	0.660912	65.36	55.13	74.82	67.43	89.08	425	37.6	50.9	35.9	38.2	12.4
FALSE	High	IsMasterProtein	P23381	Tryptophan--tRNA ligase, cytoplasmic OS=Homo sapiens OX=9606 GN=WARS PE=1 SV=2	0	28.431	19	6	39	6	471	53.1	6.23	3.28	6	metabolic process;regulation of biological process	cytoplasm;cytosol;nucleus	catalytic activity;enzyme regulator activity;nucleotide binding;protein binding	Pf00458, Pf00579	7453	ENSG00000140105.17	WARS	14	Aminoacyl-tRNA biosynthesis	Cytosolic tRNA aminoacylation	Photodynamic therapy-induced unfolded protein response; Amino Acid metabolism; Tryptophan metabolism	8	0	0.987	1.049	1.356	0.893	0.736	0.99043	0.860471	0.908027	0.91193	0.865477	58.65	55.98	49.12	59.6	57.82	120.5	106.3	105.1	117.6	81.5	69
FALSE	High	None	Q9NYV4-3	Isoform 3 of Cyclin-dependent kinase 12 OS=Homo sapiens OX=9606 GN=CDK12	0.007	3.589	1	1	11	0	1273	141.4	9.42	1.85	1	metabolic process;regulation of biological process	chromosome;nucleus	catalytic activity;DNA binding;nucleotide binding;protein binding	Pf00069, Pf07714	51755		CDK12	17				0	0	0.868	0.136	0.78	0.466	0.825	0.99043	0.115051	0.996915	0.895457	0.838379	43.29	148.09	37.91	45.45	35.96	147.1	117.9	20	114.3	65.8	134.9
FALSE	High	IsMasterProtein	Q9Y2X3	Nucleolar protein 58 OS=Homo sapiens OX=9606 GN=NOP58 PE=1 SV=1	0	15.34	13	5	7	5	529	59.5	8.92	4.09	5	cell growth;metabolic process	cytosol;membrane;nucleus	protein binding;RNA binding	Pf01798, Pf08060, Pf08156	51602	ENSG00000055044.10	NOP58	2	Ribosome biogenesis in eukaryotes	Major pathway of rRNA processing in the nucleolus and cytosol; rRNA modification in the nucleus and cytosol; SUMOylation of RNA binding proteins		11	0	0.543	0.393	0.729	0.424	0.366	0.939275	0.816229	0.996915	0.894845	0.918744	40.97	45.9	37.25	33.49	30.33	241.3	101.3	42.5	91.6	52.2	71.1
FALSE	Medium	None	Q96G03	Phosphoglucomutase-2 OS=Homo sapiens OX=9606 GN=PGM2 PE=1 SV=4	0.043	1.843	1	1	16	0	612	68.2	6.73	0	1	metabolic process;transport	cytoplasm;cytosol;extracellular;organelle lumen	catalytic activity;metal ion binding;protein binding	Pf00408, Pf02878, Pf02879, Pf02880	55276	ENSG00000169299.13	PGM2	4	Metabolic pathways; Galactose metabolism; Glycolysis / Gluconeogenesis; Starch and sucrose metabolism; Purine metabolism; Amino sugar and nucleotide sugar metabolism; Pentose phosphate pathway	Neutrophil degranulation; Galactose catabolism; Glycogen breakdown (glycogenolysis); Glycogen synthesis; Pentose phosphate pathway (hexose monophosphate shunt)	Glucuronidation	18	0	1.464	1.957	1.011	0.411	0.815	0.896008	0.445697	0.96034	0.877798	0.83907	45.8	32.87	55.51	105.13	61.47	90.1	131.9	176.4	91.1	37	73.5
FALSE	High	IsMasterProteinCandidate	O14607-5	Isoform 5 of Histone demethylase UTY OS=Homo sapiens OX=9606 GN=UTY	0	5.243	1	1	4	1	1211	134.7	7.9	0	1	cell organization and biogenesis;metabolic process;regulation of biological process		catalytic activity;metal ion binding;protein binding	Pf00515, Pf02373, Pf13414, Pf13424, Pf13431	7404	ENSG00000183878.15	UTY	Y				0	0	3.906	6.761	5.139	3.087	1.613	0.207751	0.0085484	0.0714666	0.166451	0.67248	19.77	14.23	4.76	19.02	1.23	27.9	109	188.6	143.4	86.1	45
FALSE	High	IsMasterProtein	Q99848	Probable rRNA-processing protein EBP2 OS=Homo sapiens OX=9606 GN=EBNA1BP2 PE=1 SV=2	0	5.388	8	2	3	2	306	34.8	10.1	0	2	metabolic process	nucleus	protein binding;RNA binding	Pf05890	10969	ENSG00000117395.12	EBNA1BP2	1		Major pathway of rRNA processing in the nucleolus and cytosol		4	0	0.514	0.642	0.01	0.01	0.01	0.972387	0.993592	1.07138e-16	9.57584e-17	4.39845e-17	72.59	73.22				476.5	54.9	68.6
FALSE	High	None	P19012-2	Isoform 2 of Keratin, type I cytoskeletal 15 OS=Homo sapiens OX=9606 GN=KRT15	0	8.476	11	3	7	0	251	28.6	4.72	7.71	3	cell death;cell organization and biogenesis	cytosol;nucleus	protein binding;structural molecule activity	Pf00038	3866		KRT15	17				0	0
FALSE	High	IsMasterProteinCandidate	Q96J02-2	Isoform 2 of E3 ubiquitin-protein ligase Itchy homolog OS=Homo sapiens OX=9606 GN=ITCH	0	5.084	3	2	2	2	862	98.6	6.25	0	2	cell death;defense response;metabolic process;regulation of biological process;response to stimulus	cytoplasm;cytosol;endosome;membrane	catalytic activity;protein binding	Pf00168, Pf00397, Pf00632	83737	ENSG00000078747.14	ITCH	20			TGF-beta Signaling Pathway; VEGFA-VEGFR2 Signaling Pathway; EGF/EGFR Signaling Pathway; Notch Signaling Pathway	4	0	0.01	0.01	0.01	0.405	0.298	9.18378e-17	1.05604e-16	1.07138e-16	0.872159	0.860663				0	37.12	352.4				142.6	105
FALSE	High	IsMasterProteinCandidate	Q8IZP0-3	Isoform 3 of Abl interactor 1 OS=Homo sapiens OX=9606 GN=ABI1	0	52.738	17	5	83	5	452	49.3	7.31	38.32	5	cell organization and biogenesis;cellular component movement;metabolic process;regulation of biological process;response to stimulus	cytoplasm;cytoskeleton;cytosol;endoplasmic reticulum;nucleus	enzyme regulator activity;protein binding	Pf00018, Pf07653, Pf07815, Pf14604	10006	ENSG00000136754.16	ABI1	10			EGF/EGFR Signaling Pathway	1	0	1.659	1.264	1.254	1.128	1.012	0.862317	0.778859	0.932532	0.872159	0.825441	49.07	84.82	53.49	53.69	73.35	80.3	118.3	119.9	97.1	85.7	98.6
FALSE	High	IsMasterProteinCandidate	Q01105-4	Isoform 4 of Protein SET OS=Homo sapiens OX=9606 GN=SET	0.005	4.024	4	1	3	1	268	31.3	4.21	0	1	cell organization and biogenesis;metabolic process;regulation of biological process;transport	cytoplasm;cytosol;endoplasmic reticulum;nucleus	DNA binding;enzyme regulator activity;protein binding	Pf00956	6418	ENSG00000119335.16	SET	9			Histone Modifications	1	0	0.084	0.04	0.15	0.167	0.095	0.0633271	0.000485446	0.14004	0.227691	0.465605	78.61	29.78	29.28	39.56	29.78	370.2	59.2	14.9	55.7	64.7	35.3
FALSE	Medium	IsMasterProtein	Q9NVP1	ATP-dependent RNA helicase DDX18 OS=Homo sapiens OX=9606 GN=DDX18 PE=1 SV=2	0.011	2.586	4	1	1	1	670	75.4	9.5	0	1	metabolic process;response to stimulus	chromosome;cytoplasm;membrane;nucleus	catalytic activity;DNA binding;nucleotide binding;protein binding;RNA binding	Pf00270, Pf00271, Pf04851, Pf13959	8886	ENSG00000088205.12	DDX18	2				0	0	0.539	0.01	0.288	0.251	0.01	0.99043	1.05604e-16	0.568686	0.629896	4.39845e-17	58.05		39.53	39.53		280	169		80.8	70.3
FALSE	High	IsMasterProteinCandidate	Q9HA65-3	Isoform 3 of TBC1 domain family member 17 OS=Homo sapiens OX=9606 GN=TBC1D17	0.01	3.013	2	1	1	1	594	67.2	5.24	0	1	metabolic process;regulation of biological process;transport	cytosol;endosome;vacuole	enzyme regulator activity;protein binding	Pf00566, Pf12068	79735		TBC1D17	19				0	0	0.157	0.37	0.129	0.176	0.07	0.326239	0.798888	0.0898031	0.258342	0.30656	24.11	41.4	23.3	63.21	18.31	315.1	49.7	116.6	40.5	55.5	22.7
FALSE	High	IsMasterProteinCandidate	Q5JSZ5-5	Isoform 1 of Protein PRRC2B OS=Homo sapiens OX=9606 GN=PRRC2B	0.007	3.108	1	1	2	1	1535	165.4	8.81	0	1	cell differentiation		protein binding;RNA binding	Pf07001	84726	ENSG00000130723.18	PRRC2B	9				0	0	2.576	1.851	2.995	1.383	1.199	0.414116	0.489921	0.305587	0.739358	0.777936	68.74	70.48	83.05	67.93	81.84	52.8	136	97.7	158	92.3	63.3
FALSE	High	IsMasterProteinCandidate	O43670-2	Isoform 2 of BUB3-interacting and GLEBS motif-containing protein ZNF207 OS=Homo sapiens OX=9606 GN=ZNF207	0	8.153	6	2	10	2	463	49.7	9.1	0	2	cell division;cell organization and biogenesis;regulation of biological process	chromosome;cytoplasm;nucleus	DNA binding;metal ion binding;protein binding;RNA binding		7756	ENSG00000010244.18	ZNF207	17				0	0	0.756	0.762	1.076	0.974	0.155	0.99043	0.96497	0.942835	0.895457	0.715599	47.59	70.98	70.15	110.53	84.23	136.9	127.9	103.9	125.3	84.8	21.2
FALSE	High	None	Q9NSD9-2	Isoform 2 of Phenylalanine--tRNA ligase beta subunit OS=Homo sapiens OX=9606 GN=FARSB	0	9.236	7	3	11	3	490	54.8	7.5	0	3	cell organization and biogenesis;metabolic process	cytoplasm;cytosol;membrane	catalytic activity;metal ion binding;nucleotide binding;protein binding;RNA binding	Pf03483, Pf03484	10056		FARSB	2			Amino Acid metabolism	1	0	1.156	0.774	1.274	0.687	0.866	0.919397	0.964457	0.932532	0.995728	0.838379	47.8	95.5	55.27	58.55	57.72	83.1	132	57	140.7	93.9	93.3
FALSE	High	IsMasterProteinCandidate	P36542-2	Isoform Heart of ATP synthase subunit gamma, mitochondrial OS=Homo sapiens OX=9606 GN=ATP5F1C	0	61.868	26	9	135	9	297	32.9	9.31	66.6	9	cell organization and biogenesis;metabolic process;transport	membrane;mitochondrion;organelle lumen	catalytic activity;RNA binding;transporter activity	Pf00231	509	ENSG00000165629.19	ATP5C1	10			Electron Transport Chain	1	0	1.059	0.779	1.233	0.848	1.058	0.984268	0.961345	0.932532	0.933865	0.820767	60.92	76.41	41.59	40	45.61	92.2	95.3	77.9	111.6	87.4	135.5
FALSE	Medium	IsMasterProtein	Q9Y2L1	Exosome complex exonuclease RRP44 OS=Homo sapiens OX=9606 GN=DIS3 PE=1 SV=2	0.02	2.227	2	1	1	1	958	108.9	7.14	0	1	metabolic process;regulation of biological process	cytoplasm;cytosol;membrane;nucleus	catalytic activity;protein binding;RNA binding	Pf00773, Pf09742, Pf13638	22894	ENSG00000083520.14	DIS3	13	RNA degradation	Major pathway of rRNA processing in the nucleolus and cytosol; mRNA decay by 3' to 5' exoribonuclease; ATF4 activates genes; Butyrate Response Factor 1 (BRF1) binds and destabilizes mRNA; Tristetraprolin (TTP, ZFP36) binds and destabilizes mRNA; KSRP (KHSRP) binds and destabilizes mRNA		15	0	0.554	0.473	0.773	0.739	0.569	0.99043	0.891206	0.996915	0.979098	0.946904	52.26	50.02	57.8	66.96	54.6	143.4	97.8	49.6	111.7	101.3	96.2
FALSE	High	IsMasterProteinCandidate	P63010-3	Isoform 3 of AP-2 complex subunit beta OS=Homo sapiens OX=9606 GN=AP2B1	0	4.332	3	2	3	2	880	98.1	5.24	0	2	cell organization and biogenesis;cellular component movement;metabolic process;regulation of biological process;response to stimulus;transport	cytosol;membrane	protein binding;transporter activity	Pf01602, Pf02883, Pf09066, Pf12717, Pf13646	163		AP2B1	17			Synaptic Vesicle Pathway; EGF/EGFR Signaling Pathway	2	0	0.177	0.01	0.274	0.119	0.01	0.481389	1.05604e-16	0.519276	0.117742	4.39845e-17	57.1		51.4	52.01		390	69.2		97.2	43.6
FALSE	High	IsMasterProteinCandidate	P63010-2	Isoform 2 of AP-2 complex subunit beta OS=Homo sapiens OX=9606 GN=AP2B1	0	4.332	2	2	3	2	951	105.6	5.34	0	2	cell organization and biogenesis;cellular component movement;metabolic process;regulation of biological process;response to stimulus;transport	cytoplasm;cytosol;membrane	protein binding;transporter activity	Pf01602, Pf02883, Pf09066, Pf12717, Pf13646	163	ENSG00000006125.17	AP2B1	17			Synaptic Vesicle Pathway; EGF/EGFR Signaling Pathway	2	0	0.177	0.01	0.274	0.119	0.01	0.481389	1.05604e-16	0.519276	0.117742	4.39845e-17	57.1		51.4	52.01		390	69.2		97.2	43.6
FALSE	High	IsMasterProtein	Q9NX58	Cell growth-regulating nucleolar protein OS=Homo sapiens OX=9606 GN=LYAR PE=1 SV=2	0	6.28	4	1	1	1	379	43.6	9.54	0	1		nucleus	metal ion binding;protein binding;RNA binding	Pf08790	55646		LYAR	4				0	0				100	100				9.57584e-17	4.39845e-17										328.3	271.7
FALSE	High	IsMasterProteinCandidate	Q9GZR7-2	Isoform 2 of ATP-dependent RNA helicase DDX24 OS=Homo sapiens OX=9606 GN=DDX24	0.007	3.209	2	1	4	1	804	90.2	8.92	0	1	metabolic process	cytoplasm;membrane	catalytic activity;nucleotide binding;RNA binding	Pf00270, Pf00271, Pf13307	57062	ENSG00000273761.5; ENSG00000089737.16	DDX24	14; CHR_HSCHR14_7_CTG1				0	0	0.332	0.449	0.475	0.363	0.265	0.862317	0.881153	0.932532	0.827706	0.838379	43.22	44.9	46.01	56.78	44.12	200.1	64.5	91.9	90.2	98	55.3
FALSE	High	None	P39880-4	Isoform 5 of Homeobox protein cut-like 1 OS=Homo sapiens OX=9606 GN=CUX1	0	13.34	3	3	12	3	1403	153.3	5.64	4.31	3	cell organization and biogenesis;cellular component movement;development;metabolic process;regulation of biological process;transport	cytoplasm;cytoskeleton;cytosol;Golgi;membrane;nucleus	catalytic activity;DNA binding;motor activity;protein binding	Pf00046, Pf00261, Pf00769, Pf01576, Pf02376, Pf02463, Pf04111, Pf05557, Pf05622, Pf05701, Pf05911, Pf06160, Pf07902, Pf09731, Pf09787, Pf10174, Pf10186, Pf11559, Pf12072, Pf12128, Pf13166, Pf13514, Pf13851, Pf15066, Pf15397, Pf15619	1523	ENSG00000257923.9	CUX1	7				0	0	0.777	0.652	0.758	0.486	0.01	0.99043	0.995934	0.996915	0.897858	4.39845e-17	47.99	55.95	50.27	47.21		178.6	90.9	152	100.8	77.7
FALSE	High	IsMasterProtein	Q6P3W7	SCY1-like protein 2 OS=Homo sapiens OX=9606 GN=SCYL2 PE=1 SV=1	0.01	3.064	2	1	1	1	929	103.6	8.22	2.09	1	metabolic process;regulation of biological process;transport	cytoplasm;endosome;Golgi;membrane	catalytic activity;nucleotide binding;protein binding	Pf00069	55681	ENSG00000136021.18	SCYL2	12				0	0	1.939	1.895	32.835	26.339	0.01	0.633863	0.46882	2.60518e-06	1.61053e-06	4.39845e-17	0	244.57	12.53	10		9.4	18.2	17.8	307.8	246.9
FALSE	High	IsMasterProteinCandidate	Q15424-3	Isoform 3 of Scaffold attachment factor B1 OS=Homo sapiens OX=9606 GN=SAFB	0	24.96	12	7	10	2	917	102.8	5.49	8.14	7	cell organization and biogenesis;metabolic process;regulation of biological process;response to stimulus	nucleus	DNA binding;protein binding;RNA binding	Pf00076, Pf02037, Pf13893, Pf14259	6294	ENSG00000160633.12	SAFB	19			Structural Pathway of Interleukin 1 (IL-1)	1	0	0.196	0.154	0.273	0.11	0.182	0.343779	0.169144	0.51781	0.0669723	0.774162	72.94	47.21	86.14	67.15	32.54	381.6	51.3	31.1	80.8	22.5	32.6
FALSE	High	None	P68104-2	Isoform 2 of Elongation factor 1-alpha 1 OS=Homo sapiens OX=9606 GN=EEF1A1	0	475.045	61	20	1707	13	441	47.8	9.03	1592.76	20	metabolic process;regulation of biological process;response to stimulus;transport	cytoplasm;cytoskeleton;cytosol;extracellular;membrane;nucleus;organelle lumen	catalytic activity;nucleotide binding;protein binding;RNA binding	Pf00009, Pf03143, Pf03144	1915		EEF1A1	6			Translation Factors	1	0	1.295	0.895	0.937	0.829	0.97	0.926987	0.915388	0.966206	0.935418	0.834095	68.96	70.64	61.58	68.01	66.53	92.4	120.7	80.4	96.5	89.6	120.5
FALSE	High	IsMasterProtein	Q13451	Peptidyl-prolyl cis-trans isomerase FKBP5 OS=Homo sapiens OX=9606 GN=FKBP5 PE=1 SV=2	0	4.548	4	1	1	1	457	51.2	5.9	0	1	metabolic process	cytoplasm;cytosol;membrane;nucleus	catalytic activity;protein binding	Pf00254, Pf00515, Pf07719, Pf13371, Pf13414, Pf13424, Pf13432	2289	ENSG00000096060.14	FKBP5	6	Estrogen signaling pathway	HSP90 chaperone cycle for steroid hormone receptors (SHR)	Farnesoid X Receptor Pathway; Mecp2 and Associated Rett Syndrome	6	0	0.01	0.01	0.01	0.01	0.867	9.18378e-17	1.05604e-16	1.07138e-16	9.57584e-17	0.838379					3.2	321.3					278.7
FALSE	High	None	Q9NZ01-2	Isoform 2 of Very-long-chain enoyl-CoA reductase OS=Homo sapiens OX=9606 GN=TECR	0	8.54	6	1	12	1	157	18.2	9.45	10.54	1	metabolic process	cytoplasm;endoplasmic reticulum;membrane;nucleus	catalytic activity;protein binding	Pf02544	9524		TECR	19				0	0	0.446	0.514	0.97	0.754	0.681	0.892385	0.922104	0.965936	0.97225	0.888316	99.23	99.23	99.23	99.23	99.31	137.4	61.3	70.6	133.4	103.7	93.6
FALSE	Medium	IsMasterProtein	Q96CS2	HAUS augmin-like complex subunit 1 OS=Homo sapiens OX=9606 GN=HAUS1 PE=1 SV=1	0.011	2.842	4	1	1	1	278	31.8	5.53	0	1	cell division;cell organization and biogenesis;regulation of biological process	cytoplasm;cytoskeleton;cytosol	protein binding		115106	ENSG00000152240.12	HAUS1	18		Regulation of PLK1 Activity at G2/M Transition; AURKA Activation by TPX2; Anchoring of the basal body to the plasma membrane; Recruitment of NuMA to mitotic centrosomes; Loss of Nlp from mitotic centrosomes; Recruitment of mitotic centrosome proteins and complexes		16	0	0.362	0.222	0.214	0.196	0.01	0.890592	0.415634	0.334318	0.3161	4.39845e-17	20.44	54.14	29.65	21.97		293.8	105.1	70.9	72.6	57.7
FALSE	High	IsMasterProtein	Q9NXR8	Inhibitor of growth protein 3 OS=Homo sapiens OX=9606 GN=ING3 PE=1 SV=2	0	10.73	5	2	2	2	418	46.7	6.27	1.67	2	cell organization and biogenesis;metabolic process;regulation of biological process	nucleus	catalytic activity;metal ion binding;protein binding	Pf00628, Pf12998, Pf13863	54556	ENSG00000071243.15	ING3	7		HATs acetylate histones		3	0	0.788	0.602	0.446	0.546	0.01	0.99043	0.968569	0.899465	0.935418	4.39845e-17	41.98	75.96	51.28	100.45		256.7	112.5	63.2	54.2	113.4
FALSE	High	IsMasterProteinCandidate	P0C0S5	Histone H2A.Z OS=Homo sapiens OX=9606 GN=H2AFZ PE=1 SV=2	0	13.959	31	4	135	2	128	13.5	10.58	112.38	4	regulation of biological process;response to stimulus	chromosome;nucleus	DNA binding;protein binding	Pf00125	3015	ENSG00000164032.11	H2AFZ	4	Alcoholism; Systemic lupus erythematosus	SIRT1 negatively regulates rRNA expression; RMTs methylate histone arginines; Activation of anterior HOX genes in hindbrain development during early embryogenesis; NoRC negatively regulates rRNA expression; Meiotic synapsis; Transcriptional regulation by small RNAs; Meiotic recombination; PRC2 methylates histones and DNA; Formation of the beta-catenin:TCF transactivating complex; DNA methylation;…	Proteasome Degradation; Retinoblastoma (RB) in Cancer	61	0	0.01	0.672	1.646	2.438	1.65	9.18378e-17	0.997449	0.794917	0.290936	0.660912		129.84	69.7	127.27	130.04	288.4		65.6	91.9	48.2	105.9
FALSE	High	IsMasterProteinCandidate	P21108	Ribose-phosphate pyrophosphokinase 3 OS=Homo sapiens OX=9606 GN=PRPS1L1 PE=1 SV=2	0	10.918	9	2	21	2	318	34.8	6.35	4.02	2	metabolic process		catalytic activity;metal ion binding;nucleotide binding;protein binding	Pf00156, Pf13793, Pf14572	221823	ENSG00000229937.6	PRPS1L1	7	Pentose phosphate pathway; Metabolic pathways; Carbon metabolism; Biosynthesis of amino acids; Purine metabolism	5-Phosphoribose 1-diphosphate biosynthesis		9	0	1.399	1	1.124	0.787	0.695	0.896008	0.883831	0.932532	0.956192	0.878039	23.12	55.96	38	63.17	37.33	119.7	152.4	121.8	72.8	59.3	74
FALSE	High	IsMasterProteinCandidate	Q9NZB2-4	Isoform D of Constitutive coactivator of PPAR-gamma-like protein 1 OS=Homo sapiens OX=9606 GN=FAM120A	0	11.2	5	3	8	3	1072	117.3	8.87	1.69	3		cytosol;membrane;nucleus	RNA binding		23196		FAM120A	9				0	0	0.01	0.784	0.972	0.916	0.343	9.18378e-17	0.961345	0.965936	0.900845	0.891074		77.98	94.65	81.43	70.56	143.1		141.9	164.7	117.4	32.9
FALSE	Medium	IsMasterProteinCandidate	Q13190-4	Isoform 4 of Syntaxin-5 OS=Homo sapiens OX=9606 GN=STX5	0.011	2.549	5	1	1	1	321	35.5	9.35	0	1	cell organization and biogenesis;regulation of biological process;transport	cytosol;Golgi;membrane	protein binding	Pf00804, Pf05739	6811	ENSG00000162236.11	STX5	11				0	0	0.01	0.01	0.01	0.01	0.01	9.18378e-17	1.05604e-16	1.07138e-16	9.57584e-17	4.39845e-17						600
FALSE	Medium	IsMasterProteinCandidate	Q7L5Y9-3	Isoform 3 of E3 ubiquitin-protein transferase MAEA OS=Homo sapiens OX=9606 GN=MAEA	0.012	2.706	3	1	1	1	355	40.4	8.84	0	1	cell division;cell organization and biogenesis;metabolic process;regulation of biological process	cytoskeleton;nucleus	catalytic activity;protein binding	Pf10607	10296	ENSG00000090316.15	MAEA	4				0	0	0.01	0.292	0.288	0.318	0.01	9.18378e-17	0.648453	0.568686	0.761838	4.39845e-17		16.29	8.19	43		328.3		93.4	94.6	83.7
FALSE	Medium	IsMasterProteinCandidate	Q8TE02-4	Isoform 4 of Elongator complex protein 5 OS=Homo sapiens OX=9606 GN=ELP5	0.021	2.201	4	1	1	1	323	35.7	5.02	0	1	metabolic process;regulation of biological process	cytoplasm;cytosol;nucleus	protein binding	Pf10483	23587		ELP5	17				0	0	0.739	0.593	0.783	0.624	0.298	0.99043	0.96497	0.998031	0.981691	0.860663	45.2	54.78	51.35	69.16	53.4	145	107.1	83.9	118	102.8	43.3
FALSE	High	IsMasterProteinCandidate	Q6UN15-5	Isoform 5 of Pre-mRNA 3'-end-processing factor FIP1 OS=Homo sapiens OX=9606 GN=FIP1L1	0	56.715	16	6	72	6	588	65.7	5.59	82.83	6	metabolic process;transport		protein binding;RNA binding	Pf05182	81608	ENSG00000145216.15	FIP1L1	4				0	0	0.984	0.894	0.977	0.658	0.114	0.99043	0.915388	0.965936	0.992901	0.583102	59.73	63.87	49.38	69.46	61.74	106.2	140.6	90.7	156.4	95.2	10.9
FALSE	High	None	Q7Z5Q1-3	Isoform 2 of Cytoplasmic polyadenylation element-binding protein 2 OS=Homo sapiens OX=9606 GN=CPEB2	0	7.535	5	2	8	2	575	64.1	7.81	2.06	2	metabolic process;regulation of biological process;response to stimulus	cytoplasm;nucleus	enzyme regulator activity;RNA binding;translation regulator activity	Pf00076, Pf14259	132864		CPEB2	4				0	0	1.103	1.208	1.621	1.218	1.229	0.919397	0.805006	0.794917	0.839357	0.774162	38.96	57.18	23.47	34.23	43.04	85.6	75.4	89.3	140.5	87.1	122.2
FALSE	High	IsMasterProtein	Q96RL1	BRCA1-A complex subunit RAP80 OS=Homo sapiens OX=9606 GN=UIMC1 PE=1 SV=2	0.005	4.033	2	1	1	1	719	79.7	5.45	2.52	1	cell organization and biogenesis;metabolic process;regulation of biological process;response to stimulus	nucleus	protein binding		51720	ENSG00000087206.16	UIMC1	5	Homologous recombination	G2/M DNA damage checkpoint; Recruitment and ATM-mediated phosphorylation of repair and signaling proteins at DNA double strand breaks; Processing of DNA double-strand break ends; Nonhomologous End-Joining (NHEJ); Metalloprotease DUBs		17	0	0.01	0.01	0.158	0.378	0.252	9.18378e-17	1.05604e-16	0.157206	0.872159	0.838379			15.92	61.5	48.97	371.4			58.7	105.9	64
FALSE	Low	IsMasterProteinCandidate	P35637-2	Isoform Short of RNA-binding protein FUS OS=Homo sapiens OX=9606 GN=FUS	0.053	1.755	3	1	1	1	525	53.3	9.36	0	1	metabolic process;regulation of biological process;response to stimulus	nucleus	DNA binding;metal ion binding;protein binding;RNA binding	Pf00076, Pf00641, Pf13893, Pf14259	2521	ENSG00000089280.18	FUS	16			mRNA Processing	1	0	1.263	0.49	1.305	0.839	0.672	0.896008	0.90767	0.932532	0.935418	0.889638	82.36	60.95	72.91	60.95	60.95	107.8	136.1	52.8	140.6	90.4	72.4
FALSE	High	IsMasterProtein	Q96CB8	Integrator complex subunit 12 OS=Homo sapiens OX=9606 GN=INTS12 PE=1 SV=1	0	10.834	11	3	8	3	462	48.8	9.69	0	3	metabolic process;regulation of biological process;response to stimulus	nucleus	metal ion binding;protein binding	Pf00130, Pf00628, Pf13831, Pf14446	57117	ENSG00000138785.14	INTS12	4		RNA polymerase II transcribes snRNA genes		3	0	0.441	0.545	0.371	0.352	0.113	0.896008	0.935499	0.794917	0.808434	0.580014	68.3	46.19	65.35	78.44	63.31	203.5	141.8	30.5	108.8	83.3	32.1
FALSE	High	None	P21802-9	Isoform 9 of Fibroblast growth factor receptor 2 OS=Homo sapiens OX=9606 GN=FGFR2	0.006	3.744	1	1	16	0	819	91.5	6.34	4.22	1	cell communication;cell death;cell differentiation;cell division;cell organization and biogenesis;cell proliferation;metabolic process;regulation of biological process;response to stimulus	cell surface;cytoplasm;Golgi;membrane;nucleus	catalytic activity;nucleotide binding;protein binding;receptor activity;signal transducer activity	Pf00047, Pf00069, Pf07679, Pf07714, Pf13895, Pf13927	2263		FGFR2	10			Angiogenesis; MicroRNAs in cardiomyocyte hypertrophy; Cardiac Hypertrophic Response; Regulation of Actin Cytoskeleton	4	0	0.868	0.136	0.78	0.466	0.825	0.99043	0.115051	0.996915	0.895457	0.838379	43.29	148.09	37.91	45.45	35.96	147.1	117.9	20	114.3	65.8	134.9
FALSE	Medium	IsMasterProtein	O75593	Forkhead box protein H1 OS=Homo sapiens OX=9606 GN=FOXH1 PE=1 SV=1	0.036	1.94	5	1	1	1	365	39.2	9.51	0	1	cell differentiation;metabolic process;regulation of biological process;response to stimulus	nucleus	DNA binding;protein binding	Pf00250	8928	ENSG00000160973.7	FOXH1	8		Signaling by NODAL; Signaling by Activin	Heart Development; Endoderm Differentiation; Mesodermal Commitment Pathway; TGF-beta Signaling Pathway; TGF-beta Receptor Signaling	10	0
FALSE	High	IsMasterProtein	P62318	Small nuclear ribonucleoprotein Sm D3 OS=Homo sapiens OX=9606 GN=SNRPD3 PE=1 SV=1	0	22.982	32	3	50	3	126	13.9	10.32	48.56	3	cell organization and biogenesis;metabolic process;transport	cytoplasm;cytosol;nucleus;spliceosomal complex	protein binding;RNA binding	Pf01423	6634	ENSG00000100028.11	SNRPD3	22	Spliceosome; Systemic lupus erythematosus	SLBP independent Processing of Histone Pre-mRNAs; SLBP Dependent Processing of Replication-Dependent Histone Pre-mRNAs; mRNA Splicing - Major Pathway; mRNA Splicing - Minor Pathway; snRNP Assembly; Cleavage of Growing Transcript in the Termination Region	mRNA Processing	17	0	0.603	0.506	0.63	0.587	0.122	0.968228	0.915378	0.965936	0.95917	0.610629	55.67	60.42	57.96	67.5	67.74	195.6	116.8	70.5	108.4	87.5	21.2
FALSE	High	None	O00165-3	Isoform 3 of HCLS1-associated protein X-1 OS=Homo sapiens OX=9606 GN=HAX1	0	14.969	21	3	24	3	253	28.6	4.81	9.67	3	cell organization and biogenesis;regulation of biological process;response to stimulus	cytoskeleton;endoplasmic reticulum;membrane;mitochondrion	protein binding		10456		HAX1	1				0	0	2.828	1.42	1.411	1.626	1.759	0.405716	0.725775	0.883931	0.636736	0.637547	54.46	35.41	51.44	54.39	53.2	54.2	171.8	96.4	76.8	83.6	117.1
FALSE	Medium	IsMasterProtein	Q9NXH9	tRNA (guanine(26)-N(2))-dimethyltransferase OS=Homo sapiens OX=9606 GN=TRMT1 PE=1 SV=1	0.011	2.958	3	1	7	1	659	72.2	7.64	0	1	metabolic process	mitochondrion;nucleus	catalytic activity;metal ion binding;protein binding;RNA binding	Pf00642, Pf02005, Pf02475, Pf03602, Pf12847, Pf13659	55621	ENSG00000104907.12	TRMT1	19		tRNA modification in the nucleus and cytosol		3	0				100	100				9.57584e-17	4.39845e-17										360.2	239.8
FALSE	High	IsMasterProtein	P33176	Kinesin-1 heavy chain OS=Homo sapiens OX=9606 GN=KIF5B PE=1 SV=1	0	22.655	8	5	7	5	963	109.6	6.51	2.35	5	cell differentiation;cell organization and biogenesis;cellular component movement;metabolic process;regulation of biological process;transport	cytoplasm;cytoskeleton;cytosol;membrane	catalytic activity;motor activity;nucleotide binding;protein binding	Pf00225, Pf01576, Pf02463, Pf03999, Pf04111, Pf04156, Pf05483, Pf05557, Pf05622, Pf06160, Pf07111, Pf07888, Pf10174, Pf12128, Pf13514, Pf13851, Pf14915	3799	ENSG00000170759.10	KIF5B	10	Dopaminergic synapse; Endocytosis	COPI-dependent Golgi-to-ER retrograde traffic; Kinesins; RHO GTPases activate KTN1; Insulin processing; MHC class II antigen presentation	Insulin Signaling	21	0	0.573	0.601	0.328	0.325	0.263	0.99043	0.968049	0.687864	0.758268	0.838379	73	88.93	66.37	64.13	105.48	263.2	120.5	63.8	79.5	62.7	10.3
FALSE	High	IsMasterProtein	Q8N163	Cell cycle and apoptosis regulator protein 2 OS=Homo sapiens OX=9606 GN=CCAR2 PE=1 SV=2	0	89.673	26	18	130	18	923	102.8	5.22	74.57	18	cell death;cell organization and biogenesis;metabolic process;regulation of biological process;response to stimulus	cytoplasm;nucleus;organelle lumen;spliceosomal complex	enzyme regulator activity;protein binding;RNA binding	Pf14443, Pf14444	57805	ENSG00000158941.16	CCAR2; KIAA1967	8		Regulation of HSF1-mediated heat shock response		4	0	0.592	0.708	0.88	0.697	0.127	0.963236	0.993592	0.987039	0.992901	0.629433	47.74	64.82	39.91	53.72	52.77	136.9	94.1	132.2	135.6	84.9	16.3
FALSE	High	None	P52948-4	Isoform 4 of Nuclear pore complex protein Nup98-Nup96 OS=Homo sapiens OX=9606 GN=NUP98	0	186.55	28	23	333	23	920	96	7.64	168.1	23	cell organization and biogenesis;metabolic process;regulation of biological process;transport	chromosome;cytosol;membrane	catalytic activity;protein binding;RNA binding;structural molecule activity;transporter activity	Pf04096	4928	ENSG00000110713.15	NUP98	11		Rev-mediated nuclear export of HIV RNA; ISG15 antiviral mechanism; NEP/NS2 Interacts with the Cellular Export Machinery; tRNA processing in the nucleus; Transcriptional regulation by small RNAs; Nuclear Pore Complex (NPC) Disassembly; Regulation of Glucokinase by Glucokinase Regulatory Protein; Vpr-mediated nuclear import of PICs; Regulation of HSF1-mediated heat shock response; snRNP Assembly; S…		63	0	1.544	1.311	1.445	1.056	1.193	0.887218	0.763931	0.86875	0.895457	0.779895	47.53	66.31	44.24	45.11	56.88	75.3	115.9	92.4	126.3	88.8	101.2
FALSE	High	None	Q8NDV7-4	Isoform 4 of Trinucleotide repeat-containing gene 6A protein OS=Homo sapiens OX=9606 GN=TNRC6A	0	12.53	22	2	24	2	161	17.1	6.6	18.71	2	regulation of biological process;response to stimulus	cytosol;Golgi	protein binding;RNA binding	Pf13893, Pf14259	27327		TNRC6A	16				0	0	1.885	0.832	1.726	1.125	1.698	0.801584	0.935499	0.7675	0.874653	0.657399	51.55	45.66	39.9	64.31	55.41	66.9	150.4	66.6	125.5	85	105.6
FALSE	Medium	IsMasterProtein	O75445	Usherin OS=Homo sapiens OX=9606 GN=USH2A PE=1 SV=3	0.037	1.918	0	1	2	1	5202	575.2	6.83	0	1	cell differentiation;regulation of biological process;response to stimulus	cytoplasm;extracellular;membrane	protein binding	Pf00041, Pf00053, Pf00054, Pf00055, Pf02210, Pf03302, Pf13385	7399	ENSG00000042781.12	USH2A	1				0	0	0.163	0.576	0.672	0.56	0.374	0.398989	0.961345	0.973553	0.942829	0.927462	37.47	65.67	29	39.77	77.37	179.3	29.2	103.3	120.6	100.5	67
FALSE	High	IsMasterProtein	Q93084	Sarcoplasmic/endoplasmic reticulum calcium ATPase 3 OS=Homo sapiens OX=9606 GN=ATP2A3 PE=1 SV=2	0	13.985	7	4	9	4	1043	113.9	5.57	2.22	4	transport	endoplasmic reticulum;membrane;nucleus	catalytic activity;metal ion binding;nucleotide binding;transporter activity	Pf00122, Pf00689, Pf00690, Pf00702, Pf08282, Pf12710, Pf13246	489	ENSG00000074370.17	ATP2A3	17	Alzheimer's disease; cGMP-PKG signaling pathway; Calcium signaling pathway; Pancreatic secretion	Ion homeostasis; Pre-NOTCH Processing in Golgi; Ion transport by P-type ATPases; Reduction of cytosolic Ca++ levels	Alzheimers Disease; Myometrial Relaxation and Contraction Pathways; Calcium Regulation in the Cardiac Cell	21	0	0.681	0.384	0.818	0.721	0.58	0.99043	0.809662	0.996915	0.985182	0.940989	67.54	81.27	44.24	51.92	41.76	150.6	84.4	82.2	115.2	87.3	80.4
FALSE	Medium	IsMasterProtein	A0AVI2	Fer-1-like protein 5 OS=Homo sapiens OX=9606 GN=FER1L5 PE=2 SV=3	0.014	2.433	1	1	2	1	2057	237.8	8.05	0	1		membrane	protein binding	Pf00168, Pf08150, Pf08151, Pf08165	90342	ENSG00000249715.10	FER1L5	2				0	0	1.146	0.991	1.023	1.117	0.772	0.955155	0.887463	0.956587	0.876078	0.854433	32.2	47.11	34.16	41.48	35.07	100.4	115	99.5	102.7	104.9	77.5
FALSE	High	IsMasterProtein	P35908	Keratin, type II cytoskeletal 2 epidermal OS=Homo sapiens OX=9606 GN=KRT2 PE=1 SV=2	0	96.84	40	17	191	12	639	65.4	8	166.89	17	cell death;cell organization and biogenesis;cell proliferation;cellular component movement;metabolic process	cytoskeleton;cytosol;membrane;nucleus	protein binding;structural molecule activity	Pf00038, Pf08614, Pf12128, Pf13166	3849	ENSG00000172867.3	KRT2	12		Formation of the cornified envelope		3	3	0.737	0.531	0.756	0.655	1.091	0.99043	0.926792	0.996915	0.99206	0.802127	65.16	72.88	58.25	59.81	76.04	120.7	91.8	45.1	107	78.6	156.9
FALSE	Medium	IsMasterProteinCandidate	Q9NRA8-2	Isoform 2 of Eukaryotic translation initiation factor 4E transporter OS=Homo sapiens OX=9606 GN=EIF4ENIF1	0.014	2.458	1	1	3	1	811	88.2	7.42	0	1	regulation of biological process;transport	cytoplasm;cytosol;membrane;nucleus	protein binding;RNA binding;transporter activity	Pf10477	56478	ENSG00000184708.17	EIF4ENIF1	22				0	0	1.12	1.391	1.226	0.922	0.507	0.926311	0.732263	0.932532	0.899484	0.979725	32.18	76.1	34.01	65.62	32.98	94.9	110	156.3	117.2	71.8	49.7
FALSE	High	IsMasterProtein	P49750-1	Isoform 1 of YLP motif-containing protein 1 OS=Homo sapiens OX=9606 GN=YLPM1	0	6.06	2	2	8	2	1951	219.8	6.57	0	2	metabolic process;regulation of biological process	cytosol;nucleus	protein binding;RNA binding	Pf13207, Pf13671	56252		YLPM1	14				0	0	1.331	2.044	1.014	1.25	0.01	0.87012	0.415634	0.959095	0.830865	4.39845e-17	78.62	89.63	67.58	81.47		100.9	101.5	217.2	90	90.4
FALSE	High	IsMasterProtein	Q15437	Protein transport protein Sec23B OS=Homo sapiens OX=9606 GN=SEC23B PE=1 SV=2	0	26.691	7	4	27	4	767	86.4	6.89	9.69	4	transport	cytoplasm;cytosol;endoplasmic reticulum;membrane	metal ion binding;protein binding	Pf00626, Pf04810, Pf04811, Pf04815, Pf08033	10483	ENSG00000101310.14	SEC23B	20	Protein processing in endoplasmic reticulum		Sterol Regulatory Element-Binding Proteins (SREBP) signalling	2	0	1.005	0.915	1.228	1.094	0.325	0.99043	0.908285	0.932532	0.884943	0.878039	27.01	45.82	31.21	55.52	70.62	102.2	107.8	112.8	139.6	112.3	25.3
FALSE	Medium	IsMasterProtein	Q01433	AMP deaminase 2 OS=Homo sapiens OX=9606 GN=AMPD2 PE=1 SV=2	0.024	2.146	1	1	1	1	879	100.6	6.93	0	1	metabolic process	cytosol	catalytic activity;metal ion binding;protein binding	Pf00962	271	ENSG00000116337.15	AMPD2	1	Purine metabolism; Metabolic pathways	Purine salvage		6	0
FALSE	Medium	None	P56537-2	Isoform 2 of Eukaryotic translation initiation factor 6 OS=Homo sapiens OX=9606 GN=EIF6	0.032	2.082	11	1	3	1	226	23.7	5.17	0	1	cell organization and biogenesis;metabolic process;regulation of biological process;response to stimulus;transport	cytoplasm;cytosol;nucleus	protein binding;RNA binding	Pf01912	3692	ENSG00000242372.6	EIF6	20			Translation Factors	1	0	0.629	0.553	0.544	0.468	0.376	0.99043	0.938313	0.932532	0.895457	0.929425	56.6	55.42	58.18	44.54	54.64	175.3	113.9	96.2	85.1	59.1	70.4
FALSE	High	IsMasterProtein	Q9Y3A3	MOB-like protein phocein OS=Homo sapiens OX=9606 GN=MOB4 PE=1 SV=1	0	14.27	38	5	10	5	225	26	5.78	4.64	5	transport	cytoplasm;cytosol;Golgi;membrane	metal ion binding;protein binding	Pf03637	25843	ENSG00000115540.14	MOB4	2				0	0	0.291	0.123	0.128	0.137	0.463	0.626135	0.0960053	0.0898031	0.133306	0.992852	76.59	61.4	77.13	43.95	97.2	443.4	36.6	37	35.2	26.9	20.8
FALSE	High	None	Q09028-2	Isoform 2 of Histone-binding protein RBBP4 OS=Homo sapiens OX=9606 GN=RBBP4	0	128.292	65	13	199	9	424	47.6	4.89	119.73	13	cell organization and biogenesis;metabolic process;regulation of biological process;response to stimulus	cytosol;nucleus	catalytic activity;DNA binding;protein binding	Pf00400, Pf12265	5928	ENSG00000162521.18	RBBP4	1			Retinoblastoma (RB) in Cancer; Interactome of polycomb repressive complex 2 (PRC2)	2	0	0.897	0.863	0.779	0.775	0.065	0.99043	0.925239	0.996915	0.960014	0.276513	59.9	84.31	52.55	62.34	75.21	121.2	147.4	125.4	107.3	87.9	10.8
FALSE	Medium	IsMasterProtein	Q9Y2G2	Caspase recruitment domain-containing protein 8 OS=Homo sapiens OX=9606 GN=CARD8 PE=1 SV=1	0.01	2.907	3	1	2	1	431	48.9	5.22	2.03	1	cell death;cellular component movement;metabolic process;regulation of biological process;response to stimulus;transport	cytoplasm;cytosol;nucleus	enzyme regulator activity;protein binding;transporter activity	Pf00619, Pf13553	22900		CARD8	19	NOD-like receptor signaling pathway		Nucleotide-binding Oligomerization Domain (NOD) pathway	2	0	0.513	0.135	0.196	0.161	0.172	0.968228	0.115051	0.272088	0.205773	0.755393	2.93	2.93	32.05	24.09	2.93	277.8	142.6	37.4	51.8	42.5	47.9
FALSE	High	IsMasterProteinCandidate	O75367-2	Isoform 1 of Core histone macro-H2A.1 OS=Homo sapiens OX=9606 GN=H2AFY	0	13.832	15	4	16	4	369	39.2	9.83	4.56	4	cell organization and biogenesis;regulation of biological process	chromosome;nucleus	DNA binding;enzyme regulator activity;protein binding	Pf00125, Pf01661	9555	ENSG00000113648.16	H2AFY	5			H19 action Rb-E2F1 signaling and CDK-beta-catenin activity	1	0	0.286	0.491	0.632	0.818	0.849	0.779591	0.908091	0.965936	0.942829	0.838379	45.81	20.67	76.83	69.44	22.62	145.2	28.9	68.6	134.3	66.6	156.4
FALSE	High	None	P63267	Actin, gamma-enteric smooth muscle OS=Homo sapiens OX=9606 GN=ACTG2 PE=1 SV=1	0	223.607	46	18	1606	1	376	41.9	5.48	1888.65	18	regulation of biological process	cytoplasm;cytoskeleton;cytosol	nucleotide binding	Pf00022	72	ENSG00000163017.13	ACTG2	2	Vascular smooth muscle contraction	Smooth Muscle Contraction	Common Pathways Underlying Drug Addiction	4	0	0.37	1.336	0.564	0.928	1.009	0.814608	0.752304	0.938416	0.899484	0.827357	124.64	119.91	109.26	102.46	115.23	152.6	29.9	131.1	56	126.1	104.2
FALSE	High	IsMasterProtein	Q9UBC2	Epidermal growth factor receptor substrate 15-like 1 OS=Homo sapiens OX=9606 GN=EPS15L1 PE=1 SV=1	0	14.114	13	6	6	6	864	94.2	5.11	1.62	6	cell differentiation;cell organization and biogenesis;cellular component movement;metabolic process;regulation of biological process;response to stimulus;transport	cytoplasm;cytoskeleton;cytosol;Golgi;membrane;nucleus	catalytic activity;metal ion binding;motor activity;nucleotide binding;protein binding;structural molecule activity;transporter activity	Pf00038, Pf00261, Pf00529, Pf00769, Pf01496, Pf01576, Pf01920, Pf02050, Pf02321, Pf02463, Pf02841, Pf02994, Pf03148, Pf03962, Pf03999, Pf04012, Pf04111, Pf04156, Pf04912, Pf04977, Pf05103, Pf05149, Pf05262, Pf05276, Pf05478, Pf05483, Pf05557, Pf05622, Pf05667, Pf05701, Pf05816, Pf05957, Pf06008, Pf06160, Pf06818, Pf07111, Pf07321, Pf07798, Pf07888, Pf07926, Pf08317, Pf08614, Pf09311, Pf09726, Pf0…	58513	ENSG00000127527.13	EPS15L1	19	Endocytosis	Cargo recognition for clathrin-mediated endocytosis; EGFR downregulation	EGF/EGFR Signaling Pathway	10	0	0.218	0.16	0.147	0.169	0.183	0.451855	0.188894	0.135551	0.232177	0.774162	47.35	75.15	57.89	65.92	62.01	385.3	67.6	67.6	39.5	25.2	14.8
FALSE	High	IsMasterProtein	O15145	Actin-related protein 2/3 complex subunit 3 OS=Homo sapiens OX=9606 GN=ARPC3 PE=1 SV=3	0	11.266	13	2	9	2	178	20.5	8.59	7.04	2	cell organization and biogenesis;cellular component movement;regulation of biological process;response to stimulus	cytoplasm;cytoskeleton;cytosol;membrane	protein binding;structural molecule activity	Pf04062	10094	ENSG00000111229.15	ARPC3	12	Regulation of actin cytoskeleton; Shigellosis; Pathogenic Escherichia coli infection; Bacterial invasion of epithelial cells; Salmonella infection; Endocytosis; Fc gamma R-mediated phagocytosis	EPHB-mediated forward signaling; Clathrin-mediated endocytosis; RHO GTPases Activate WASPs and WAVEs; Regulation of actin dynamics for phagocytic cup formation	Pathogenic Escherichia coli infection	23	0	0.112	0.366	0.158	0.355	0.206	0.0837821	0.79369	0.157488	0.817792	0.799027	21.53	36.78	49.35	60.98	44.62	288.4	25.7	106	38.3	82.7	58.9
FALSE	High	IsMasterProtein	Q9HCM7	Fibrosin-1-like protein OS=Homo sapiens OX=9606 GN=FBRSL1 PE=1 SV=4	0	8.87	5	3	5	3	1045	110.8	9.67	0	3			RNA binding	Pf15336	57666	ENSG00000112787.12	FBRSL1	12				0	0	2.073	2.028	2.086	1.833	1.369	0.599076	0.423609	0.590336	0.505094	0.744618	52.95	59.59	29.35	61.97	27.06	53.6	111	39.1	125.1	138.9	132.3
FALSE	High	IsMasterProtein	Q92576	PHD finger protein 3 OS=Homo sapiens OX=9606 GN=PHF3 PE=1 SV=3	0.007	3.318	1	1	1	1	2039	229.3	6.96	0	1	development;metabolic process		metal ion binding;protein binding	Pf00628, Pf07500, Pf07744	23469	ENSG00000118482.11	PHF3	6				0	0	0.103	0.747	0.456	0.475	0.01	0.139424	0.973494	0.908027	0.895457	4.39845e-17	4.2	40.86	4.21	58.65		234.8	24.2	157.5	107.1	76.4
FALSE	High	None	P63000-2	Isoform B of Ras-related C3 botulinum toxin substrate 1 OS=Homo sapiens OX=9606 GN=RAC1	0	10.022	14	3	23	3	211	23.5	8.63	11.05	3	cell organization and biogenesis;cell proliferation;cellular component movement;coagulation;defense response;metabolic process;regulation of biological process;response to stimulus;transport	cytoplasm;cytosol;membrane	catalytic activity;nucleotide binding;protein binding	Pf00071, Pf08477	5879	ENSG00000136238.17	RAC1	7			Androgen receptor signaling pathway; Nucleotide-binding Oligomerization Domain (NOD) pathway; Regulation of toll-like receptor signaling pathway; Target Of Rapamycin (TOR) Signaling; Physiological and Pathological Hypertrophy of the Heart; MicroRNAs in cardiomyocyte hypertrophy; Integrin-mediated Cell Adhesion; RANKL/RANK (Receptor activator of NFKB (ligand)) Signaling Pathway; Leptin signaling p…	41	0	0.933	0.048	1.082	0.505	0.74	0.99043	0.00138631	0.942835	0.902739	0.86478	76.09	139.95	47.46	52.2	70.6	127.8	140.7	1.9	148.3	68.9	112.4
FALSE	Medium	IsMasterProteinCandidate	P28329-3	Isoform R of Choline O-acetyltransferase OS=Homo sapiens OX=9606 GN=CHAT	0.035	1.965	2	1	1	1	630	70.3	7.97	0	1	metabolic process;transport	cytoplasm;cytosol;nucleus	catalytic activity	Pf00755	1103	ENSG00000070748.18	CHAT	10			Acetylcholine Synthesis; Biogenic Amine Synthesis; Sudden Infant Death Syndrome (SIDS) Susceptibility Pathways	3	0
FALSE	High	IsMasterProteinCandidate	P60900-2	Isoform 2 of Proteasome subunit alpha type-6 OS=Homo sapiens OX=9606 GN=PSMA6	0	5.95	6	1	2	1	227	25.3	7.11	0	1	metabolic process;regulation of biological process;response to stimulus;transport	cytosol;nucleus;proteasome	catalytic activity;protein binding;RNA binding	Pf00227	5687	ENSG00000100902.10	PSMA6	14			Proteasome Degradation	1	0	0.971	0.281	0.639	0.676	0.208	0.96054	0.618699	0.965936	0.999647	0.803651	120.82	109.16	122.27	122.27	111.69	160.1	155.5	44.9	102.3	108.2	28.9
FALSE	High	IsMasterProtein	Q9BSC4	Nucleolar protein 10 OS=Homo sapiens OX=9606 GN=NOL10 PE=1 SV=1	0.007	3.159	4	1	1	1	688	80.3	8.46	0	1		nucleus	protein binding;RNA binding	Pf08159	79954	ENSG00000115761.15	NOL10	2				0	0	0.01	0.435	0.01	0.165	0.01	9.18378e-17	0.861337	1.07138e-16	0.271184	4.39845e-17		64.06		61.46		398.4		154.3		47.3
FALSE	Medium	IsMasterProteinCandidate	Q96MX6-2	Isoform 2 of WD repeat-containing protein 92 OS=Homo sapiens OX=9606 GN=WDR92	0.034	2.044	6	1	1	1	288	32.1	8.02	0	1	cell death		protein binding		116143	ENSG00000243667.6	WDR92	2				0	0	0.409	0.652	0.01	0.388	0.01	0.926311	0.995934	1.07138e-16	0.868931	4.39845e-17	14.6	34.58		58.69		234	95.8	179.4		90.7
FALSE	High	None	Q8WWM7-2	Isoform 2 of Ataxin-2-like protein OS=Homo sapiens OX=9606 GN=ATXN2L	0	305.403	29	27	587	27	1062	111.9	8.69	322.4	27	cell organization and biogenesis;regulation of biological process	cytosol;membrane	protein binding;RNA binding	Pf06741, Pf07145, Pf09770, Pf14438	11273	ENSG00000168488.18	ATXN2L	16				0	0	3.18	4.119	3.864	2.497	0.136	0.395388	0.0658561	0.158972	0.278591	0.660912	81.11	83.96	72.58	77.06	119.52	36.6	151.4	178.3	126.5	104.6	2.6
FALSE	High	None	P15923-3	Isoform 3 of Transcription factor E2-alpha OS=Homo sapiens OX=9606 GN=TCF3	0.007	3.617	2	1	3	1	658	68.5	7.39	0	1	cell differentiation;metabolic process;regulation of biological process	cytoplasm;nucleus	DNA binding;protein binding	Pf00010	6929	ENSG00000071564.14	TCF3	19			Ectoderm Differentiation; Wnt Signaling Pathway Netpath; Wnt/beta-catenin Signaling Pathway in Leukemia; Sudden Infant Death Syndrome (SIDS) Susceptibility Pathways	4	0	0.624	1.259	0.655	0.319	0.28	0.99043	0.778859	0.965936	0.739358	0.83907	37.92	91.55	37.92	37.92	37.92	129.1	80.6	228.4	84.6	41.2	36.1
FALSE	High	IsMasterProteinRejected	Q13509	Tubulin beta-3 chain OS=Homo sapiens OX=9606 GN=TUBB3 PE=1 SV=2	0	281.845	28	14	1287	0	450	50.4	4.93	1756.67	14	cell organization and biogenesis;cellular component movement	cytoplasm;cytoskeleton;nucleus	catalytic activity;nucleotide binding;protein binding;structural molecule activity	Pf00091, Pf03953, Pf10644	10381	ENSG00000258947.6	TUBB3	16	Phagosome; Pathogenic Escherichia coli infection; Gap junction	COPI-independent Golgi-to-ER retrograde traffic; COPI-dependent Golgi-to-ER retrograde traffic; Carboxyterminal post-translational modifications of tubulin; Recruitment of NuMA to mitotic centrosomes; Hedgehog 'off' state; Translocation of GLUT4 to the plasma membrane; Prefoldin mediated transfer of substrate to CCT/TriC; Microtubule-dependent trafficking of connexons from Golgi to the plasma mem…	Pathogenic Escherichia coli infection; Parkin-Ubiquitin Proteasomal System pathway; Exercise-induced Circadian Regulation	66	0
FALSE	High	IsMasterProtein	Q13283	Ras GTPase-activating protein-binding protein 1 OS=Homo sapiens OX=9606 GN=G3BP1 PE=1 SV=1	0	89.757	43	14	85	13	466	52.1	5.52	16.65	14	metabolic process;regulation of biological process;response to stimulus;transport	cytoplasm;cytosol;membrane;nucleus	catalytic activity;DNA binding;nucleotide binding;protein binding;RNA binding	Pf00076, Pf02136, Pf13893, Pf14259	10146	ENSG00000145907.14	G3BP1	5				0	2	0.446	0.365	0.623	0.464	0.061	0.892385	0.789287	0.965936	0.895457	0.250829	73.9	74.24	68	64.53	77.82	186.7	106.4	76	126.6	97.5	6.7
FALSE	Low	IsMasterProteinCandidate	Q9UHR5-2	Isoform 2 of SAP30-binding protein OS=Homo sapiens OX=9606 GN=SAP30BP	0.053	1.751	4	1	1	1	292	32	5.07	0	1	cell death;metabolic process;regulation of biological process	cytoskeleton;nucleus	protein binding	Pf07818	29115	ENSG00000161526.14	SAP30BP	17				0	0	0.128	0.01	0.148	0.01	0.01	0.262004	1.05604e-16	0.136288	9.57584e-17	4.39845e-17	46.95		51.84			470.2	60.1		69.7
FALSE	High	None	P63104-2	Isoform 2 of 14-3-3 protein zeta/delta OS=Homo sapiens OX=9606 GN=YWHAZ	0	11.332	12	2	2	2	170	19.3	4.81	2.26	2	cell organization and biogenesis;regulation of biological process;response to stimulus;transport	cytoplasm;cytosol;membrane;mitochondrion;nucleus	protein binding;RNA binding	Pf00244	7534	ENSG00000164924.17	YWHAZ	8			Cell Cycle; Prolactin Signaling Pathway; Pathogenic Escherichia coli infection; Myometrial Relaxation and Contraction Pathways; Calcium Regulation in the Cardiac Cell; Sudden Infant Death Syndrome (SIDS) Susceptibility Pathways	6	0	0.717	0.837	0.659	0.352	0.01	0.996809	0.934788	0.966484	0.808682	4.39845e-17	59.4	38.65	57.3	69.39		212.1	164.9	56.1	80.4	86.5
FALSE	High	None	Q96Q40	Cyclin-dependent kinase 15 OS=Homo sapiens OX=9606 GN=CDK15 PE=1 SV=2	0.007	3.589	2	1	11	0	435	49	7.14	1.85	1	metabolic process;regulation of biological process	cytosol;nucleus	catalytic activity;metal ion binding;nucleotide binding;protein binding	Pf00069, Pf07714, Pf14531	65061		CDK15	2				0	0	0.868	0.136	0.78	0.466	0.825	0.99043	0.115051	0.996915	0.895457	0.838379	43.29	148.09	37.91	45.45	35.96	147.1	117.9	20	114.3	65.8	134.9
FALSE	High	IsMasterProteinCandidate	Q6P4R8-2	Isoform 2 of Nuclear factor related to kappa-B-binding protein OS=Homo sapiens OX=9606 GN=NFRKB	0	4.08	1	1	1	1	1324	141.8	9.03	0	1	defense response;metabolic process;regulation of biological process;response to stimulus	nucleus	DNA binding;protein binding	Pf14465	4798	ENSG00000170322.14	NFRKB	11			Overview of nanoparticle effects	1	0
FALSE	High	None	Q6ZMR3	L-lactate dehydrogenase A-like 6A OS=Homo sapiens OX=9606 GN=LDHAL6A PE=2 SV=1	0.007	3.412	4	1	1	0	332	36.5	6.99	0	1	metabolic process	cytoplasm	catalytic activity	Pf00056, Pf02866	160287	ENSG00000166800.9	LDHAL6A	11	Metabolic pathways; Propanoate metabolism; Glucagon signaling pathway; Cysteine and methionine metabolism; Glycolysis / Gluconeogenesis; Pyruvate metabolism	Pyruvate metabolism		10	0	1.601	5.511	0.01	0.893	1.226	0.780065	0.0226741	1.07138e-16	0.896357	0.774162	40.15	172.58		54.48	87.41	61.6	98.6	317.6		51.5	70.7
FALSE	High	IsMasterProteinCandidate	Q14203-3	Isoform 3 of Dynactin subunit 1 OS=Homo sapiens OX=9606 GN=DCTN1	0.007	3.242	1	1	1	1	1236	136.7	5.4	0	1	cell division;cell organization and biogenesis;cellular component movement;metabolic process;regulation of biological process;transport	chromosome;cytoplasm;cytoskeleton;cytosol;membrane	catalytic activity;motor activity;protein binding	Pf00261, Pf01302, Pf04111, Pf05622, Pf05667, Pf06160, Pf08317, Pf12128, Pf12329, Pf12455, Pf13166, Pf13514, Pf15035	1639	ENSG00000204843.12	DCTN1	2				0	0	100	100		100	100	9.18378e-17	1.05604e-16		9.57584e-17	4.39845e-17							153.4	305.6		66.9	74
FALSE	High	None	Q9C0K0-2	Isoform 2 of B-cell lymphoma/leukemia 11B OS=Homo sapiens OX=9606 GN=BCL11B	0	152.284	36	19	243	19	823	88.4	6.51	122.46	19	cell differentiation;cell organization and biogenesis;cellular component movement;metabolic process;regulation of biological process;response to stimulus	nucleus	DNA binding;metal ion binding;protein binding	Pf00096, Pf13465	64919	ENSG00000127152.17	BCL11B	14			Development and heterogeneity of the ILC family	1	0	1.796	1.724	1.673	1.502	0.204	0.820881	0.554181	0.791415	0.702631	0.797892	63.89	67.17	52.16	66.7	63.35	58.7	148.8	132.9	134.8	113.5	11.4
FALSE	Medium	IsMasterProtein	Q9Y6N9	Harmonin OS=Homo sapiens OX=9606 GN=USH1C PE=1 SV=3	0.034	2.019	3	1	1	1	552	62.2	5.49	0	1	cell differentiation;cell organization and biogenesis;regulation of biological process	cytoplasm;cytoskeleton;cytosol;membrane	protein binding	Pf00595, Pf13180	10083	ENSG00000006611.15	USH1C	11				0	0	0.228	0.513	0.327	0.197	0.01	0.606177	0.922104	0.686607	0.319529	4.39845e-17	24.8	5.08	29.45	27.99		264.8	60.3	135.9	86.7	52.3
FALSE	Low	IsMasterProtein	Q9UHR5	SAP30-binding protein OS=Homo sapiens OX=9606 GN=SAP30BP PE=1 SV=1	0.053	1.751	4	1	1	1	308	33.9	4.84	0	1	cell death;metabolic process;regulation of biological process	cytoskeleton;nucleus	protein binding	Pf07818	29115	ENSG00000161526.14	SAP30BP	17		NoRC negatively regulates rRNA expression		4	0	0.128	0.01	0.148	0.01	0.01	0.262004	1.05604e-16	0.136288	9.57584e-17	4.39845e-17	46.95		51.84			470.2	60.1		69.7
FALSE	High	IsMasterProtein	Q9NSD9	Phenylalanine--tRNA ligase beta subunit OS=Homo sapiens OX=9606 GN=FARSB PE=1 SV=3	0	17.157	9	4	21	4	589	66.1	6.84	3.4	4	cell organization and biogenesis;metabolic process	cytoplasm;cytosol;membrane	catalytic activity;metal ion binding;nucleotide binding;protein binding;RNA binding	Pf03483, Pf03484	10056	ENSG00000116120.9	FARSB	2	Aminoacyl-tRNA biosynthesis	Cytosolic tRNA aminoacylation	Amino Acid metabolism	6	0	1.163	0.88	1.019	0.815	0.801	0.939275	0.922104	0.957683	0.942829	0.843408	43.66	76.24	68.26	60.15	46.7	87.1	127.6	75.6	124.6	101.4	83.7
FALSE	High	IsMasterProtein	P51610	Host cell factor 1 OS=Homo sapiens OX=9606 GN=HCFC1 PE=1 SV=2	0	292.521	28	31	440	1	2035	208.6	7.46	275.11	31	cell organization and biogenesis;metabolic process;regulation of biological process;response to stimulus	cytoplasm;membrane;nucleus	catalytic activity;protein binding	Pf01344, Pf13415, Pf13418, Pf13854, Pf13964	3054	ENSG00000172534.13	HCFC1	X	Herpes simplex infection	Transcriptional activation of mitochondrial biogenesis; HATs acetylate histones; UCH proteinases	Mitochondrial Gene Expression	12	0	1.803	0.849	0.91	0.675	0.147	0.81985	0.926792	0.979108	0.999647	0.684194	24.02	38.84	45.98	49.83	37.27	93.3	181.2	99.5	114.2	94.8	16.9
FALSE	High	IsMasterProtein	P11498	Pyruvate carboxylase, mitochondrial OS=Homo sapiens OX=9606 GN=PC PE=1 SV=2	0	1174.14	68	63	3558	63	1178	129.6	6.84	3814.16	63	metabolic process;regulation of biological process	cytoplasm;cytosol;mitochondrion;organelle lumen	catalytic activity;metal ion binding;nucleotide binding;protein binding	Pf00289, Pf00364, Pf00682, Pf02222, Pf02436, Pf02785, Pf02786, Pf07478, Pf08443, Pf13533, Pf13535, Pf15632	5091	ENSG00000173599.13	PC	11	Pyruvate metabolism; Metabolic pathways; Carbon metabolism; Biosynthesis of amino acids; Citrate cycle (TCA cycle)	Gluconeogenesis; Biotin transport and metabolism; Defective HLCS causes multiple carboxylase deficiency	Alanine and aspartate metabolism; TCA Cycle and Deficiency of Pyruvate Dehydrogenase complex (PDHc); Fatty Acid Biosynthesis; Amino Acid metabolism; Glycolysis and Gluconeogenesis	22	0	1.082	1.179	1.079	0.804	1.708	0.977331	0.809662	0.942835	0.942829	0.655879	86.38	90.41	79.96	88.4	93.93	91.6	86.1	99.5	78.4	65	179.3
FALSE	High	IsMasterProteinCandidate	P13637-2	Isoform 2 of Sodium/potassium-transporting ATPase subunit alpha-3 OS=Homo sapiens OX=9606 GN=ATP1A3	0	7.943	2	1	2	1	1024	113.1	5.39	0	1	cell communication;cellular homeostasis;regulation of biological process;response to stimulus;transport	endoplasmic reticulum;Golgi;membrane;nucleus	catalytic activity;metal ion binding;nucleotide binding;protein binding;transporter activity	Pf00122, Pf00689, Pf00690, Pf00702, Pf08282, Pf12710, Pf13246	478	ENSG00000105409.16	ATP1A3	19			Sudden Infant Death Syndrome (SIDS) Susceptibility Pathways	1	0	1.194	1.367	1.157	1.019	0.727	0.896008	0.740915	0.932532	0.895457	0.867596	69.48	59.05	65.86	69.48	47.31	92	109.8	131.3	106.4	93.7	66.9
FALSE	Medium	IsMasterProteinCandidate	P81877-5	Isoform 5 of Single-stranded DNA-binding protein 2 OS=Homo sapiens OX=9606 GN=SSBP2	0.012	2.67	3	1	2	1	339	35.9	6.64	0	1	metabolic process;regulation of biological process	cytoplasm;nucleus	DNA binding	Pf04503	23635	ENSG00000145687.16	SSBP2	5				0	0	4.266	2.069	2.688	3.489	0.748	0.140588	0.40533	0.384675	0.116971	0.861641	31.68	48.75	32.17	100.85	11.68	42.1	179.5	87	113.1	146.8	31.5
FALSE	High	IsMasterProtein	P04792	Heat shock protein beta-1 OS=Homo sapiens OX=9606 GN=HSPB1 PE=1 SV=2	0	7.835	13	2	8	2	205	22.8	6.4	1.99	2	cellular component movement;metabolic process;regulation of biological process;response to stimulus	cytoplasm;cytoskeleton;cytosol;membrane;nucleus;proteasome	enzyme regulator activity;protein binding;RNA binding	Pf00011	3315	ENSG00000106211.8	HSPB1	7	Epstein-Barr virus infection; MAPK signaling pathway; Amoebiasis; VEGF signaling pathway	AUF1 (hnRNP D0) binds and destabilizes mRNA; VEGFA-VEGFR2 Pathway; MAPK6/MAPK4 signaling	Apoptosis-related network due to altered Notch3 in ovarian cancer; Fas Ligand (FasL) pathway and Stress induction of Heat Shock Proteins (HSP) regulation; MAPK Signaling Pathway; ATM Signaling Network in Development and Disease; VEGFA-VEGFR2 Signaling Pathway; p38 MAPK Signaling Pathway	19	0	1.302	1.383	1.888	1.134	1.113	0.883726	0.734528	0.683887	0.872159	0.795425	23.12	90.58	30.98	37.48	23.12	23.3	112	94.4	168.5	102.3	99.5
FALSE	High	IsMasterProtein	Q9H3K6	BolA-like protein 2 OS=Homo sapiens OX=9606 GN=BOLA2 PE=1 SV=1	0	9.765	19	1	7	1	86	10.1	6.52	2.08	1	cell organization and biogenesis;metabolic process;regulation of biological process;response to stimulus	cytoplasm;cytosol;nucleus	protein binding	Pf01722	654483; 552900; 107984053		BOLA2B; BOLA2; LOC107984053	16		Gene and protein expression by JAK-STAT signaling after Interleukin-12 stimulation; Interleukin-12 family signaling		5	0	0.506	0.563	0.529	0.54	0.498	0.972387	0.946967	0.932532	0.935418	0.983835	30.9	50.33	46.84	56.54	30.9	172.9	87.5	87.8	83.9	81.7	86.2
FALSE	High	IsMasterProtein	Q8IX01	SURP and G-patch domain-containing protein 2 OS=Homo sapiens OX=9606 GN=SUGP2 PE=1 SV=2	0	5.303	4	2	2	2	1082	120.1	7.28	0	2	metabolic process	nucleus	RNA binding	Pf01585, Pf01805, Pf12656	10147	ENSG00000064607.16	SUGP2	19			mRNA Processing	1	0	0.164	0.385	0.613	0.673	0.01	0.392739	0.809662	0.96204	0.997862	4.39845e-17	12.97	82.54	36.31	64.68		266.1	33.8	96.3	168.7	35.1
FALSE	Medium	IsMasterProtein	Q8NDX5	Polyhomeotic-like protein 3 OS=Homo sapiens OX=9606 GN=PHC3 PE=1 SV=1	0.036	1.957	2	1	1	1	983	106.1	6.62	0	1	development;regulation of biological process	nucleus	DNA binding;metal ion binding;protein binding	Pf00536, Pf07647	80012	ENSG00000173889.15	PHC3	3		RUNX1 interacts with co-factors whose precise effect on RUNX1 targets is not known; SUMOylation of chromatin organization proteins; Regulation of PTEN gene transcription; Transcriptional Regulation by E2F6; SUMOylation of DNA damage response and repair proteins; Oxidative Stress Induced Senescence; SUMOylation of RNA binding proteins		22	0	0.01	0.01	1.223	0.709	0.01	9.18378e-17	1.05604e-16	0.932532	0.988585	4.39845e-17			40.28	71.8		205.6			266.8	127.6
FALSE	High	IsMasterProteinCandidate	Q16401-2	Isoform 2 of 26S proteasome non-ATPase regulatory subunit 5 OS=Homo sapiens OX=9606 GN=PSMD5	0.007	3.348	2	1	2	1	461	51.3	5.44	0	1	cell organization and biogenesis;metabolic process;regulation of biological process;response to stimulus;transport	cytosol;proteasome	protein binding	Pf10508	5711	ENSG00000095261.13	PSMD5	9			Proteasome Degradation; Parkin-Ubiquitin Proteasomal System pathway	2	0	0.279	0.01	0.418	0.079	0.01	0.801584	1.05604e-16	0.856582	0.0333481	4.39845e-17	51.64		2.5	2.5		345.3	83.3		144.2	27.2
FALSE	High	IsMasterProteinCandidate	P50750-2	Isoform 2 of Cyclin-dependent kinase 9 OS=Homo sapiens OX=9606 GN=CDK9	0	11.506	4	2	13	1	489	53.3	9.48	4.8	2	cell proliferation;metabolic process;regulation of biological process;response to stimulus	chromosome;membrane	catalytic activity;DNA binding;nucleotide binding;protein binding;RNA binding	Pf00069, Pf07714	1025		CDK9	9			MicroRNAs in cardiomyocyte hypertrophy; IL-9 Signaling Pathway; Cardiac Hypertrophic Response; Initiation of transcription and translation elongation at the HIV-1 LTR	4	0	0.617	0.35	0.17	0.59	0.119	0.99043	0.764874	0.188701	0.960563	0.5974	12.73	71.69	102.02	61.41	3.45	171.2	112.9	94.6	93.5	107.4	20.4
FALSE	High	IsMasterProteinCandidate	Q7Z4H7-2	Isoform 2 of HAUS augmin-like complex subunit 6 OS=Homo sapiens OX=9606 GN=HAUS6	0	8.5	3	1	2	1	606	69.3	7.71	0	1	cell division;cell organization and biogenesis;regulation of biological process	cytosol	protein binding	Pf14661	54801		HAUS6	9				0	0	0.439	0.351	0.372	0.262	0.097	0.947134	0.770735	0.794917	0.627557	0.476005	108.39	22.08	83.82	73.33	13.37	295.9	47	103.9	74.2	50.2	28.8
FALSE	High	None	Q9NR56-6	Isoform 6 of Muscleblind-like protein 1 OS=Homo sapiens OX=9606 GN=MBNL1	0	8.781	9	3	4	3	342	37	8.6	1.7	3	cell differentiation;metabolic process;regulation of biological process	cytoplasm;cytosol;nucleus	metal ion binding;protein binding;RNA binding		4154	ENSG00000152601.17	MBNL1	3			Adipogenesis	1	0	1.603	1.128	1.939	1.349	1.335	0.820881	0.824319	0.656894	0.786346	0.750787	38.27	79.64	39.24	16.14	52.95	76.3	149.2	64.3	138.2	46.3	125.6
FALSE	High	None	Q8N1K5-2	Isoform 2 of Protein THEMIS OS=Homo sapiens OX=9606 GN=THEMIS	0	46.869	23	9	34	9	606	69.4	6.13	23.24	9	regulation of biological process;response to stimulus	cytoplasm;nucleus	protein binding	Pf12736	387357	ENSG00000275122.4; ENSG00000172673.10	THEMIS	6; CHR_HSCHR6_1_CTG8				0	0	0.488	0.46	0.43	0.295	0.117	0.917311	0.887463	0.872983	0.684541	0.589737	89.43	85.19	82.96	96.95	85.74	272.7	97	104.5	69.2	36.9	19.8
FALSE	High	IsMasterProteinCandidate	Q9NVM4-3	Isoform 3 of Protein arginine N-methyltransferase 7 OS=Homo sapiens OX=9606 GN=PRMT7	0	34.049	23	7	11	7	642	73.1	5.45	15.14	7	cell differentiation;cell organization and biogenesis;metabolic process;regulation of biological process	cytosol;nucleus	catalytic activity;protein binding		54496	ENSG00000132600.16	PRMT7	16				0	0	0.264	0.219	0.147	0.343	0.128	0.56082	0.40533	0.134611	0.792589	0.637532	55.25	71.89	60.37	70.15	0	468.3	42.2	34.1	29.3	20.1	6
FALSE	High	IsMasterProteinCandidate	P67775	Serine/threonine-protein phosphatase 2A catalytic subunit alpha isoform OS=Homo sapiens OX=9606 GN=PPP2CA PE=1 SV=1	0	9.2	9	2	5	1	309	35.6	5.54	2.05	2	cell death;cell organization and biogenesis;metabolic process;regulation of biological process;response to stimulus	chromosome;cytoplasm;cytoskeleton;cytosol;membrane;mitochondrion;nucleus	catalytic activity;metal ion binding;protein binding	Pf00149	5515	ENSG00000113575.9	PPP2CA	5	Tight junction; Dopaminergic synapse; Hepatitis C; mRNA surveillance pathway; Adrenergic signaling in cardiomyocytes; TGF-beta signaling pathway; Sphingolipid signaling pathway; Long-term depression; Hippo signaling pathway; Chagas disease (American trypanosomiasis); PI3K-Akt signaling pathway; Oocyte meiosis; AMPK signaling pathway	Glycolysis; AXIN missense mutants destabilize the destruction complex; PP2A-mediated dephosphorylation of key metabolic factors; APC truncation mutants have impaired AXIN binding; CTLA4 inhibitory signaling; Activated TLR4 signalling; Separation of Sister Chromatids; MASTL Facilitates Mitotic Progression; S37 mutants of beta-catenin aren't phosphorylated; S33 mutants of beta-catenin aren't phosph…	TNF alpha Signaling Pathway; Brain-Derived Neurotrophic Factor (BDNF) signaling pathway; Dopamine metabolism; Mesodermal Commitment Pathway; Association Between Physico-Chemical Features and Toxicity Associated Pathways; Focal Adhesion-PI3K-Akt-mTOR-signaling pathway; Wnt Signaling Pathway and Pluripotency; Glycogen Metabolism	145	0	1.012	0.843	1.007	0.739	0.667	0.955155	0.928854	0.96204	0.979098	0.889638	28.29	47.3	30.41	45.63	40.69	110.7	112	112.5	118.9	79	66.9
FALSE	Medium	None	Q9BQA1-2	Isoform 2 of Methylosome protein 50 OS=Homo sapiens OX=9606 GN=WDR77	0.038	1.884	6	1	2	1	278	29.6	5.53	0	1	cell differentiation;cell organization and biogenesis;metabolic process;regulation of biological process	cytoplasm;cytosol;Golgi;nucleus	catalytic activity;DNA binding;nucleotide binding;protein binding	Pf00400	79084		WDR77	1				0	0	0.6	0.426	0.388	0.249	0.098	0.99043	0.852671	0.805339	0.502952	0.481425	29.86	46.04	26.91	47.86	62.24	207	124.3	107.1	80.3	58	23.2
FALSE	Medium	IsMasterProteinCandidate	Q9H019-3	Isoform 3 of Mitochondrial fission regulator 1-like OS=Homo sapiens OX=9606 GN=MTFR1L	0.022	2.192	6	1	1	1	280	30.8	6.32	0	1	cell organization and biogenesis;metabolic process	mitochondrion	protein binding	Pf05308	56181	ENSG00000117640.17	FAM54B; MTFR1L	1				0	0	0.779	1.192	1.524	1.203	0.602	0.99043	0.809662	0.838996	0.820828	0.929425	84.47	72.48	63.35	77.15	72.51	91.4	71.2	123.9	139.3	110	64.1
FALSE	High	None	Q9HCC0-2	Isoform 2 of Methylcrotonoyl-CoA carboxylase beta chain, mitochondrial OS=Homo sapiens OX=9606 GN=MCCC2	0	613.794	73	38	2450	38	525	57.5	7.71	2746.72	38	cell organization and biogenesis;metabolic process	cytosol;mitochondrion;organelle lumen	catalytic activity;nucleotide binding;protein binding	Pf01039	64087		MCCC2	5				0	0	1.373	1.018	1.556	1.162	1.822	0.917311	0.877134	0.821326	0.870026	0.620181	60.01	77.75	52.5	65.17	65.46	69.1	104.9	67.3	114	97.4	147.3
FALSE	Low	IsMasterProteinCandidate	P15170-3	Isoform 3 of Eukaryotic peptide chain release factor GTP-binding subunit ERF3A OS=Homo sapiens OX=9606 GN=GSPT1	0.053	1.747	3	1	1	1	637	68.7	5.33	0	1	cell organization and biogenesis;metabolic process	cytosol	catalytic activity;nucleotide binding;protein binding;RNA binding	Pf00009, Pf03143, Pf03144, Pf07145	2935	ENSG00000103342.12	GSPT1	16				0	0	0.61	0.219	0.664	0.01	0.01	0.99043	0.40533	0.966774	9.57584e-17	4.39845e-17	17.76	17.76	29.49			237.6	144.9	51.9	165.6
FALSE	High	None	Q13489	Baculoviral IAP repeat-containing protein 3 OS=Homo sapiens OX=9606 GN=BIRC3 PE=1 SV=2	0	7.328	6	3	5	3	604	68.3	6.04	0	3	cell death;cell organization and biogenesis;metabolic process;regulation of biological process;response to stimulus	cytoplasm;cytosol;membrane;nucleus	catalytic activity;enzyme regulator activity;metal ion binding;protein binding	Pf00619, Pf00653, Pf13639, Pf13920, Pf13923, Pf14634	330	ENSG00000023445.13	BIRC3	11	Small cell lung cancer; NF-kappa B signaling pathway; NOD-like receptor signaling pathway; Focal adhesion; Pathways in cancer; Toxoplasmosis; Apoptosis - multiple species; Platinum drug resistance; Ubiquitin mediated proteolysis; Transcriptional misregulation in cancer; TNF signaling pathway; Apoptosis	Ub-specific processing proteases; NOD1/2 Signaling Pathway; Regulation of necroptotic cell death; IKK complex recruitment mediated by RIP1; TICAM1, RIP1-mediated IKK complex recruitment ; TNF receptor superfamily (TNFSF) members mediating non-canonical NF-kB pathway; TNFR1-induced NFkappaB signaling pathway; Activated TLR4 signalling; Regulation of TNFR1 signaling	TNF related weak inducer of apoptosis (TWEAK) Signaling Pathway; TNF alpha Signaling Pathway; Apoptosis; Focal Adhesion; Photodynamic therapy-induced NF-kB survival signaling; Hepatitis C and Hepatocellular Carcinoma	46	0	1.283	3.588	1.617	1.429	1.07	0.880459	0.107609	0.796651	0.740036	0.815762	8.13	3.79	16.67	50.98	27.7	101.8	30.8	86.3	38.9	151.6	190.6
FALSE	High	None	Q04727-2	Isoform 2 of Transducin-like enhancer protein 4 OS=Homo sapiens OX=9606 GN=TLE4	0	8.347	3	2	14	0	704	76.5	7.8	0	2	metabolic process;regulation of biological process;response to stimulus	nucleus	protein binding	Pf00400, Pf03920	7091	ENSG00000106829.18	TLE4	9				0	0	2.606	2.007	2.738	2.131	0.255	0.536747	0.428786	0.372651	0.381278	0.838379	55.24	87.71	68.33	77.82	72.73	38.4	146.7	129.3	162.9	108.4	14.3
FALSE	High	IsMasterProteinCandidate	Q04637-9	Isoform 9 of Eukaryotic translation initiation factor 4 gamma 1 OS=Homo sapiens OX=9606 GN=EIF4G1	0	33.633	5	5	16	3	1606	176.1	5.34	6.84	5	cell organization and biogenesis;defense response;metabolic process;regulation of biological process;response to stimulus	cytoplasm;cytosol;membrane;nucleus	nucleotide binding;protein binding;RNA binding;structural molecule activity	Pf00566, Pf02020, Pf02847, Pf02854	1981	ENSG00000114867.20	EIF4G1	3			Translation Factors	1	0	0.444	0.302	0.648	0.33	0.117	0.935983	0.673374	0.965936	0.770551	0.588695	45.92	62.42	30.41	50.33	105.1	153	143.6	69.5	92.5	84.1	57.4
FALSE	Medium	None	Q9NQH7-3	Isoform 3 of Xaa-Pro aminopeptidase 3 OS=Homo sapiens OX=9606 GN=XPNPEP3	0.047	1.79	3	1	3	1	278	31.5	9.57	0	1	metabolic process	mitochondrion	catalytic activity;metal ion binding	Pf05195	63929		XPNPEP3	22				0	0	0.238	0.194	0.523	0.425	0.216	0.633863	0.316404	0.932532	0.894845	0.821394	72.42	71.15	41.84	39.85	50.72	216.9	68.9	48.7	94.7	124	46.8
FALSE	High	None	Q15417-3	Isoform 3 of Calponin-3 OS=Homo sapiens OX=9606 GN=CNN3	0	38.544	17	4	15	4	283	31.4	6.55	17.72	4	cell differentiation;cell organization and biogenesis;regulation of biological process	cytoskeleton;cytosol	protein binding	Pf00307, Pf00402	1266	ENSG00000117519.15	CNN3	1				0	0	0.116	0.13	0.189	0.175	0.092	0.0914793	0.115051	0.249489	0.256449	0.44652	106.05	91.48	61.97	84.45	49.71	442.5	13.3	25.5	59.3	48.4	11.2
FALSE	High	IsMasterProteinCandidate	P78559-2	Isoform 2 of Microtubule-associated protein 1A OS=Homo sapiens OX=9606 GN=MAP1A	0	10.828	1	3	3	3	2805	305.5	4.92	2.22	3	cell organization and biogenesis	cytoplasm	protein binding;structural molecule activity	Pf12072, Pf12128	4130		MAP1A	15				0	0	0.367	0.01	0.289	0.256	0.01	0.892385	1.05604e-16	0.568686	0.531978	4.39845e-17	25.58		49.9	48.79		382.9	81		76.5	59.7
FALSE	High	IsMasterProtein	P39656	Dolichyl-diphosphooligosaccharide--protein glycosyltransferase 48 kDa subunit OS=Homo sapiens OX=9606 GN=DDOST PE=1 SV=4	0	32.527	26	8	70	8	456	50.8	6.55	42.31	8	metabolic process;response to stimulus;transport	endoplasmic reticulum;membrane	catalytic activity;protein binding	Pf03345	1650	ENSG00000244038.9	DDOST	1	N-Glycan biosynthesis; Protein processing in endoplasmic reticulum; Metabolic pathways	Advanced glycosylation endproduct receptor signaling; Asparagine N-linked glycosylation; Neutrophil degranulation; SRP-dependent cotranslational protein targeting to membrane	AGE/RAGE pathway	13	0	1.326	1.131	1.462	1.132	1.184	0.920353	0.824319	0.856582	0.872159	0.78158	33.22	56.29	27.81	44.24	49.83	66.7	97	115.7	106.9	86.9	126.8
FALSE	High	IsMasterProtein	P62906	60S ribosomal protein L10a OS=Homo sapiens OX=9606 GN=RPL10A PE=1 SV=2	0	36.056	38	6	23	6	217	24.8	9.94	4.39	6	cell organization and biogenesis;metabolic process;response to stimulus;transport	cytosol;membrane;nucleus;ribosome	protein binding;RNA binding;structural molecule activity	Pf00687	4736	ENSG00000198755.10	RPL10A	6	Ribosome	Peptide chain elongation; Eukaryotic Translation Termination; Viral mRNA Translation; L13a-mediated translational silencing of Ceruloplasmin expression; Nonsense Mediated Decay (NMD) independent of the Exon Junction Complex (EJC); Selenocysteine synthesis; Nonsense Mediated Decay (NMD) enhanced by the Exon Junction Complex (EJC); GTP hydrolysis and joining of the 60S ribosomal subunit; Major path…	Cytoplasmic Ribosomal Proteins	34	0	0.366	0.462	0.361	0.235	0.133	0.805094	0.887463	0.77283	0.454839	0.655879	39.44	78.77	43.88	60.91	64.27	264.9	63.2	87.7	100.4	66.8	17
FALSE	High	IsMasterProtein	P49327	Fatty acid synthase OS=Homo sapiens OX=9606 GN=FASN PE=1 SV=3	0	35.62	6	9	19	9	2511	273.3	6.44	13.99	9	cell differentiation;metabolic process;regulation of biological process;response to stimulus	cytoplasm;cytosol;Golgi;membrane;mitochondrion	catalytic activity;nucleotide binding;protein binding;RNA binding	Pf00106, Pf00107, Pf00108, Pf00109, Pf00698, Pf00975, Pf02801, Pf08242, Pf08659, Pf13602, Pf14765	2194	ENSG00000169710.8	FASN	17	Fatty acid metabolism; AMPK signaling pathway; Insulin signaling pathway; Metabolic pathways; Fatty acid biosynthesis	ChREBP activates metabolic gene expression; Fatty acyl-CoA biosynthesis; Vitamin B5 (pantothenate) metabolism; Activation of gene expression by SREBF (SREBP)	AMP-activated Protein Kinase (AMPK) Signaling; Sterol Regulatory Element-Binding Proteins (SREBP) signalling; SREBF and miR33 in cholesterol and lipid homeostasis; Liver X Receptor Pathway; Fatty Acid Biosynthesis; Angiopoietin Like Protein 8 Regulatory Pathway	23	0	0.559	0.596	0.633	0.601	0.276	0.955155	0.96497	0.965936	0.97203	0.83907	65.39	73.9	61.77	66.47	66.71	185.6	97.1	100	98.6	72.5	46.3
FALSE	High	IsMasterProteinCandidate	P23381-2	Isoform 2 of Tryptophan--tRNA ligase, cytoplasmic OS=Homo sapiens OX=9606 GN=WARS	0	28.431	21	6	39	6	430	48.8	6.48	3.28	6	metabolic process;regulation of biological process	cytoplasm;cytosol;nucleus	catalytic activity;enzyme regulator activity;nucleotide binding;protein binding	Pf00579	7453	ENSG00000140105.17	WARS	14			Photodynamic therapy-induced unfolded protein response; Amino Acid metabolism; Tryptophan metabolism	3	0	0.987	1.049	1.356	0.893	0.736	0.99043	0.860471	0.908027	0.91193	0.865477	58.65	55.98	49.12	59.6	57.82	120.5	106.3	105.1	117.6	81.5	69
FALSE	High	None	Q6DN03	Putative histone H2B type 2-C OS=Homo sapiens OX=9606 GN=HIST2H2BC PE=5 SV=3	0	13.578	5	2	36	2	193	21.5	10.7	14.2	2	cell organization and biogenesis	chromosome;nucleus	DNA binding;protein binding	Pf00125	337873		HIST2H2BC	1				0	0	0.424	0.236	0.49	0.335	1.096	0.87012	0.454205	0.932532	0.781995	0.799027	40.97	25.62	46.44	57.65	56.47	157.3	58.2	41.7	79.4	52	211.4
FALSE	High	IsMasterProteinCandidate	Q14669-2	Isoform 2 of E3 ubiquitin-protein ligase TRIP12 OS=Homo sapiens OX=9606 GN=TRIP12	0	6.779	1	2	3	2	2025	223.8	8.4	0	2	metabolic process;regulation of biological process;response to stimulus	cytoplasm;cytosol;nucleus	catalytic activity;protein binding	Pf00632, Pf02825	9320		TRIP12	2				0	0	0.373	0.406	0.383	0.313	0.2	0.896008	0.827992	0.801219	0.731193	0.790164	56.29	55.83	56.8	85.2	29.56	301.3	38.5	67.2	64.1	80.6	48.4
FALSE	High	IsMasterProteinCandidate	P57721-5	Isoform 5 of Poly(rC)-binding protein 3 OS=Homo sapiens OX=9606 GN=PCBP3	0	87.278	31	7	204	2	351	37.3	8.51	220.56	7	metabolic process;regulation of biological process	cytosol;nucleus	DNA binding;RNA binding	Pf00013, Pf13014	54039	ENSG00000183570.16	PCBP3	21				0	0	0.587	0.667	1.075	0.864	0.545	0.99043	0.995934	0.942835	0.912297	0.9525	70.83	29.05	73.05	52.76	28.11	188.1	130.8	70.5	58.1	33.5	119
FALSE	High	IsMasterProteinCandidate	Q93077	Histone H2A type 1-C OS=Homo sapiens OX=9606 GN=HIST1H2AC PE=1 SV=3	0	80.92	36	7	359	2	130	14.1	11.05	473.54	7	regulation of biological process	chromosome;nucleus	DNA binding;protein binding	Pf00125, Pf00808	8334	ENSG00000180573.9	HIST1H2AC	6	Alcoholism; Systemic lupus erythematosus	SIRT1 negatively regulates rRNA expression; UCH proteinases; RMTs methylate histone arginines; Activation of anterior HOX genes in hindbrain development during early embryogenesis; NoRC negatively regulates rRNA expression; Meiotic synapsis; Transcriptional regulation by small RNAs; Meiotic recombination; PRC2 methylates histones and DNA; HDACs deacetylate histones; Formation of the beta-catenin:…		66	0	0.443	0.517	0.707	0.691	1.052	0.890592	0.922104	0.991934	0.994254	0.820767	82.64	107.44	100.18	126.18	94.44	143.4	59.8	90.3	97.3	38.8	170.5
FALSE	High	IsMasterProteinCandidate	P25685-2	Isoform 2 of DnaJ homolog subfamily B member 1 OS=Homo sapiens OX=9606 GN=DNAJB1	0.007	3.479	5	1	1	1	240	27	8.97	0	1	metabolic process;regulation of biological process;response to stimulus	cytoplasm;cytosol;nucleus	enzyme regulator activity;protein binding	Pf01556	3337	ENSG00000132002.7	DNAJB1	19			NRF2 pathway	1	0	0.929	0.544	0.613	0.348	0.81	0.977196	0.935463	0.96204	0.80553	0.83907	108.83	112.52	77.46	79.38	132.36	129.6	110	70.5	139.6	45.1	105
FALSE	High	None	P11498-2	Isoform 2 of Pyruvate carboxylase, mitochondrial OS=Homo sapiens OX=9606 GN=PC	0	423.332	62	26	1526	26	529	57.9	9.04	1432.29	26	metabolic process;regulation of biological process	cytoplasm;cytosol;mitochondrion;organelle lumen	catalytic activity;metal ion binding;nucleotide binding;protein binding	Pf00289, Pf02222, Pf02785, Pf02786, Pf07478, Pf08443, Pf13535, Pf15632	5091		PC	11			Alanine and aspartate metabolism; TCA Cycle and Deficiency of Pyruvate Dehydrogenase complex (PDHc); Fatty Acid Biosynthesis; Amino Acid metabolism; Glycolysis and Gluconeogenesis	5	0	1.264	1.237	1.258	0.888	2.047	0.939275	0.795649	0.932532	0.913646	0.562439	84.62	90.9	79.01	93.32	95.97	84.8	89.7	104.2	77.6	60.6	183.2
FALSE	High	IsMasterProtein	Q86XP3	ATP-dependent RNA helicase DDX42 OS=Homo sapiens OX=9606 GN=DDX42 PE=1 SV=1	0	30.168	12	6	12	6	938	102.9	7.02	2.16	6	metabolic process;regulation of biological process	cytoplasm;cytosol;membrane;nucleus	catalytic activity;nucleotide binding;protein binding;RNA binding	Pf00270, Pf00271, Pf13307	11325	ENSG00000198231.12	DDX42	17	Spliceosome	mRNA Splicing - Major Pathway; mRNA Splicing - Minor Pathway		6	0	0.275	0.331	0.215	0.192	0.01	0.596866	0.740915	0.334318	0.301608	4.39845e-17	89.53	60.23	93.66	102.08		383.1	70.1	54.7	58.3	33.8
FALSE	High	IsMasterProteinCandidate	O43432-3	Isoform 3 of Eukaryotic translation initiation factor 4 gamma 3 OS=Homo sapiens OX=9606 GN=EIF4G3	0	72.666	11	11	30	9	1591	177.2	5.39	17.14	11	metabolic process;regulation of biological process	cytosol	protein binding;RNA binding	Pf02020, Pf02847, Pf02854	8672	ENSG00000075151.20	EIF4G3	1			Translation Factors	1	0	0.492	0.533	0.464	0.387	0.527	0.917311	0.926792	0.923019	0.86393	0.96526	82.41	70.56	84.53	84.33	74.03	177.2	54.2	80.6	178	108.6	1.4
FALSE	High	IsMasterProtein	Q13151	Heterogeneous nuclear ribonucleoprotein A0 OS=Homo sapiens OX=9606 GN=HNRNPA0 PE=1 SV=1	0	22.93	17	3	25	3	305	30.8	9.29	14.26	3	defense response;metabolic process;regulation of biological process;response to stimulus	nucleus	protein binding;RNA binding	Pf00076, Pf13893, Pf14259	10949	ENSG00000177733.6	HNRNPA0	5		mRNA Splicing - Major Pathway		4	0	1.095	0.68	1.359	0.99	0.748	0.974128	0.995934	0.908027	0.895457	0.861641	51.94	67.99	57.94	71.44	48.96	91.7	118.5	60.1	136.3	92	101.5
FALSE	High	IsMasterProteinCandidate	P55884-2	Isoform 2 of Eukaryotic translation initiation factor 3 subunit B OS=Homo sapiens OX=9606 GN=EIF3B	0	44.287	10	6	18	6	873	99	5.08	13.91	6	metabolic process;regulation of biological process	cytosol	protein binding;RNA binding;structural molecule activity	Pf00076, Pf08662, Pf13893, Pf14259	8662		EIF3B	7			Translation Factors	1	0	0.312	0.102	0.319	0.295	0.145	0.676147	0.0534331	0.661001	0.684541	0.677602	63.19	52.6	43.81	83.79	70.31	303.6	116.8	24.4	67.9	82.4	4.9
FALSE	High	IsMasterProteinCandidate	Q9NVH1-3	Isoform 3 of DnaJ homolog subfamily C member 11 OS=Homo sapiens OX=9606 GN=DNAJC11	0	12.894	8	3	9	3	507	57.2	7.53	2.14	3	cell organization and biogenesis	mitochondrion	protein binding	Pf00226, Pf11875	55735	ENSG00000007923.15	DNAJC11	1				0	0	0.697	0.749	0.881	0.699	0.715	0.999801	0.972386	0.987039	0.99206	0.872921	27.64	43.4	23.8	39.28	53.86	123.7	104.3	77.7	77.7	101	115.6
FALSE	High	IsMasterProtein	P42694	Probable helicase with zinc finger domain OS=Homo sapiens OX=9606 GN=HELZ PE=1 SV=2	0	154.033	24	31	198	31	1942	218.8	7.42	39.08	31		membrane;nucleus	catalytic activity;DNA binding;metal ion binding;nucleotide binding;protein binding;RNA binding	Pf00580, Pf00642, Pf02562, Pf04851, Pf07728, Pf13086, Pf13087, Pf13245, Pf13604	9931	ENSG00000198265.11	HELZ	17				0	0	1.629	1.332	1.52	1.159	1.279	0.87012	0.755518	0.842636	0.870026	0.766813	65.73	65.98	54.24	63.69	72.01	65.3	120.2	93.8	124	82.2	114.4
[truncated: 2,918 more rows]
[truncated: 26 more columns]

## Sheet: OCAB WT_BirA
Gene Symbol	Abundances (Grouped): BirA	Abundances (Grouped): OCABWT	Abundance Ratio Adj. P-Value: (OCABWT) / (BirA)		Gene	Log2 Fold Change	Neg Log p value
EEF1A2	1	1	1		RIN3	9.22882	16.0188
SMARCA4	23.4	109.3	0.102926		MUC19	8.66995	16.0188
KDM6A	27.9	86.1	0.166451		TRMT1	8.49265	16.0188
DCTN1	1	66.9	9.57584e-17		PPA2	8.40854	16.0188
[truncated: 3,555 more rows]

## Sheet: OCAB p34_BirA
Gene Symbol	Abundances (Grouped): BirA	Abundances (Grouped): OCABp34	Abundance Ratio Adj. P-Value: (OCABp34) / (BirA)		Gene	Log2FC	Neg Log (pValue)
[truncated: 3,559 more rows]

[truncated: 3 more sheets: OCAB p35_BirA, OCAB p40_BirA, Venn]
