# Supplementary material for: Transcriptional co-regulator OCA-B/Pou2af1 restricts Th2 differentiation
Source: Front Immunol. 2025 Apr 29;16:1548636. doi: 10.3389/fimmu.2025.1548636 (PMC12069319; doi:10.3389/fimmu.2025.1548636)
Supplement: Supplementary file 3 [file Table2.xlsx]

## Sheet: Oct1_Gata3 ChIPseq Coenrichment
Coordinate	Name	Oct1 ChIPseq	Gata3 ChIPseq	Closest_GeneID	Closest_GeneName	Oct1_Log2FE	Gata3_Log2FE	Oct1_MaxQValue	Gata3_MaxQValue
chr1:4855730-4856200	all_sites.1	1	0	ENSMUSG00000033845,ENSMUSG00000120403	Mrpl15,A930006A01Rik	3.875	0.973	47.133	0.644
chr1:4877810-4878360	all_sites.2	1	0	ENSMUSG00000025903,ENSMUSG00000104217	Lypla1,Gm37988	2.987	0.124	17.074	0
chr1:4927720-4928100	all_sites.3	1	0	ENSMUSG00000033813	Tcea1	3.149	0.65	16.679	0
chr1:4928690-4928950	all_sites.4	1	0	ENSMUSG00000033813	Tcea1	2.349	-0.142	6.749	0
chr1:6284590-6285060	all_sites.5	1	0	ENSMUSG00000025907,ENSMUSG00000090031	Rb1cc1,4732440D04Rik	3.343	1.339	23.024	1.242
chr1:6524620-6524910	all_sites.6	0	1	ENSMUSG00000103845	Gm19026	1.337	3.239	1.76	12.562
chr1:7158840-7159490	all_sites.7	1	1	ENSMUSG00000051285,ENSMUSG00000120372	Pcmtd1,Gm57122	3.861	2.781	54.415	10.101
chr1:7467790-7468680	all_sites.8	1	0	ENSMUSG00000097797	Gm26901	3.539	0.407	24.262	0
chr1:9615320-9615770	all_sites.9	1	0	ENSMUSG00000061024	Rrs1	3.167	0.565	74.833	0.614
chr1:9757200-9757480	all_sites.10	0	1	ENSMUSG00000025912	Mybl1	1.561	4.599	1.661	44.844
chr1:9770480-9771100	all_sites.11	1	0	ENSMUSG00000025912	Mybl1	3.196	0.173	20.595	0
chr1:9817950-9819080	all_sites.12	1	0	ENSMUSG00000045210,ENSMUSG00000097893	Vcpip1,1700034P13Rik	3.092	0.542	196.957	0
chr1:10014080-10014550	all_sites.13	1	0	ENSMUSG00000098234	Snhg6	3.117	0.291	45.301	0
chr1:10107870-10108670	all_sites.14	1	0	ENSMUSG00000025917,ENSMUSG00000056763	Cops5,Cspp1	3.358	1.541	41.129	4.16
chr1:10109750-10110460	all_sites.15	1	0	ENSMUSG00000056763	Cspp1	2.866	0.143	13.71	0
chr1:10303090-10303480	all_sites.16	1	0	ENSMUSG00000067851	Arfgef1	3.271	0.542	18.231	0
chr1:12714900-12715160	all_sites.17	1	0	ENSMUSG00000098163	Gm6216	1.824	-1.373	10.474	0
chr1:13225580-13225910	all_sites.18	1	0	ENSMUSG00000005886	Ncoa2	3.087	1.764	28.986	2.37
chr1:13382010-13382270	all_sites.19	1	0	ENSMUSG00000005886	Ncoa2	2.52	0.597	5.875	0
chr1:13442570-13443410	all_sites.20	1	0	ENSMUSG00000005886	Ncoa2	2.532	0	16.734	0
chr1:13443870-13444210	all_sites.21	1	0	ENSMUSG00000005886	Ncoa2	2.424	-0.032	6.884	0
chr1:13453830-13454090	all_sites.22	1	0	ENSMUSG00000101476	Gm29570	1.8	1.123	2.952	0.614
chr1:13497040-13497470	all_sites.23	1	0	ENSMUSG00000101171	Gm7593	2.517	0.125	6.624	0
chr1:13566510-13566850	all_sites.24	0	1	.	.	1.605	3.287	1.281	9.189
chr1:13654510-13654760	all_sites.25	1	0	ENSMUSG00000025935	Tram1	2.28	0.047	7.436	0
chr1:13659470-13660330	all_sites.26	1	0	ENSMUSG00000025935	Tram1	2.427	0.583	13.314	0
chr1:13663490-13663870	all_sites.27	1	0	ENSMUSG00000120948	Gm57152	2.408	1.51	15.538	2.168
chr1:13730450-13731060	all_sites.28	1	0	ENSMUSG00000025937	Lactb2	2.993	0.808	30.099	2.594
chr1:13822740-13823380	all_sites.29	1	0	ENSMUSG00000077368	Gm26273	2.555	1.561	29.412	1.067
chr1:15875790-15876140	all_sites.30	1	0	ENSMUSG00000025925	Terf1	2.679	0.669	9.988	0
chr1:16174410-16174770	all_sites.31	1	0	ENSMUSG00000043716	Rpl7	2.631	0.061	12.624	0
chr1:16174880-16175480	all_sites.32	1	0	ENSMUSG00000043716	Rpl7	3.387	0.129	21.801	0
chr1:16689360-16689740	all_sites.33	1	0	ENSMUSG00000025939	Ube2w	3.208	-0.118	34.752	0
chr1:16726750-16727850	all_sites.34	1	0	ENSMUSG00000079658,ENSMUSG00000097744	Eloc,D030040B21Rik	3.437	0.208	158.147	0
chr1:16735210-16735520	all_sites.35	1	0	ENSMUSG00000025940	Tmem70	2.902	0.291	9.244	0
chr1:16758520-16759110	all_sites.36	1	0	ENSMUSG00000025779	Ly96	2.836	0.795	10.291	0
chr1:20056500-20056760	all_sites.37	1	0	.	.	1.338	-2.514	24.361	0
chr1:20890320-20890890	all_sites.38	1	0	ENSMUSG00000041859	Mcm3	3.848	0.728	96.039	0.479
chr1:20895260-20895560	all_sites.39	1	0	ENSMUSG00000099714	Gm20587	3.172	2.441	27.72	6.663
chr1:21021620-21021980	all_sites.40	1	0	ENSMUSG00000041809	Efhc1	3.26	0	16.952	0
chr1:21149390-21149820	all_sites.41	1	0	ENSMUSG00000041779	Tram2	3.117	0.111	13.71	0
chr1:21288610-21289010	all_sites.42	1	0	ENSMUSG00000025933	Tmem14a	2.753	1.852	8.435	1.131
chr1:21387500-21387800	all_sites.43	1	0	ENSMUSG00000093963	Gm21909	2.578	1.08	4.009	0
chr1:21519030-21519510	all_sites.44	0	1	ENSMUSG00000104138	Gm36949	0.73	4.715	1.108	50.667
chr1:21823450-21823750	all_sites.45	0	1	.	.	2.148	3.92	4.009	14.09
chr1:21851080-21851360	all_sites.46	1	0	.	.	2.335	-0.481	8.891	0
chr1:22031440-22031840	all_sites.47	1	0	ENSMUSG00000028033	Kcnq5	2.418	0.598	4.224	0
chr1:22033860-22034150	all_sites.48	0	1	ENSMUSG00000028033	Kcnq5	0.843	3.302	1.199	12.562
chr1:23572760-23573170	all_sites.49	0	1	ENSMUSG00000099503	Gm28822	-0.634	3.873	0	12.721
chr1:24044510-24044880	all_sites.50	1	0	ENSMUSG00000026154,ENSMUSG00000102495	Sdhaf4,Gm26524	3.171	0.955	14.812	0.644
chr1:24717210-24718000	all_sites.51	1	0	ENSMUSG00000073725	Lmbrd1	3.109	0.626	37.142	0
chr1:30912740-30913280	all_sites.52	1	0	ENSMUSG00000048874	Phf3	3.072	0.263	15.432	0
chr1:30988700-30989540	all_sites.53	1	0	ENSMUSG00000117310	Ptp4a1	3.61	1.172	34.625	0.644
chr1:33708800-33709660	all_sites.54	1	0	ENSMUSG00000026134,ENSMUSG00000103746	Prim2,1700001G17Rik	2.927	1.464	19.672	1.242
chr1:33853260-33853970	all_sites.55	1	0	ENSMUSG00000042197	Zfp451	3.692	0.499	79	0
chr1:33922320-33922660	all_sites.56	0	1	ENSMUSG00000042182	Bend6	2.559	5.043	14.452	59.576
chr1:34473790-34474370	all_sites.57	1	1	ENSMUSG00000102336	Gm37233	3.018	3.118	26.567	12.194
chr1:34478200-34479230	all_sites.58	1	0	ENSMUSG00000026127,ENSMUSG00000042111	Imp4,Ccdc115	3.047	0.242	44.452	0
chr1:34498530-34498980	all_sites.59	1	0	ENSMUSG00000026126	Ptpn18	2.396	0.334	10.291	0.614
chr1:34503400-34503830	all_sites.60	1	0	ENSMUSG00000026126	Ptpn18	2.606	0.203	8.521	0
chr1:34511700-34512330	all_sites.61	1	0	ENSMUSG00000100280,ENSMUSG00000026126	Gm28417,Ptpn18	2.549	0.849	7.559	1.242
chr1:34840980-34841240	all_sites.62	1	0	ENSMUSG00000118272	Gm55978	2.015	0.298	2.737	0
chr1:34881570-34881820	all_sites.63	1	0	ENSMUSG00000037503	Fam168b	2.814	0.382	7.559	0
chr1:34881980-34882680	all_sites.64	1	0	ENSMUSG00000037503	Fam168b	2.866	0.801	11.279	1.242
chr1:34890650-34890940	all_sites.65	1	0	ENSMUSG00000026123	Plekhb2	2.219	-0.288	7.264	0
chr1:34891510-34891830	all_sites.66	1	0	ENSMUSG00000026123	Plekhb2	2.524	2.211	4.262	3.062
chr1:36107210-36107490	all_sites.67	1	0	ENSMUSG00000045216	Hs6st1	3.218	1.048	23.024	0
chr1:36199350-36199640	all_sites.68	0	1	ENSMUSG00000037470	Uggt1	1.863	4.336	4.507	52.219
chr1:36283190-36283560	all_sites.69	1	0	ENSMUSG00000037470	Uggt1	2.869	0.826	24.034	0
chr1:36303140-36303480	all_sites.70	1	0	ENSMUSG00000047180	Neurl3	2.876	2.094	13.508	2.487
chr1:36312380-36312700	all_sites.71	1	0	ENSMUSG00000047180	Neurl3	2.143	1.621	3.311	1.242
chr1:36335670-36336040	all_sites.72	1	0	ENSMUSG00000037447	Arid5a	2.627	1.392	7.463	3.062
chr1:36342450-36343050	all_sites.73	1	0	ENSMUSG00000037447	Arid5a	3.334	1.19	23.024	1.242
chr1:36346480-36347470	all_sites.74	1	0	ENSMUSG00000037447	Arid5a	2.736	0.132	57.008	0
chr1:36348730-36349130	all_sites.75	1	0	ENSMUSG00000037447	Arid5a	2.653	0.777	8.515	0.614
chr1:36364980-36365340	all_sites.76	1	0	ENSMUSG00000102762	4930403P22Rik	2.256	-0.182	19.55	0
chr1:36408020-36408370	all_sites.77	1	0	ENSMUSG00000010453	Kansl3	2.581	0.607	15.928	0.436
chr1:36484110-36484510	all_sites.78	1	0	ENSMUSG00000001143	Lman2l	3.17	0	24.262	0
chr1:36510270-36510780	all_sites.79	1	0	ENSMUSG00000037408	Cnnm4	2.626	0.479	11.563	0
chr1:36550640-36551260	all_sites.80	1	0	ENSMUSG00000001138	Cnnm3	3.189	0.716	33.288	0
chr1:36585990-36586590	all_sites.81	1	1	ENSMUSG00000079610	Ankrd39	2.486	2.848	23.056	36.952
chr1:36596100-36596350	all_sites.82	1	0	ENSMUSG00000026121	Sema4c	2.46	1.76	4.009	0.644
chr1:36730330-36730810	all_sites.83	1	0	ENSMUSG00000061518	Cox5b	3.241	0.671	32.417	0.362
chr1:36748140-36748410	all_sites.84	1	0	ENSMUSG00000037351	Actr1b	2.985	1.19	11.563	0
chr1:36748890-36749350	all_sites.85	1	0	ENSMUSG00000037351,ENSMUSG00000102416	Actr1b,4933424G06Rik	3.322	1.27	45.58	0.647
chr1:36761670-36761980	all_sites.86	1	0	ENSMUSG00000102416	4933424G06Rik	2.315	2.13	12.19	2.986
chr1:36762230-36762580	all_sites.87	0	1	ENSMUSG00000102416	4933424G06Rik	1.042	3.42	1.841	23.955
chr1:36799550-36799890	all_sites.88	0	1	ENSMUSG00000026117	Zap70	1.114	4.89	2.461	64.045
chr1:36800580-36801080	all_sites.89	1	0	ENSMUSG00000026117	Zap70	2.485	1.537	15.607	2.986
chr1:36807600-36808350	all_sites.90	1	0	ENSMUSG00000026117	Zap70	2.857	1.332	28.115	2.37
chr1:36918930-36919250	all_sites.91	0	1	ENSMUSG00000103016	Gm37506	-0.289	3.738	0	27.982
chr1:36925500-36925760	all_sites.92	1	0	ENSMUSG00000103016	Gm37506	2.105	0	3.597	0
chr1:36959420-36959940	all_sites.93	1	1	ENSMUSG00000102930	Gm38115	2.574	3.689	25.446	30.864
chr1:36978510-36979260	all_sites.94	1	0	ENSMUSG00000026116	Tmem131	3.181	0.077	59.938	0
chr1:37039420-37039720	all_sites.95	1	0	ENSMUSG00000119706	n-R5s210	2.314	-0.656	13.036	0
chr1:37338610-37339110	all_sites.96	1	0	ENSMUSG00000026113,ENSMUSG00000102231	Inpp4a,1700074A21Rik	3.119	0.035	34.793	0
chr1:37350040-37350380	all_sites.97	1	0	ENSMUSG00000026113	Inpp4a	2.756	0	14.201	0
chr1:37458550-37458870	all_sites.98	1	0	ENSMUSG00000026112	Coa5	2.749	0.369	11.546	0.362
chr1:37468890-37469560	all_sites.99	1	0	ENSMUSG00000026111,ENSMUSG00000026112	Unc50,Coa5	3.73	0.84	89.203	0.544
chr1:37530840-37531140	all_sites.100	1	0	ENSMUSG00000087233	Gm43213	1.918	0	9.14	0
chr1:37541640-37541900	all_sites.101	0	1	ENSMUSG00000026110	Mgat4a	0.979	3.319	1.763	10.101
chr1:37580120-37580460	all_sites.102	1	0	ENSMUSG00000026110	Mgat4a	2.665	0.961	7.559	0.644
chr1:37903700-37904590	all_sites.103	1	0	ENSMUSG00000060771,ENSMUSG00000097268	Tsga10,Gm26805	3.94	-0.06	139.313	0
chr1:37911090-37911510	all_sites.104	1	0	ENSMUSG00000037216	Lipt1	2.998	-0.198	33.77	0
chr1:37929120-37929820	all_sites.105	1	0	ENSMUSG00000026087,ENSMUSG00000026088	Mrpl30,Mitd1	3.31	0.365	49.352	0.066
chr1:38035970-38036710	all_sites.106	1	0	ENSMUSG00000058407	Txndc9	3.322	-0.091	110.927	0
chr1:38036910-38037370	all_sites.107	1	0	ENSMUSG00000026083,ENSMUSG00000058407	Eif5b,Txndc9	3.505	0.505	54.415	0
chr1:38168240-38169390	all_sites.108	1	0	ENSMUSG00000026082	Rev1	2.61	0.877	22.435	1.242
chr1:38762630-38763160	all_sites.109	1	0	ENSMUSG00000102541	Gm38135	3.258	0.187	23.024	0
chr1:38816510-38817220	all_sites.110	1	0	ENSMUSG00000103531	2610300A13Rik	2.771	0.39	29.412	0
chr1:38922900-38923250	all_sites.111	0	1	ENSMUSG00000103647	Gm37707	-0.343	2.958	0	33.555
chr1:39026520-39027140	all_sites.112	1	0	ENSMUSG00000026078	Pdcl3	3.562	0.016	68.041	0
chr1:39224990-39225370	all_sites.113	1	0	ENSMUSG00000098833	Mir6349	2.267	-0.136	6.424	0
chr1:39235880-39236450	all_sites.114	1	0	ENSMUSG00000026077	Npas2	2.463	0.101	20.188	0
chr1:39273900-39274370	all_sites.115	1	0	ENSMUSG00000026077	Npas2	2.852	0.898	11.563	0
chr1:39406640-39407170	all_sites.116	1	0	ENSMUSG00000073702	Rpl31	3.515	0.286	74.833	0
chr1:39574600-39575210	all_sites.117	1	0	ENSMUSG00000003135	Cnot11	3.179	0	85.982	0
chr1:39594880-39595440	all_sites.118	1	0	ENSMUSG00000048234	Rnf149	2.473	0.826	20.712	0.614
chr1:39598090-39598390	all_sites.119	1	0	ENSMUSG00000048234	Rnf149	2.091	0.772	7.296	1.521
chr1:39599580-39600060	all_sites.120	1	0	ENSMUSG00000048234	Rnf149	2.688	1.153	12.19	2.176
chr1:39614840-39615330	all_sites.121	1	0	ENSMUSG00000048234	Rnf149	2.763	0.502	13.237	0
chr1:39616250-39616760	all_sites.122	1	0	ENSMUSG00000048234	Rnf149	3.81	1.2	81.859	0
chr1:39753090-39753420	all_sites.123	1	1	ENSMUSG00000057173	Rfx8	2.771	2.992	18.297	8.985
chr1:39800330-39800770	all_sites.124	1	0	ENSMUSG00000057173	Rfx8	2.693	0.491	15.367	0
chr1:39881390-39881780	all_sites.125	1	1	ENSMUSG00000101634	1700066B17Rik	2.099	3.229	12.467	15.754
chr1:39975640-39976040	all_sites.126	1	0	ENSMUSG00000026074	Map4k4	3.494	0.684	29.933	0
chr1:40047150-40047430	all_sites.127	0	1	ENSMUSG00000026074	Map4k4	0.815	3.795	0.711	26.483
chr1:40093020-40093300	all_sites.128	1	0	ENSMUSG00000102985	4930456G14Rik	1.731	1.008	4.009	1.035
chr1:40095040-40095450	all_sites.129	1	0	ENSMUSG00000102985	4930456G14Rik	2.693	1.721	17.846	1.035
chr1:40274840-40275510	all_sites.130	1	0	ENSMUSG00000103560	Gm38070	2.482	-0.042	13.663	0
chr1:40310290-40310700	all_sites.131	0	1	ENSMUSG00000026072	Il1r1	2.012	3.738	4.573	22.168
chr1:40432420-40432820	all_sites.132	1	0	ENSMUSG00000026069	Il1rl1	2.415	0.227	13.901	0
chr1:40457670-40458030	all_sites.133	0	1	ENSMUSG00000026069	Il1rl1	0.068	4.839	0	50.563
chr1:40466380-40466870	all_sites.134	0	1	ENSMUSG00000026069	Il1rl1	-0.117	4.094	0	56.695
chr1:40483840-40484250	all_sites.135	1	0	ENSMUSG00000026069	Il1rl1	2.794	1.452	12.671	0.925
chr1:40485170-40485730	all_sites.136	0	1	ENSMUSG00000026069	Il1rl1	-1.195	3.795	0	18.15
chr1:40514800-40515340	all_sites.137	0	1	ENSMUSG00000026070	Il18r1	1.23	3.702	4.74	41.122
chr1:40554380-40554650	all_sites.138	1	0	ENSMUSG00000026068	Il18rap	2.356	0.409	5.58	0
chr1:40568530-40568790	all_sites.139	0	1	ENSMUSG00000026068	Il18rap	1.149	3.684	0.425	9.604
chr1:40583810-40584070	all_sites.140	0	1	ENSMUSG00000026068	Il18rap	0.831	4.229	0.046	16.887
chr1:40829710-40830140	all_sites.141	1	0	ENSMUSG00000041945	Mfsd9	2.862	0.113	17.79	0
chr1:40886710-40887230	all_sites.142	1	0	ENSMUSG00000094136	Gm5973	3.205	1.223	35.97	3.104
chr1:41437760-41438120	all_sites.143	0	1	.	.	-0.587	3.939	0	12.721
chr1:42890180-42890640	all_sites.144	1	0	ENSMUSG00000060679	Mrps9	2.95	0.172	28.986	0
chr1:43137440-43138200	all_sites.145	1	0	ENSMUSG00000010290,ENSMUSG00000070939	AI597479,Tgfbrap1	3.003	-0.108	44.167	0
chr1:43183530-43184010	all_sites.146	1	0	ENSMUSG00000008136	Fhl2	2.735	0.493	13.901	0.941
chr1:43500910-43501180	all_sites.147	1	0	ENSMUSG00000066877	Nck2	2.369	1.577	5.094	0.474
chr1:43513760-43514150	all_sites.148	1	0	ENSMUSG00000103422	Gm37536	1.766	0.142	3.217	0
chr1:43539280-43539650	all_sites.149	1	0	ENSMUSG00000103422	Gm37536	2.612	1.217	10.663	0.644
chr1:43541960-43542260	all_sites.150	0	1	ENSMUSG00000103422	Gm37536	1.616	3.776	1.501	12.156
chr1:43575460-43575880	all_sites.151	0	1	ENSMUSG00000066877	Nck2	-0.665	3.573	0	65.847
chr1:43578790-43579520	all_sites.152	1	0	ENSMUSG00000066877	Nck2	2.801	0.846	15.274	1.506
chr1:43601550-43601840	all_sites.153	0	1	ENSMUSG00000103945	Gm38228	-0.58	3.659	0	32.287
chr1:43805560-43805820	all_sites.154	1	0	ENSMUSG00000090243	Gm16103	2.044	-0.431	9.372	0
chr1:43860170-43860500	all_sites.155	0	1	ENSMUSG00000057363	Uxs1	0.507	3.698	2.379	8.861
chr1:43866630-43867410	all_sites.156	1	0	ENSMUSG00000057363	Uxs1	4.076	0.732	85.413	0
chr1:43972700-43973420	all_sites.157	1	0	ENSMUSG00000041763,ENSMUSG00000120105	Tpp2,Gm57117	3.673	0.635	68.34	0
chr1:44036480-44036810	all_sites.158	1	0	ENSMUSG00000041763	Tpp2	1.823	1.403	4.082	2.168
chr1:44086770-44087020	all_sites.159	1	0	ENSMUSG00000091844	Gm8251	1.958	0	3.569	0
chr1:44141390-44141860	all_sites.160	1	0	ENSMUSG00000026049	Tex30	4.051	1.049	122.405	2.37
chr1:44157840-44158550	all_sites.161	1	0	ENSMUSG00000026047,ENSMUSG00000041684	Poglut2,Bivm	2.635	0.023	57.105	0
chr1:44186850-44187160	all_sites.162	1	0	ENSMUSG00000026048	Ercc5	3.179	2.197	24.219	2.665
chr1:44237830-44238170	all_sites.163	1	0	ENSMUSG00000089703	Gm15833	2.692	1.344	10.663	0.479
chr1:45834140-45834930	all_sites.164	1	0	ENSMUSG00000025995	Wdr75	2.974	0.092	33.701	0
chr1:45863730-45863980	all_sites.165	0	1	ENSMUSG00000025995	Wdr75	-1.077	3.444	0	19.818
chr1:46115090-46115420	all_sites.166	1	0	ENSMUSG00000041144	Dnah7b	2.178	0.713	12.196	0.351
chr1:46891970-46893700	all_sites.167	1	0	ENSMUSG00000025986	Slc39a10	2.728	0.216	26.748	0
chr1:46903350-46903640	all_sites.168	1	0	ENSMUSG00000025986	Slc39a10	2.34	0.147	8.945	0
chr1:46951620-46952210	all_sites.169	1	0	ENSMUSG00000100160	Gm28527	3.167	0.123	14.812	0
chr1:51487660-51488270	all_sites.170	1	1	ENSMUSG00000101702	1700072G22Rik	2.372	4.219	18.231	101.321
chr1:51505710-51506070	all_sites.171	1	0	ENSMUSG00000026107	Nabp1	2.421	1.964	8.43	4.016
chr1:51515620-51515950	all_sites.172	1	1	ENSMUSG00000026107	Nabp1	2.414	3.883	13.663	30.691
chr1:51517160-51518140	all_sites.173	1	0	ENSMUSG00000026107,ENSMUSG00000120049	Nabp1,Gm57109	3.223	0.518	173.634	2.687
chr1:51545390-51545700	all_sites.174	0	1	ENSMUSG00000099413	Gm17767	-0.142	3.766	0	16.815
chr1:51553590-51554010	all_sites.175	1	0	ENSMUSG00000099413	Gm17767	2.439	0.72	6.364	0
chr1:51611890-51612270	all_sites.176	0	1	ENSMUSG00000099413	Gm17767	0.889	3.619	0.319	20.835
chr1:51616900-51617210	all_sites.177	1	0	ENSMUSG00000099413	Gm17767	2.065	1.055	8.112	1.067
chr1:51623950-51624560	all_sites.178	1	0	ENSMUSG00000099413	Gm17767	2.197	0.502	22.272	2.007
chr1:51632890-51633410	all_sites.179	1	1	ENSMUSG00000099413	Gm17767	2.859	4.036	38.543	67.197
chr1:52058900-52059180	all_sites.180	1	0	ENSMUSG00000062939	Stat4	2.594	0.925	19.376	0.256
chr1:52074190-52074550	all_sites.181	1	0	ENSMUSG00000062939	Stat4	2.179	1.03	7.217	1.067
chr1:52078470-52079190	all_sites.182	1	0	ENSMUSG00000062939	Stat4	2.185	-0.21	9.431	0
chr1:52079800-52080100	all_sites.183	1	0	ENSMUSG00000062939	Stat4	2.571	0.347	5.888	0
chr1:52092150-52092440	all_sites.184	1	0	ENSMUSG00000101628	Gm28177	2.28	1.21	3.975	0
chr1:52095190-52095450	all_sites.185	1	0	ENSMUSG00000101628	Gm28177	2.48	1.783	7.217	2.594
chr1:52105470-52105890	all_sites.186	1	0	ENSMUSG00000101628	Gm28177	2.918	0.126	13.993	0
chr1:52115560-52115830	all_sites.187	0	1	ENSMUSG00000101628	Gm28177	-0.257	3.379	0	12.544
chr1:52152630-52153190	all_sites.188	1	0	ENSMUSG00000109599	Gm31812	3.401	0.029	46.908	0
chr1:52158360-52158720	all_sites.189	1	0	ENSMUSG00000026104	Stat1	2.737	0.82	14.027	0
chr1:52184100-52184430	all_sites.190	1	0	ENSMUSG00000026104	Stat1	2.404	1.11	8.106	0.644
chr1:52210700-52211020	all_sites.191	1	0	ENSMUSG00000026103	Gls	1.858	-0.034	4.801	0
chr1:52271500-52271900	all_sites.192	1	0	ENSMUSG00000026103	Gls	3.111	0.747	15.934	1.113
chr1:52272070-52272800	all_sites.193	1	0	ENSMUSG00000026103	Gls	2.917	0.041	45.702	0
chr1:52405370-52405830	all_sites.194	1	0	.	.	2.423	1.166	10.523	0.644
chr1:52413870-52414230	all_sites.195	1	0	.	.	2.142	0.665	5.499	0.614
chr1:52427360-52427620	all_sites.196	1	0	.	.	2.783	0.248	15.299	0
chr1:52493690-52494030	all_sites.197	1	0	ENSMUSG00000065192	Gm23460	2.442	1.832	10.103	1.035
chr1:52669660-52670270	all_sites.198	1	0	ENSMUSG00000043015	Nemp2	2.451	0.167	16.271	0
chr1:52838640-52839030	all_sites.199	1	0	ENSMUSG00000026102	Inpp1	2.369	0.023	12.34	0
chr1:52839440-52839830	all_sites.200	1	0	ENSMUSG00000026102	Inpp1	2.889	0.468	14.331	0
chr1:52840820-52841110	all_sites.201	1	0	ENSMUSG00000026102	Inpp1	2.378	0.215	3.481	0
chr1:52841550-52841910	all_sites.202	1	0	ENSMUSG00000026102	Inpp1	2.869	1.226	14.371	0.644
chr1:52856810-52857160	all_sites.203	1	0	ENSMUSG00000026102	Inpp1	3.277	0.29	15.934	0
chr1:52883860-52884390	all_sites.204	1	0	ENSMUSG00000041426	Hibch	4.051	0.546	73.267	0
chr1:53335830-53336450	all_sites.205	1	0	ENSMUSG00000026097,ENSMUSG00000026098,ENSMUSG00000100679	Ormdl1,Pms1,Gm28778	2.696	1.611	9.793	2.769
chr1:53352530-53352970	all_sites.206	1	0	ENSMUSG00000026096	Osgepl1	2.456	0.325	8.033	0
chr1:53391670-53392050	all_sites.207	1	0	ENSMUSG00000026095,ENSMUSG00000099913,ENSMUSG00000117809	Asnsd1,Gm28551,Gm50478	3.016	1.02	34.752	1.035
chr1:53804510-53804870	all_sites.208	1	0	ENSMUSG00000026094	Stk17b	2.192	1.428	3.805	1.035
chr1:53813170-53813450	all_sites.209	1	0	ENSMUSG00000026094	Stk17b	2.702	1.564	17.256	0.644
chr1:53821280-53821600	all_sites.210	0	1	ENSMUSG00000026094	Stk17b	0.418	4.104	0	59.766
chr1:53824170-53824450	all_sites.211	1	0	ENSMUSG00000026094	Stk17b	2.904	2.051	11.146	2.665
chr1:53836270-53836540	all_sites.212	0	1	ENSMUSG00000102405	Gm37863	1.953	3.855	4.399	20.199
chr1:53837040-53837290	all_sites.213	1	0	ENSMUSG00000102405	Gm37863	1.803	1.637	3.311	0.925
chr1:53862870-53863160	all_sites.214	1	0	ENSMUSG00000042807	Hecw2	2.969	0.512	18.861	0.254
chr1:53877420-53877930	all_sites.215	1	0	ENSMUSG00000042807	Hecw2	1.992	-0.012	8.6	1.035
chr1:53887300-53887550	all_sites.216	0	1	ENSMUSG00000098443	Mir7681	1.56	3.747	4.009	10.101
chr1:53890680-53890970	all_sites.217	0	1	ENSMUSG00000098443	Mir7681	2.199	3.528	4.262	5.913
chr1:53922160-53922420	all_sites.218	0	1	ENSMUSG00000087949	Gm24251	0.755	3.266	0.24	8.985
chr1:53947340-53947870	all_sites.219	0	1	ENSMUSG00000087949	Gm24251	1.729	4.378	8.829	30.521
chr1:53948390-53948660	all_sites.220	0	1	ENSMUSG00000087949	Gm24251	0.844	4.03	1.343	51.75
chr1:54215790-54216040	all_sites.221	1	0	ENSMUSG00000042807	Hecw2	2.855	1.329	10.958	0
chr1:54289680-54290050	all_sites.222	1	0	ENSMUSG00000025983	Ccdc150	3.258	-0.039	58.558	0
chr1:54699660-54700150	all_sites.223	1	1	ENSMUSG00000052331	Ankrd44	1.643	4.584	10.532	64.225
chr1:54753020-54753280	all_sites.224	1	0	ENSMUSG00000052331	Ankrd44	2.306	0.057	4.281	0
chr1:54861300-54861650	all_sites.225	1	0	ENSMUSG00000052331	Ankrd44	2.204	0.101	14.201	0
chr1:54862710-54863050	all_sites.226	1	0	ENSMUSG00000052331	Ankrd44	2.138	-0.293	7.34	0
chr1:54867060-54867320	all_sites.227	1	0	ENSMUSG00000052331	Ankrd44	2.477	1.309	12.467	0.095
chr1:54881000-54881400	all_sites.228	1	0	ENSMUSG00000052331	Ankrd44	3.024	2.693	29.272	9.745
chr1:54910230-54910620	all_sites.229	1	0	ENSMUSG00000052331	Ankrd44	2.158	-0.04	13.036	0.348
chr1:54914310-54914570	all_sites.230	0	1	ENSMUSG00000052331	Ankrd44	-2.368	3.222	0	20.001
chr1:54965280-54965700	all_sites.231	1	0	ENSMUSG00000052331	Ankrd44	2.274	0.104	5.713	0
chr1:55066220-55066870	all_sites.232	1	0	ENSMUSG00000025982	Sf3b1	3.761	0.402	83.134	0
chr1:55068090-55068340	all_sites.233	1	0	ENSMUSG00000025982	Sf3b1	2.341	1.013	8.106	0
chr1:55088140-55088650	all_sites.234	1	0	ENSMUSG00000025981	Coq10b	2.658	0	11.279	0
chr1:55091470-55092560	all_sites.235	1	0	ENSMUSG00000025981,ENSMUSG00000103030	Coq10b,E330011M16Rik	2.694	0.399	45.368	1.641
chr1:55126710-55127680	all_sites.236	1	0	ENSMUSG00000025980,ENSMUSG00000073676	Hspd1,Hspe1	3.103	-0.056	70.401	0
chr1:55170060-55170520	all_sites.237	1	0	ENSMUSG00000025979	Mob4	3.334	0.503	45.368	0
chr1:55254570-55254990	all_sites.238	1	0	ENSMUSG00000025978	Rftn2	2.994	0.843	13.446	0
chr1:55276040-55276700	all_sites.239	1	0	ENSMUSG00000046994	Mars2	3.31	0.861	47.96	0
chr1:55402450-55403020	all_sites.240	1	0	ENSMUSG00000025977	Boll	3.073	0.948	12.624	0
chr1:55449880-55450230	all_sites.241	1	0	ENSMUSG00000038349	Plcl1	1.812	0.81	6.51	1.521
chr1:55452760-55453020	all_sites.242	1	0	ENSMUSG00000038349	Plcl1	1.861	0	9.037	0
chr1:55475830-55476090	all_sites.243	0	1	ENSMUSG00000102145	Gm38056	-0.012	3.173	0	12.544
chr1:55485300-55485670	all_sites.244	0	1	ENSMUSG00000100309	Gm6644	-0.544	3.518	0	27.167
chr1:55568050-55568310	all_sites.245	1	0	ENSMUSG00000102831	Gm37382	2.692	2.117	6.413	1.242
chr1:55851670-55851950	all_sites.246	0	1	.	.	2.108	5.297	6.624	81.886
chr1:56821120-56821670	all_sites.247	1	1	.	.	3.165	2.84	125.352	42.354
chr1:57416530-57417010	all_sites.248	1	0	ENSMUSG00000038323,ENSMUSG00000097519	1700066M21Rik,4930558J18Rik	3.279	0.211	23.024	0
chr1:57445560-57446100	all_sites.249	1	0	ENSMUSG00000025971,ENSMUSG00000048495	Maip1,Tyw5	2.724	0.826	12.671	0.603
chr1:58009110-58009440	all_sites.250	1	0	ENSMUSG00000054770	Kctd18	3.305	0.288	18.231	0
chr1:58034980-58035490	all_sites.251	1	0	ENSMUSG00000026039	Sgo2a	2.472	0.577	22.406	1.113
chr1:58431750-58432380	all_sites.252	1	0	ENSMUSG00000051223	Bzw1	3.467	1.062	42.476	0.925
chr1:58462140-58462410	all_sites.253	1	0	ENSMUSG00000026034	Clk1	2.201	0.166	8.112	0
chr1:58462760-58463410	all_sites.254	1	0	ENSMUSG00000026034	Clk1	2.602	0.343	40.751	0
chr1:58484260-58484880	all_sites.255	1	0	ENSMUSG00000026035,ENSMUSG00000026036	Ppil3,Nif3l1	3.63	0.943	55.935	1.242
chr1:58543750-58544370	all_sites.256	1	0	ENSMUSG00000026037,ENSMUSG00000085054	Orc2,Gm15834	3.094	0.366	34.055	0
chr1:58625390-58625910	all_sites.257	1	0	ENSMUSG00000026032,ENSMUSG00000038174	Ndufb3,Hycc2	2.504	-0.081	22.406	0
chr1:58690850-58691100	all_sites.258	1	0	ENSMUSG00000121483	Gm20257	3.047	0	12.624	0
chr1:58750560-58751920	all_sites.259	1	0	ENSMUSG00000026031	Cflar	2.516	1.296	11.559	4.054
chr1:58753590-58753860	all_sites.260	1	0	ENSMUSG00000026031	Cflar	2.099	-0.436	5.996	0
chr1:58761360-58762060	all_sites.261	1	0	ENSMUSG00000026031	Cflar	2.62	0.198	31.036	0
chr1:58765020-58765400	all_sites.262	1	0	ENSMUSG00000026031	Cflar	2.184	-0.276	10.958	0
chr1:58766180-58766470	all_sites.263	1	0	ENSMUSG00000026031	Cflar	1.998	0.928	7.026	0.651
chr1:58781720-58782070	all_sites.264	1	0	ENSMUSG00000026031	Cflar	2.772	1.181	12.671	0
chr1:58800500-58800750	all_sites.265	1	0	ENSMUSG00000100236	Gm3841	3.039	0.926	10.532	0
chr1:59012260-59013010	all_sites.266	1	0	ENSMUSG00000026027,ENSMUSG00000026028	Stradb,Trak2	3.322	-0.225	109.077	0
chr1:59158950-59159350	all_sites.267	1	0	ENSMUSG00000038079,ENSMUSG00000097573	Tmem237,G730003C15Rik	3.616	0.257	36.521	0
chr1:59202020-59202520	all_sites.268	1	0	ENSMUSG00000079550	Mpp4	2.684	0.487	17.256	0
chr1:59212170-59212620	all_sites.269	0	1	ENSMUSG00000079550	Mpp4	1.802	3.477	2.461	9.905
chr1:59217200-59217460	all_sites.270	1	0	ENSMUSG00000079550	Mpp4	2.297	1.186	7.264	0
chr1:59219200-59219470	all_sites.271	1	0	ENSMUSG00000079550	Mpp4	2.427	0.113	9.694	0
chr1:59276250-59276690	all_sites.272	1	0	ENSMUSG00000026024,ENSMUSG00000120458	Als2,Gm33667	2.701	0.272	24.973	0
chr1:59283970-59284260	all_sites.273	0	1	ENSMUSG00000120458	Gm33667	-1.263	3.559	0	25.052
chr1:59514890-59515390	all_sites.274	0	1	ENSMUSG00000041075	Fzd7	-0.055	3.672	0	45.858
chr1:59521080-59521380	all_sites.275	1	0	ENSMUSG00000041075	Fzd7	2.84	0.057	17.4	0
chr1:59709080-59709510	all_sites.276	1	0	ENSMUSG00000026021	Sumo1	3.006	0	13.71	0
chr1:59709850-59710220	all_sites.277	1	0	ENSMUSG00000026021	Sumo1	2.751	0	22.183	0
chr1:59723920-59724510	all_sites.278	1	0	ENSMUSG00000026020	Nop58	3.281	0.001	77.58	0
chr1:59926170-59926430	all_sites.279	1	0	ENSMUSG00000103131	Gm37977	2.87	0.384	10.291	0
chr1:59951820-59952450	all_sites.280	1	0	ENSMUSG00000041040	Fam117b	2.967	0.927	24.55	0.644
chr1:60055310-60055580	all_sites.281	1	0	ENSMUSG00000026018	Ica1l	1.828	0.025	7.104	0
chr1:60136940-60137800	all_sites.282	1	0	ENSMUSG00000026019,ENSMUSG00000026017	Wdr12,Carf	2.843	0.868	30.3	0.782
chr1:60197610-60197870	all_sites.283	1	0	ENSMUSG00000026017	Carf	2.017	-0.468	6.7	0
chr1:60219280-60219950	all_sites.284	1	0	ENSMUSG00000073664	Nbeal1	3.353	-0.125	37.829	0
chr1:60382300-60383120	all_sites.285	1	0	ENSMUSG00000049439	Cyp20a1	2.193	-0.23	16.232	0
chr1:60448520-60448820	all_sites.286	1	0	ENSMUSG00000026782	Abi2	2.416	0.29	4.501	0
chr1:60449700-60449980	all_sites.287	1	0	ENSMUSG00000026782	Abi2	2.236	0.011	7.463	0
chr1:60605900-60606720	all_sites.288	1	0	ENSMUSG00000026014	Raph1	2.39	0	4.753	0
chr1:60752890-60753170	all_sites.289	0	1	ENSMUSG00000026012	Cd28	1.244	3.667	0.711	10.101
chr1:60785380-60785690	all_sites.290	1	0	ENSMUSG00000026012	Cd28	2.289	0.481	19.376	0
chr1:60787460-60788440	all_sites.291	0	1	ENSMUSG00000026012	Cd28	-0.373	2.875	0.721	15.206
chr1:60789460-60789940	all_sites.292	0	1	ENSMUSG00000026012	Cd28	0.789	3.4	2.253	33.169
chr1:60800790-60801170	all_sites.293	1	0	ENSMUSG00000026012	Cd28	2.336	1.891	6.481	7.624
chr1:60816100-60816720	all_sites.294	1	1	ENSMUSG00000085965	2310016D23Rik	1.557	2.717	29.1	22.411
chr1:60872930-60873180	all_sites.295	1	0	ENSMUSG00000083355	Gm11581	2.57	1.633	6.172	0.989
chr1:60938310-60938870	all_sites.296	1	0	ENSMUSG00000081382	Rpl18-ps1	2.887	2.45	9.515	6.414
chr1:60943710-60943960	all_sites.297	1	0	ENSMUSG00000081382	Rpl18-ps1	2.735	0	8.515	0
chr1:60947890-60948420	all_sites.298	1	0	ENSMUSG00000026011	Ctla4	2.115	-0.347	13.084	0
chr1:60950080-60950450	all_sites.299	0	1	ENSMUSG00000026011	Ctla4	0.653	3.873	0	35.674
chr1:60952390-60952840	all_sites.300	1	0	ENSMUSG00000026011	Ctla4	2.428	0.847	12.922	0.644
chr1:60978160-60978420	all_sites.301	1	0	ENSMUSG00000080800	Gm11582	1.654	-1.024	3.29	0
chr1:61016720-61017170	all_sites.302	1	0	ENSMUSG00000026009	Icos	2.073	0.577	14.636	0.095
chr1:61024250-61024530	all_sites.303	0	1	ENSMUSG00000102561	Gm37039	0.801	3.542	0.184	32.287
chr1:61025320-61025590	all_sites.304	0	1	ENSMUSG00000102561	Gm37039	-0.548	3.2	0	10.399
chr1:61029430-61029730	all_sites.305	0	1	ENSMUSG00000102561	Gm37039	0.44	3.767	0	46.899
chr1:61061460-61061850	all_sites.306	0	1	ENSMUSG00000102561	Gm37039	1.986	3.556	4.073	13.051
chr1:61066670-61066970	all_sites.307	0	1	ENSMUSG00000102561	Gm37039	-0.83	2.603	0	6.414
chr1:61085530-61085940	all_sites.308	0	1	ENSMUSG00000082804	Rpl17-ps1	0.893	3.646	1.763	23.955
chr1:61141320-61142160	all_sites.309	0	1	ENSMUSG00000082661	Gm11590	0.332	4.574	0.711	112.042
chr1:61174830-61175100	all_sites.310	1	0	ENSMUSG00000082661	Gm11590	2.731	3.723	9	28.105
chr1:63159850-63160110	all_sites.311	0	1	ENSMUSG00000101599	Gm20342	-0.018	2.602	0	2.84
chr1:63215620-63216440	all_sites.312	1	0	ENSMUSG00000025967,ENSMUSG00000025968	Eef1b2,Ndufs1	2.808	0.374	25.274	0
chr1:63220240-63220560	all_sites.313	1	0	ENSMUSG00000064602	Snora41	2.981	1.021	13.311	1.067
chr1:63704600-63704860	all_sites.314	0	1	ENSMUSG00000083066	Gm12748	-0.009	3.478	0	9.905
chr1:63769460-63769930	all_sites.315	1	0	ENSMUSG00000025962,ENSMUSG00000025963	Fastkd2,Mdh1b	2.893	0.41	25.384	1.991
chr1:64123900-64124200	all_sites.316	0	1	ENSMUSG00000086836	Gm13748	-0.419	3.525	0	19.486
chr1:64143840-64144140	all_sites.317	0	1	ENSMUSG00000025959	Klf7	1.715	4.286	3.39	27.944
chr1:64160740-64161110	all_sites.318	1	0	ENSMUSG00000025959	Klf7	2.541	-0.121	23.263	0
chr1:64161220-64161650	all_sites.319	1	0	ENSMUSG00000025959	Klf7	2.505	0.591	19.477	0
chr1:64173060-64173370	all_sites.320	1	0	ENSMUSG00000025959	Klf7	1.879	-0.979	16.982	0
chr1:64340320-64340590	all_sites.321	1	0	ENSMUSG00000101895	Gm28981	2.756	0.383	18.261	0
chr1:64344750-64345070	all_sites.322	1	0	ENSMUSG00000101895	Gm28981	1.846	0.189	5.58	0
chr1:64565760-64566090	all_sites.323	0	1	ENSMUSG00000025958	Creb1	1.319	4.364	1.718	31.984
chr1:64571090-64572280	all_sites.324	1	0	ENSMUSG00000025958	Creb1	2.625	0.56	37.128	2.862
chr1:64656240-64657010	all_sites.325	1	0	ENSMUSG00000025956,ENSMUSG00000101832	Mettl21a,Gm28982	2.214	0.069	18.769	0
chr1:64729610-64730140	all_sites.326	1	0	ENSMUSG00000070871,ENSMUSG00000087213	Ccnyl1,2810408I11Rik	3.178	-0.069	35.157	0
chr1:64995970-64996250	all_sites.327	0	1	ENSMUSG00000051344	Plekhm3	1.971	3.382	8.521	4.16
chr1:65218140-65218480	all_sites.328	1	0	ENSMUSG00000025950	Idh1	2.991	1.442	9.515	0
chr1:66319840-66320150	all_sites.329	1	0	ENSMUSG00000088850	Gm24729	2.917	0.407	9.515	0
chr1:66739840-66740280	all_sites.330	1	0	ENSMUSG00000026005	Rpe	2.613	1.164	24.415	0.151
chr1:66796480-66796940	all_sites.331	0	1	ENSMUSG00000102559	Gm37570	-0.078	3.964	0	19.146
chr1:66856080-66857030	all_sites.332	1	0	ENSMUSG00000026004,ENSMUSG00000121280	Kansl1l,Gm57189	2.573	0.217	12.129	0
chr1:67053280-67053660	all_sites.333	0	1	ENSMUSG00000026000	Lancl1	-0.297	3.944	0	24.267
chr1:67077870-67078160	all_sites.334	1	0	ENSMUSG00000026000	Lancl1	3.039	0.922	16.679	0
chr1:69500340-69500640	all_sites.335	0	1	ENSMUSG00000099804	Gm28497	1.317	4.011	3.059	44.763
chr1:69538080-69538340	all_sites.336	1	0	ENSMUSG00000100354	Gm29113	2.627	0.1	7.172	0
chr1:69552650-69553250	all_sites.337	0	1	ENSMUSG00000101156	Gm29114	-0.38	4.058	0	50.464
chr1:69583400-69583760	all_sites.338	1	0	ENSMUSG00000101156	Gm29114	3.06	2.107	15.558	4.138
chr1:69850590-69850880	all_sites.339	1	0	ENSMUSG00000053153	Spag16	2.593	-0.116	9.431	0
chr1:71141540-71142520	all_sites.340	1	0	ENSMUSG00000026196	Bard1	2.651	0.55	86.812	0
chr1:71595980-71596710	all_sites.341	1	0	ENSMUSG00000026192	Atic	2.663	0.17	12.303	0
chr1:72265020-72266170	all_sites.342	1	0	ENSMUSG00000118839	Gm25360	2.47	0.693	21.297	5.126
chr1:72275800-72276750	all_sites.343	1	0	ENSMUSG00000119668,ENSMUSG00000121277	Gm23472,Gm57184	2.142	0.114	18.098	0.644
chr1:72282890-72284140	all_sites.344	1	0	ENSMUSG00000119873	Gm24497	3.012	1.068	40.307	3.104
chr1:72293780-72295230	all_sites.345	1	0	ENSMUSG00000118790	Gm25939	3.266	1.268	57.951	6.414
chr1:72323340-72323650	all_sites.346	1	0	ENSMUSG00000026188,ENSMUSG00000026189	Tmem169,Pecr	3.379	0.308	20.595	0
chr1:72346510-72346940	all_sites.347	1	0	ENSMUSG00000026187	Xrcc5	2.897	0.346	21.801	0
chr1:72622130-72622810	all_sites.348	1	0	ENSMUSG00000039354	Smarcal1	3.44	0.108	99.911	0
chr1:72746770-72747190	all_sites.349	0	1	ENSMUSG00000110596	Gm45859	-0.24	4.645	0	33.73
chr1:72750170-72750520	all_sites.350	1	0	ENSMUSG00000046330	Rpl37a	2.517	0.451	23.263	0.066
chr1:73975670-73976090	all_sites.351	1	0	ENSMUSG00000055322	Tns1	2.423	0.333	4.848	0
chr1:74240360-74240880	all_sites.352	1	0	ENSMUSG00000087820	Mir1928	2.225	0.417	7.711	0
chr1:74275320-74275900	all_sites.353	1	0	ENSMUSG00000006304	Arpc2	3.241	-0.102	76.976	0
chr1:74288020-74288450	all_sites.354	1	0	ENSMUSG00000006304	Arpc2	3.091	0.715	26.548	0.782
chr1:74301710-74302130	all_sites.355	0	1	ENSMUSG00000064272	Gpbar1	1.37	4.556	3.903	114.677
chr1:74323260-74324370	all_sites.356	1	0	ENSMUSG00000006299,ENSMUSG00000026179	Aamp,Pnkd	3.487	-0.065	163.721	0
chr1:74334600-74334900	all_sites.357	1	0	ENSMUSG00000006301,ENSMUSG00000099931	Tmbim1,Gm29358	1.9	-0.042	5.915	0
chr1:74371440-74371850	all_sites.358	1	0	ENSMUSG00000026179	Pnkd	2.61	-0.385	24.657	0
chr1:74425650-74426440	all_sites.359	1	0	ENSMUSG00000026177	Slc11a1	2.925	0.259	15.474	0
chr1:74430490-74430870	all_sites.360	1	0	ENSMUSG00000026176	Ctdsp1	2.968	0.068	16.505	0
chr1:74436490-74436940	all_sites.361	1	0	ENSMUSG00000065468	Mir26b	3.237	0.482	35.636	0.644
chr1:74437170-74437550	all_sites.362	1	0	ENSMUSG00000065468	Mir26b	2.714	0.964	13.429	0.644
chr1:74544640-74545990	all_sites.363	1	0	ENSMUSG00000033364,ENSMUSG00000026174	Usp37,Cnot9	3.491	0.521	144.139	1.067
chr1:74626610-74626910	all_sites.364	1	0	ENSMUSG00000026135	Zfp142	2.6	-0.028	9.322	0
chr1:74627170-74627650	all_sites.365	1	0	ENSMUSG00000026135,ENSMUSG00000026172	Zfp142,Bcs1l	3.507	0.254	114.911	0.644
chr1:74640320-74640670	all_sites.366	1	0	ENSMUSG00000026171,ENSMUSG00000033276	Rnf25,Stk36	2.517	-0.018	14.338	0
chr1:74856040-74856500	all_sites.367	1	0	ENSMUSG00000026167	Wnt10a	3.104	0.422	17.074	0
chr1:75101280-75101980	all_sites.368	1	0	ENSMUSG00000026162	Nhej1	2.784	0.354	31.513	0.529
chr1:75118070-75118520	all_sites.369	1	0	ENSMUSG00000033159,ENSMUSG00000121256	Cnppd1,Gm57175	2.587	0.822	8.521	0
chr1:75118930-75119800	all_sites.370	1	1	ENSMUSG00000033159,ENSMUSG00000049339	Cnppd1,Retreg2	3.667	2.151	50.023	14.09
chr1:75144950-75145890	all_sites.371	1	0	ENSMUSG00000026197	Zfand2b	3.686	0.709	58.879	0.644
chr1:75156770-75157200	all_sites.372	1	0	ENSMUSG00000026198	Abcb6	2.786	0.672	16.516	0.614
chr1:75168460-75169530	all_sites.373	1	0	ENSMUSG00000033124,ENSMUSG00000026199	Atg9a,Ankzf1	2.478	0.195	43.836	0
chr1:75187300-75187650	all_sites.374	1	0	ENSMUSG00000026201,ENSMUSG00000026200	Stk16,Glb1l	2.941	0.623	25.222	0
chr1:75195750-75196120	all_sites.375	1	0	ENSMUSG00000026202	Tuba4a	3.444	2.194	30.331	2.641
chr1:75212750-75213620	all_sites.376	1	0	ENSMUSG00000026203	Dnajb2	2.703	0.282	15.432	0
chr1:75228220-75228640	all_sites.377	1	0	ENSMUSG00000101840	Gm28294	2.72	1.583	10.291	1.242
chr1:75293550-75294860	all_sites.378	1	1	ENSMUSG00000026209	Dnpep	3.62	1.021	205.666	28.938
chr1:75412450-75412870	all_sites.379	1	0	ENSMUSG00000033021	Gmppa	3.335	0.052	52.944	0
chr1:75455450-75456300	all_sites.380	1	0	ENSMUSG00000051703,ENSMUSG00000032997	Tmem198,Chpf	3.597	0.932	31.96	0.644
chr1:75464090-75464520	all_sites.381	1	0	ENSMUSG00000026211	Obsl1	2.758	0.822	6.624	0
chr1:75475520-75475790	all_sites.382	1	0	ENSMUSG00000026211	Obsl1	2.786	0	5.723	0
chr1:75497960-75498550	all_sites.383	1	0	ENSMUSG00000026213	Stk11ip	2.181	-0.737	12.329	0
chr1:78465260-78465970	all_sites.384	1	0	ENSMUSG00000026245	Farsb	3.714	1.992	30.057	3.104
chr1:78514120-78514700	all_sites.385	1	0	ENSMUSG00000012187	Mogat1	3.528	0.114	72.67	0
chr1:78514990-78515240	all_sites.386	1	0	ENSMUSG00000012187	Mogat1	1.918	0	7.296	0
chr1:78635360-78635800	all_sites.387	1	0	ENSMUSG00000032883,ENSMUSG00000079470	Acsl3,Utp14b	2.227	-0.016	20.331	0
chr1:78702560-78702880	all_sites.388	0	1	ENSMUSG00000032883	Acsl3	0.115	3.335	0.711	12.562
chr1:79537070-79537430	all_sites.389	1	0	ENSMUSG00000077782	Gm24160	2.336	2.003	18.43	5.525
chr1:79538650-79539300	all_sites.390	1	0	ENSMUSG00000077782	Gm24160	3.117	2.197	14.812	1.242
chr1:79559140-79559740	all_sites.391	1	0	ENSMUSG00000102235	Gm37886	2.952	1.144	28.699	4.016
chr1:79649550-79649980	all_sites.392	1	0	ENSMUSG00000054702	Ap1s3	2.77	0.897	20.331	2.176
chr1:79679360-79679700	all_sites.393	1	0	ENSMUSG00000073643	Wdfy1	2.684	-0.263	13.048	0
chr1:79730180-79730500	all_sites.394	1	0	ENSMUSG00000073643	Wdfy1	3.081	0.973	22.183	0.614
chr1:79739330-79739690	all_sites.395	1	0	ENSMUSG00000073643	Wdfy1	2.963	0.022	13.375	0
chr1:79753650-79754000	all_sites.396	1	0	ENSMUSG00000026248,ENSMUSG00000073643	Mrpl44,Wdfy1	2.737	1.688	32.617	5.525
chr1:79837270-79837650	all_sites.397	1	0	ENSMUSG00000026249	Serpine2	2.458	1.055	4.874	0
chr1:80191640-80191950	all_sites.398	0	1	ENSMUSG00000043230	Fam124b	1.239	4.402	4.632	56.937
chr1:80317050-80317400	all_sites.399	1	0	ENSMUSG00000004364	Cul3	2.011	1.714	7.296	4.054
chr1:80318350-80318970	all_sites.400	1	0	ENSMUSG00000004364	Cul3	3.176	0.004	45.368	0
chr1:80323760-80324020	all_sites.401	0	1	ENSMUSG00000004364	Cul3	-0.564	2.947	0	5.739
chr1:80340140-80340640	all_sites.402	1	1	ENSMUSG00000101722	Gm29125	2.461	4.277	10.532	47.19
chr1:80367010-80367610	all_sites.403	0	1	ENSMUSG00000090637	Gm6189	0.382	3.603	1.566	26.63
chr1:80386320-80386640	all_sites.404	0	1	ENSMUSG00000101483	1700016L21Rik	2.135	4.799	3.217	42.045
chr1:80387530-80387840	all_sites.405	0	1	ENSMUSG00000101483	1700016L21Rik	0.538	4.603	0	28.938
chr1:80396330-80396670	all_sites.406	1	0	ENSMUSG00000101483	1700016L21Rik	2.584	3.266	4.874	11.677
chr1:80525400-80526530	all_sites.407	0	1	ENSMUSG00000038608	Dock10	-0.537	3.851	0	32.12
chr1:80580820-80581240	all_sites.408	1	0	ENSMUSG00000038608	Dock10	2.6	-0.067	14.672	0
chr1:80613440-80613890	all_sites.409	0	1	ENSMUSG00000038608	Dock10	0.007	3.349	1.155	27.164
chr1:80619580-80619920	all_sites.410	1	0	ENSMUSG00000038608	Dock10	2.621	0.888	19.766	0.032
chr1:80620880-80621240	all_sites.411	0	1	ENSMUSG00000038608	Dock10	1.095	2.643	0.48	4.368
chr1:80621670-80622040	all_sites.412	1	0	ENSMUSG00000038608	Dock10	2.529	2.256	8.033	7.861
chr1:80633060-80633310	all_sites.413	1	0	ENSMUSG00000038608	Dock10	2.534	0.242	5.713	0
chr1:80642980-80643240	all_sites.414	1	0	ENSMUSG00000038608	Dock10	3.055	1.33	21.32	0.151
chr1:80708340-80708660	all_sites.415	1	0	ENSMUSG00000104488	Gm38062	2.441	0.606	4.993	0
chr1:80723740-80724350	all_sites.416	1	0	ENSMUSG00000102721	A630081D01Rik	3.132	1.295	27.155	0.644
chr1:80733100-80733380	all_sites.417	1	0	ENSMUSG00000038608	Dock10	2.673	0.836	11.152	0
chr1:80735080-80735560	all_sites.418	1	0	ENSMUSG00000038608	Dock10	3.16	1.969	23.25	2.688
chr1:80750090-80750400	all_sites.419	0	1	ENSMUSG00000038608	Dock10	-0.607	3.312	0	6.414
chr1:80782760-80783140	all_sites.420	0	1	ENSMUSG00000038608	Dock10	0.057	3.932	0.227	36.025
chr1:80798060-80798550	all_sites.421	0	1	.	.	-0.66	3.288	0	9.189
chr1:80832850-80833300	all_sites.422	1	0	ENSMUSG00000099949	Gm29124	2.198	-0.105	13.463	0
chr1:82260680-82261230	all_sites.423	1	0	ENSMUSG00000055980	Irs1	2.942	0	11.563	0
chr1:82294160-82294490	all_sites.424	1	0	ENSMUSG00000026142	Rhbdd1	3.268	0.159	36.601	0
chr1:82702400-82702880	all_sites.425	1	0	ENSMUSG00000026150,ENSMUSG00000097564	Mff,C430014B12Rik	3.217	-0.094	43.836	0
chr1:82809130-82809920	all_sites.426	1	0	ENSMUSG00002074851	Gm54947	2.046	-0.301	10.097	0
chr1:82810230-82810720	all_sites.427	1	0	ENSMUSG00002074851	Gm54947	2.9	-0.304	40.624	0
chr1:82816990-82817310	all_sites.428	1	0	ENSMUSG00000026159,ENSMUSG00002074851	Agfg1,Gm54947	2.192	0.594	7.296	0.614
chr1:82847100-82847730	all_sites.429	1	1	ENSMUSG00000026159	Agfg1	2.388	3.457	13.394	36.651
chr1:82878390-82878640	all_sites.430	1	0	ENSMUSG00000113880	A030005L19Rik	3.162	3.3	11.563	4.16
chr1:82983920-82984310	all_sites.431	1	0	ENSMUSG00000101784	Gm7553	2.899	0.341	12.624	0
chr1:83054900-83055280	all_sites.432	1	0	ENSMUSG00000099691	Gm29518	2.632	0	17.79	0
chr1:84774090-84774340	all_sites.433	0	1	ENSMUSG00000026219	Trip12	0.348	4.041	0.046	16.887
chr1:84817150-84817750	all_sites.434	1	0	ENSMUSG00000073633,ENSMUSG00000026219	Fbxo36,Trip12	2.498	0.743	10.244	0
chr1:85631240-85631780	all_sites.435	1	0	ENSMUSG00000026222	Sp100	3.101	0.001	19.672	0
chr1:85663570-85663850	all_sites.436	1	0	ENSMUSG00000052760	A630001G21Rik	2.98	1.152	20.313	0.644
chr1:85667560-85667930	all_sites.437	1	0	ENSMUSG00000052760	A630001G21Rik	3.509	2.051	27.97	2.719
chr1:85678380-85678640	all_sites.438	1	0	ENSMUSG00000098634	Mir8096	2.639	0.082	6.575	0
chr1:85679270-85679660	all_sites.439	1	0	ENSMUSG00000098634	Mir8096	2.63	1.345	19.376	0.348
chr1:85684250-85684500	all_sites.440	1	0	ENSMUSG00000098634	Mir8096	2.174	1.251	4.914	0.873
chr1:85720980-85721340	all_sites.441	1	0	ENSMUSG00000036707	Cab39	3.562	0.166	28.053	0
chr1:85721870-85722470	all_sites.442	1	1	ENSMUSG00000036707	Cab39	2.89	3.531	20.595	47.866
chr1:85734410-85734870	all_sites.443	0	1	ENSMUSG00000036707	Cab39	1.225	4.17	3.946	44.867
chr1:85756740-85757090	all_sites.444	1	0	ENSMUSG00000036707	Cab39	2.604	0.092	9.379	0
chr1:85765580-85766170	all_sites.445	1	0	ENSMUSG00000036707	Cab39	2.918	0.159	35.035	0
chr1:85773190-85773590	all_sites.446	1	0	ENSMUSG00000036707	Cab39	3.336	0.099	23.934	0
chr1:85781030-85781280	all_sites.447	1	0	ENSMUSG00000036707	Cab39	2.275	1.139	5.522	0
chr1:85822070-85822440	all_sites.448	1	0	ENSMUSG00000026223	Itm2c	2.875	0.983	9	0
chr1:85823130-85823420	all_sites.449	1	0	ENSMUSG00000026223	Itm2c	2.082	-0.516	7.217	0
chr1:85865140-85865470	all_sites.450	1	0	ENSMUSG00000099767	Gm28884	2.48	0.79	5.713	0
chr1:85913650-85913900	all_sites.451	1	0	ENSMUSG00000100108	Gm28100	2.788	-0.01	11.152	0
chr1:85987150-85987440	all_sites.452	1	0	ENSMUSG00000026229	Psmd1	2.736	0.769	6.624	0
chr1:85991950-85992410	all_sites.453	1	0	ENSMUSG00000026229	Psmd1	2.575	0.023	25.274	0
chr1:86082250-86082590	all_sites.454	1	0	ENSMUSG00000062590	Armc9	2.533	-0.487	38.116	0
chr1:86156400-86156690	all_sites.455	0	1	ENSMUSG00000062590	Armc9	-0.88	3.129	0	15.939
chr1:86270240-86271110	all_sites.456	1	0	ENSMUSG00000026234	Ncl	2.266	0.231	10.523	0
chr1:86271700-86272520	all_sites.457	1	0	ENSMUSG00000026234	Ncl	2.809	2.06	11.343	2.37
chr1:86286330-86287840	all_sites.458	1	0	ENSMUSG00000026234,ENSMUSG00000073627	Ncl,C130036L24Rik	2.921	0.009	76.072	0
chr1:86322090-86322390	all_sites.459	0	1	ENSMUSG00000026237	Nmur1	0.508	3.775	0.63	26.63
chr1:86327970-86328370	all_sites.460	0	1	ENSMUSG00000026237	Nmur1	-1.102	3.646	0	10.502
chr1:86367700-86367980	all_sites.461	1	0	ENSMUSG00000120706	Gm57129	2.148	2.694	6.776	10.755
chr1:86368310-86368600	all_sites.462	1	0	ENSMUSG00000120706	Gm57129	2.294	0.543	6.749	0
chr1:86369150-86370600	all_sites.463	1	0	ENSMUSG00000120706	Gm57129	2.293	0.554	17.256	0.151
chr1:86414820-86415780	all_sites.464	1	0	ENSMUSG00000121071	Gm57170	3.116	0.687	77.031	1.202
chr1:86429400-86429910	all_sites.465	1	0	ENSMUSG00000120538	Gm57118	2.278	0.739	6.575	1.113
chr1:86431610-86432380	all_sites.466	1	0	ENSMUSG00000120538	Gm57118	2.56	-0.036	20.331	0
chr1:86437220-86437490	all_sites.467	1	0	ENSMUSG00000120538	Gm57118	1.781	-0.311	6.021	0
chr1:86452750-86453570	all_sites.468	1	0	ENSMUSG00000120832	Gm57135	2.708	0.308	31.408	0.479
chr1:86453720-86456460	all_sites.469	1	0	ENSMUSG00000026238,ENSMUSG00000119944	Ptma,Gm57144	3.146	0.446	63.962	1.242
chr1:86459910-86460500	all_sites.470	1	0	ENSMUSG00000026238	Ptma	2.446	0.569	12.624	0
chr1:86508170-86508510	all_sites.471	1	0	ENSMUSG00000102927	Gm37152	2.791	1.211	13.048	0.644
chr1:86510200-86510850	all_sites.472	1	0	ENSMUSG00000026239,ENSMUSG00000026240	Pde6d,Cops7b	3.36	0.246	96.434	0
chr1:86631380-86631770	all_sites.473	1	0	ENSMUSG00000053333	Dis3l2	2.566	0.994	12.091	0.925
chr1:87108590-87109010	all_sites.474	1	0	ENSMUSG00000036480	Prss56	2.54	0	26.543	0
chr1:87139200-87139460	all_sites.475	1	0	ENSMUSG00000026254	Eif4e2	2.705	0.161	7.765	0
chr1:87141420-87141820	all_sites.476	1	0	ENSMUSG00000026254	Eif4e2	2.564	-0.428	23.285	0
chr1:87141930-87142180	all_sites.477	1	0	ENSMUSG00000026254	Eif4e2	2.473	-0.062	8.774	0
chr1:87182920-87183220	all_sites.478	1	0	ENSMUSG00000088318	Gm26187	3.019	1.533	17.79	0.782
chr1:87254330-87255050	all_sites.479	1	0	ENSMUSG00000048000	Gigyf2	3.609	0.931	88.658	0
chr1:87305690-87306120	all_sites.480	1	0	ENSMUSG00000048000	Gigyf2	3.262	1.157	51.981	0.254
chr1:87333880-87334190	all_sites.481	1	0	ENSMUSG00000048000	Gigyf2	2.598	0.434	6.749	0
chr1:87476640-87477020	all_sites.482	0	1	ENSMUSG00000090994	Gm6153	1.605	3.185	1.281	8.013
chr1:87535450-87535790	all_sites.483	0	1	ENSMUSG00000120903	Gm57143	1.428	3.952	1.789	22.624
chr1:87547870-87548150	all_sites.484	1	0	ENSMUSG00000026288	Inpp5d	2.361	0.652	4.74	0
chr1:87554130-87554450	all_sites.485	1	0	ENSMUSG00000026288	Inpp5d	2.355	-0.257	29.514	0
chr1:87564510-87565610	all_sites.486	1	0	ENSMUSG00000026288	Inpp5d	2.398	1.131	15.827	0.782
chr1:87683220-87684210	all_sites.487	1	0	ENSMUSG00000026289	Atg16l1	3.419	0.244	75.829	0
chr1:87765680-87765970	all_sites.488	0	1	ENSMUSG00000056055	Sag	-1.069	4.22	0	16.887
chr1:87791340-87791590	all_sites.489	0	1	ENSMUSG00000103996	4833421G17Rik	0.5	3.266	0.341	13.846
chr1:87827420-87827750	all_sites.490	0	1	ENSMUSG00000103591	Gm38365	0.945	3.592	1.76	26.63
chr1:87837930-87838250	all_sites.491	0	1	ENSMUSG00000070738	Dgkd	-0.573	3.726	0	19.333
chr1:87863490-87863790	all_sites.492	0	1	ENSMUSG00000070738	Dgkd	1.563	4.484	1.029	28.938
chr1:87935990-87936420	all_sites.493	1	0	ENSMUSG00000005501	Usp40	2.867	0.648	21.909	0
chr1:88205040-88205540	all_sites.494	1	0	ENSMUSG00000044783,ENSMUSG00000036251	Hjurp,Trpm8	2.501	0.802	36.6	2.788
chr1:88403200-88403510	all_sites.495	0	1	ENSMUSG00000099553	Gm29538	0.055	3.553	0	30.215
chr1:88471240-88471630	all_sites.496	1	0	ENSMUSG00000100798	Gm19589	2.69	0.19	7.93	0
chr1:88505480-88506060	all_sites.497	0	1	ENSMUSG00000100798	Gm19589	-0.259	3.137	0	32.762
chr1:88515170-88515680	all_sites.498	1	1	ENSMUSG00000100798	Gm19589	2.549	3.158	34.347	36.398
chr1:88518790-88519060	all_sites.499	1	0	ENSMUSG00000100798	Gm19589	3.065	0.983	16.805	0.989
chr1:88548880-88549350	all_sites.500	0	1	ENSMUSG00000104057	Gm38130	0.584	3.33	0	13.722
chr1:88633570-88633860	all_sites.501	1	0	ENSMUSG00000049866	Arl4c	2.84	2.43	10.958	2.594
chr1:88636740-88637050	all_sites.502	0	1	ENSMUSG00000049866	Arl4c	1.688	3.631	3.103	11.378
chr1:88997800-88998210	all_sites.503	1	0	ENSMUSG00000036206,ENSMUSG00000120921	Sh3bp4,Gm57145	2.927	0.155	17.617	0
chr1:89006440-89006810	all_sites.504	1	0	ENSMUSG00000036206	Sh3bp4	3.269	0.523	18.231	0
chr1:89530670-89531000	all_sites.505	1	0	ENSMUSG00000055013	Agap1	3.388	0.359	23.024	0
chr1:90530970-90531350	all_sites.506	1	0	ENSMUSG00000034432	Cops8	3.361	0.959	54.089	0.614
chr1:90605360-90605880	all_sites.507	1	0	ENSMUSG00000056128	Gm9991	2.872	0.602	15.934	0
chr1:90951750-90952000	all_sites.508	1	0	ENSMUSG00000026305	Lrrfip1	3.272	1.076	15.934	0
chr1:90980440-90981110	all_sites.509	1	0	ENSMUSG00000026305	Lrrfip1	2.868	-0.657	39.571	0
chr1:90981250-90981750	all_sites.510	1	0	ENSMUSG00000026305	Lrrfip1	2.267	0.177	8.016	0
chr1:90983570-90983830	all_sites.511	1	0	ENSMUSG00000026305	Lrrfip1	2.3	0.058	4.988	0
chr1:90984140-90984650	all_sites.512	1	0	ENSMUSG00000026305	Lrrfip1	2.166	-0.013	9.271	0
chr1:90985440-90985770	all_sites.513	1	0	ENSMUSG00000026305	Lrrfip1	2.953	1.187	18.632	0.761
chr1:91014070-91014330	all_sites.514	1	0	ENSMUSG00000026305	Lrrfip1	2.601	0.314	15.3	0
chr1:91018240-91018600	all_sites.515	1	0	ENSMUSG00000026305	Lrrfip1	2.354	0.014	4.683	0
chr1:91023070-91023400	all_sites.516	1	0	ENSMUSG00000026305	Lrrfip1	2.858	-0.103	20.142	0
chr1:91121030-91121300	all_sites.517	1	0	ENSMUSG00000034353	Ramp1	2.777	0.854	8.515	0
chr1:91177680-91178270	all_sites.518	1	0	ENSMUSG00000034343	Ube2f	3.014	0.592	39.253	0.095
chr1:91225870-91226270	all_sites.519	1	0	ENSMUSG00000026307	Scly	2.794	1.55	9.147	5.525
chr1:91326180-91326700	all_sites.520	1	0	ENSMUSG00000026309	Ilkap	3.158	0.181	30.057	0
chr1:91340780-91341250	all_sites.521	1	0	ENSMUSG00000067071,ENSMUSG00000120874	Hes6,Gm57139	3.199	0	17.074	0
chr1:91386740-91387600	all_sites.522	1	0	ENSMUSG00000055866	Per2	3.938	1.022	68.021	1.242
chr1:91422140-91422570	all_sites.523	1	0	ENSMUSG00000034292	Traf3ip1	2.766	-0.272	31.538	0
chr1:91467980-91468570	all_sites.524	1	0	ENSMUSG00000026311	Asb1	3.004	1.469	28.968	2.695
chr1:91943080-91943370	all_sites.525	1	0	ENSMUSG00000102565	Gm37036	2.37	-0.282	11.788	0
chr1:91978540-91979090	all_sites.526	1	0	ENSMUSG00000102565	Gm37036	3.099	1.493	15.934	0.644
chr1:91992040-91992310	all_sites.527	1	0	ENSMUSG00000102565	Gm37036	2.74	2.663	12.963	2.814
chr1:92007830-92008230	all_sites.528	1	0	ENSMUSG00000026313	Hdac4	2.464	0.441	14.201	0
chr1:92014750-92015000	all_sites.529	1	0	ENSMUSG00000026313	Hdac4	2.855	0.225	9.552	0
chr1:92047010-92047350	all_sites.530	1	0	ENSMUSG00000026313	Hdac4	2.551	1.266	4.009	0
chr1:92107930-92108910	all_sites.531	1	0	ENSMUSG00000026313	Hdac4	3.418	0.408	74.774	0
chr1:92381610-92382110	all_sites.532	0	1	ENSMUSG00000026260	Ndufa10	1.027	4.866	0.046	80.923
chr1:92396610-92397180	all_sites.533	0	1	ENSMUSG00000026260	Ndufa10	0.084	3.762	0	8.861
chr1:92401340-92401760	all_sites.534	1	0	ENSMUSG00000026260	Ndufa10	3.397	1.123	53.06	1.521
chr1:92569080-92569820	all_sites.535	1	1	ENSMUSG00000073616	Cops9	2.149	3.398	14.672	27.069
chr1:92833580-92833840	all_sites.536	1	0	ENSMUSG00000047067	Dusp28	1.881	0.231	4.281	0
chr1:92834520-92835350	all_sites.537	1	0	ENSMUSG00000047067	Dusp28	2.33	-0.259	22.272	0
chr1:92861830-92862540	all_sites.538	1	0	ENSMUSG00000026270	Capn10	3.26	0.162	78.102	0
chr1:93270350-93271710	all_sites.539	1	0	ENSMUSG00000026274,ENSMUSG00000026275	Pask,Ppp1r7	3.434	0.186	152.37	0
chr1:93387710-93388010	all_sites.540	0	1	ENSMUSG00000034088	Hdlbp	-0.168	3.884	0	10.101
chr1:93405620-93406950	all_sites.541	1	0	ENSMUSG00000026276,ENSMUSG00000116048,ENSMUSG00000034088	Septin2,Hdlbp	3.478	0.783	112.674	0.925
chr1:93439430-93439890	all_sites.542	1	0	ENSMUSG00000034066	Farp2	2.126	-0.054	11.843	0
chr1:93562880-93563980	all_sites.543	1	0	ENSMUSG00000026277,ENSMUSG00000100927	Stk25,Gm28536	3.424	0.588	285.876	4.972
chr1:93582030-93582350	all_sites.544	0	1	ENSMUSG00000026277	Stk25	0.381	4.217	0	19.766
chr1:93682200-93683130	all_sites.545	1	0	ENSMUSG00000026280,ENSMUSG00000026279	Atg4b,Thap4	3.53	0.775	35.174	0
chr1:93729510-93730000	all_sites.546	1	0	ENSMUSG00000026281	Dtymk	3.431	0.385	56.881	0
chr1:93731310-93732160	all_sites.547	1	0	ENSMUSG00000026283,ENSMUSG00000121025	Ing5,Gm57164	3.454	0.232	70.98	0
chr1:93752680-93753440	all_sites.548	1	0	ENSMUSG00000073609	D2hgdh	2.655	0.062	36.283	0.529
chr1:93962660-93963440	all_sites.549	1	1	ENSMUSG00000034000	Neu4	3.478	3.072	28.053	50.667
chr1:93983740-93984020	all_sites.550	1	0	ENSMUSG00000026285	Pdcd1	2.697	2.01	8.649	3.48
chr1:95241160-95241820	all_sites.551	1	0	ENSMUSG00000051185	Fam174a	3.17	0.766	17.074	0
chr1:95267350-95267630	all_sites.552	0	1	ENSMUSG00000103973	BC055308	-0.949	4.627	0	28.938
chr1:95583260-95583750	all_sites.553	1	1	ENSMUSG00000103197	Gm37642	1.944	3.813	14.027	27.167
chr1:95584890-95585290	all_sites.554	1	0	ENSMUSG00000103197	Gm37642	2.563	0.694	4.337	0
chr1:95592040-95592400	all_sites.555	1	0	ENSMUSG00000040710	St8sia4	2.169	-0.12	4.507	0
chr1:95595250-95595640	all_sites.556	1	0	ENSMUSG00000040710,ENSMUSG00000121039	St8sia4,Gm30431	2.416	0.608	18.43	0.348
chr1:95672270-95672650	all_sites.557	0	1	ENSMUSG00000102718	Gm37761	0.516	3.531	0.046	9.905
chr1:95675120-95675410	all_sites.558	0	1	ENSMUSG00000102718	Gm37761	0.753	3.734	0.046	10.101
chr1:97508030-97508320	all_sites.559	1	0	ENSMUSG00000103179	Gm37171	3.128	1.319	16.679	0.614
chr1:97589120-97589620	all_sites.560	1	0	ENSMUSG00000044768	Macir	2.714	0.261	7.118	0
chr1:97697440-97698000	all_sites.561	1	0	ENSMUSG00000026333,ENSMUSG00000040648	Gin1,Ppip5k2	2.847	0.742	42.856	0.647
chr1:102555810-102556160	all_sites.562	1	0	.	.	3.08	1.409	22.537	0.614
chr1:105296130-105296410	all_sites.563	0	1	ENSMUSG00000097482	Gm17634	0.224	3.904	0	16.887
chr1:105590910-105591920	all_sites.564	1	0	ENSMUSG00000026319,ENSMUSG00000056536	Relch,Pign	2.453	0.62	28.968	0.925
chr1:105917650-105918560	all_sites.565	1	0	ENSMUSG00000038866,ENSMUSG00000099843	Zcchc2,Gm7160	3.46	0.427	63.946	0
chr1:105921590-105921850	all_sites.566	1	0	ENSMUSG00000038866	Zcchc2	2.259	-0.409	8.047	0
chr1:106079540-106079850	all_sites.567	0	1	ENSMUSG00000101583	Gm20753	1.748	3.16	3.903	8.985
chr1:106098920-106099670	all_sites.568	1	0	ENSMUSG00000044340,ENSMUSG00000101583	Phlpp1,Gm20753	3.791	0.069	147.495	0
chr1:106249090-106249530	all_sites.569	1	0	ENSMUSG00000044340	Phlpp1	2.414	-0.673	14.774	0
chr1:106439360-106439690	all_sites.570	1	0	ENSMUSG00000054006	D630008O14Rik	3.196	0.563	16.516	0
chr1:106443400-106443740	all_sites.571	1	0	ENSMUSG00000054006	D630008O14Rik	3.032	0.832	18.899	0.571
chr1:106488920-106489180	all_sites.572	1	0	ENSMUSG00000098344	Mir3473f	2.107	-0.314	6.7	0
chr1:106495250-106495510	all_sites.573	1	0	ENSMUSG00000098344	Mir3473f	2.714	0.975	14.362	0
chr1:106497240-106498380	all_sites.574	1	0	ENSMUSG00000098344	Mir3473f	2.55	0.142	13.668	0
chr1:106513060-106513360	all_sites.575	1	0	ENSMUSG00000103348	Gm37053	2.513	0.062	8.443	0
chr1:106528710-106528960	all_sites.576	1	0	ENSMUSG00000103348	Gm37053	2.129	1.162	7.543	1.242
chr1:106540190-106540850	all_sites.577	1	1	ENSMUSG00000103348	Gm37053	1.688	2.25	7.126	10.819
chr1:106544750-106545040	all_sites.578	1	0	ENSMUSG00000103348	Gm37053	2.915	0.616	19.282	0.614
chr1:106547890-106548580	all_sites.579	1	0	ENSMUSG00000103348	Gm37053	2.685	0.687	14.452	0
chr1:106575090-106575430	all_sites.580	1	0	ENSMUSG00000103348	Gm37053	2.066	-1.469	13.245	0
chr1:106590870-106591120	all_sites.581	0	1	ENSMUSG00000057329	Bcl2	0.599	4.326	0	23.889
chr1:106605880-106606180	all_sites.582	1	0	ENSMUSG00000057329	Bcl2	1.906	1.217	4.919	0.095
chr1:106687150-106687800	all_sites.583	1	0	ENSMUSG00000009905	Kdsr	3.537	1.218	37.142	0.614
chr1:106724130-106724670	all_sites.584	1	0	ENSMUSG00000009907	Vps4b	3.047	-0.046	50.663	0
chr1:113831670-113832020	all_sites.585	1	0	.	.	2.435	0.948	18.706	0.351
chr1:118238850-118239440	all_sites.586	1	1	ENSMUSG00000026374	Tsn	2.399	3.19	25.222	10.101
chr1:118249330-118249800	all_sites.587	1	0	ENSMUSG00000026377	Nifk	3.598	0.203	49.352	0.644
chr1:118315810-118316120	all_sites.588	1	0	ENSMUSG00000120092	Gm57162	2.431	0.092	21.274	0
chr1:118316440-118317320	all_sites.589	1	0	ENSMUSG00000064302,ENSMUSG00000120092	Clasp1,Gm57162	3.308	0.671	43.836	1.242
chr1:118386580-118387530	all_sites.590	1	0	ENSMUSG00000080542,ENSMUSG00000064302,ENSMUSG00000107722	Rnu4atac,Clasp1,2900060B14Rik	3.412	1.037	44.933	1.521
chr1:118404740-118405090	all_sites.591	0	1	ENSMUSG00000100770	Gm28466	-0.297	3.382	0	46.899
chr1:119432380-119432820	all_sites.592	1	0	ENSMUSG00000004451	Ralb	2.899	0.325	24.262	0
chr1:119453700-119454290	all_sites.593	1	0	ENSMUSG00000098923,ENSMUSG00000098447	Tmem185b,Gm27184	3.125	0.691	20.621	0
chr1:119763460-119763800	all_sites.594	1	0	ENSMUSG00000026384	Ptpn4	2.23	1.11	8.92	0.479
chr1:119765120-119765550	all_sites.595	1	0	ENSMUSG00000026384	Ptpn4	2.579	-0.399	37.375	0
chr1:119840780-119841080	all_sites.596	1	0	ENSMUSG00000036975	Tmem177	2.602	0	18.024	0
chr1:120048550-120049160	all_sites.597	1	0	ENSMUSG00000026385,ENSMUSG00000026388	Dbi,3110009E18Rik	3.196	1.053	42.816	0.614
chr1:121255420-121256030	all_sites.598	1	0	ENSMUSG00000003721,ENSMUSG00000104253	Insig2,Gm37174	2.94	0.719	27.918	0.362
chr1:121358660-121358950	all_sites.599	1	0	ENSMUSG00000026339	Ccdc93	2.494	-0.124	10.55	0
chr1:121495440-121495850	all_sites.600	1	0	ENSMUSG00000001674	Ddx18	3.366	0.768	24.55	0
chr1:122284760-122285100	all_sites.601	1	0	.	.	3.453	1.466	74.686	0.644
chr1:125317520-125317910	all_sites.602	1	0	ENSMUSG00000026341	Actr3	2.857	0.922	12.285	0.614
chr1:125318030-125318380	all_sites.603	1	0	ENSMUSG00000026341	Actr3	2.896	0.997	10.532	0
chr1:125362230-125362800	all_sites.604	1	0	ENSMUSG00000026341	Actr3	2.573	0.953	15.3	0.647
chr1:125362930-125363900	all_sites.605	1	0	ENSMUSG00000026341,ENSMUSG00000121266	Actr3,Gm57176	3.317	0.899	82.061	3.013
chr1:125394380-125394880	all_sites.606	0	1	ENSMUSG00000102063	Gm28706	1.467	3.666	2.34	19.486
chr1:125395590-125396060	all_sites.607	1	0	ENSMUSG00000102063	Gm28706	3.682	1.76	59.42	1.047
chr1:125429580-125430290	all_sites.608	0	1	.	.	-1.177	3.932	0	83.1
chr1:125431710-125432030	all_sites.609	0	1	.	.	1.595	4.861	3.311	73.425
chr1:125487900-125488820	all_sites.610	1	0	ENSMUSG00000026342	Slc35f5	2.594	0.379	25.757	0
chr1:126682440-126682770	all_sites.611	0	1	ENSMUSG00000049690	Nckap5	-1.763	3.823	0	15.61
chr1:127132690-127133130	all_sites.612	1	0	ENSMUSG00000036155	Mgat5	2.301	0.735	6.34	0.479
chr1:127160800-127161320	all_sites.613	1	0	ENSMUSG00000104039	Gm37772	2.599	0.899	30.471	2.986
chr1:127167780-127168100	all_sites.614	1	0	ENSMUSG00000104039	Gm37772	2.606	0	14.592	0
chr1:127169910-127170790	all_sites.615	1	1	ENSMUSG00000104039	Gm37772	2.66	2.536	18.737	44.531
chr1:127232050-127232460	all_sites.616	1	0	ENSMUSG00000036155	Mgat5	2.328	0	7.172	0
chr1:127233390-127233760	all_sites.617	1	0	ENSMUSG00000036155	Mgat5	2.591	-0.069	13.394	0
chr1:127272650-127273160	all_sites.618	1	0	ENSMUSG00002075922	Gm23370	3.119	1.792	33.252	2.695
chr1:127276390-127276820	all_sites.619	1	0	ENSMUSG00002075922	Gm23370	2.465	0.343	8.269	0
chr1:127308830-127309220	all_sites.620	1	0	ENSMUSG00000065687	Gm23734	2.199	0.669	6.614	0
chr1:127701480-127702620	all_sites.621	1	0	ENSMUSG00000026349,ENSMUSG00000102014	Ccnt2,2900009J06Rik	3.359	0.255	194.578	0
chr1:127740650-127740990	all_sites.622	1	0	ENSMUSG00000026349	Ccnt2	3.324	0.303	15.934	0
chr1:127796310-127796990	all_sites.623	1	0	ENSMUSG00000036104	Rab3gap1	3.285	0.052	49.238	0
chr1:128030060-128031350	all_sites.624	1	0	ENSMUSG00000056211,ENSMUSG00000036086	R3hdm1,Zranb3	3.178	0.183	150.399	0
chr1:128031490-128031740	all_sites.625	0	1	ENSMUSG00000056211	R3hdm1	1.918	3.616	1.945	9.234
chr1:128171690-128172390	all_sites.626	1	0	ENSMUSG00000026353	Ubxn4	3.038	0.323	109.968	0
chr1:128287100-128288000	all_sites.627	1	0	ENSMUSG00000026355	Mcm6	2.719	0.798	18.43	0.614
chr1:128344580-128345300	all_sites.628	1	0	ENSMUSG00000026356	Dars	3.197	0.533	47.96	0.925
chr1:128374120-128374450	all_sites.629	0	1	ENSMUSG00000026356	Dars	-0.089	3.777	0	9.189
chr1:128374840-128375240	all_sites.630	0	1	ENSMUSG00000026356	Dars	2.09	3.874	9.322	19.411
chr1:128405990-128406430	all_sites.631	0	1	ENSMUSG00000088196	Gm23902	0.795	3.772	0.63	19.486
chr1:128476470-128476780	all_sites.632	1	0	ENSMUSG00000100078	Gm6170	2.491	1.609	21.343	7.543
chr1:128497530-128498050	all_sites.633	0	1	ENSMUSG00000045382	Cxcr4	0.688	3.478	0.63	9.114
chr1:128518850-128519150	all_sites.634	1	0	ENSMUSG00000045382	Cxcr4	2.063	0.604	3.597	0
chr1:128529080-128529440	all_sites.635	1	0	ENSMUSG00000121003	Gm57160	2.752	0.022	13.901	0
chr1:128539580-128539910	all_sites.636	1	0	ENSMUSG00000121003	Gm57160	2.928	0.469	17.116	0
chr1:128600110-128600370	all_sites.637	1	0	.	.	2.464	0.871	12.476	0.095
chr1:128694620-128695080	all_sites.638	1	0	ENSMUSG00000097283	Gm26686	2.303	0.463	15.538	0.644
chr1:128698620-128698870	all_sites.639	0	1	ENSMUSG00000097283	Gm26686	1.287	3.259	2.261	14.773
chr1:128714740-128715360	all_sites.640	1	0	ENSMUSG00000097283	Gm26686	3.061	1.588	25.222	1.067
chr1:128760090-128760460	all_sites.641	1	0	.	.	1.922	0.865	5.166	0.644
chr1:130390220-130390510	all_sites.642	1	0	ENSMUSG00000026399,ENSMUSG00000085526	Cd55,Gm16083	3.015	0	10.244	0
chr1:130643530-130644080	all_sites.643	1	0	ENSMUSG00000026409,ENSMUSG00000101904	Pfkfb2,Gm29427	3.059	1.025	16.734	0.603
chr1:130645100-130645630	all_sites.644	1	1	ENSMUSG00000046404	Yod1	2.779	3.493	22.58	35.119
chr1:130671620-130672080	all_sites.645	0	1	ENSMUSG00000099556	Gm28857	0.912	4.021	0.046	15.61
chr1:130778180-130778450	all_sites.646	1	0	ENSMUSG00000042474	Fcmr	2.362	0	3.165	0
chr1:130830160-130830560	all_sites.647	1	1	ENSMUSG00000026416	Il20	2.913	4.465	19.282	65.184
chr1:130831780-130832430	all_sites.648	0	1	ENSMUSG00000026416	Il20	1.107	3.853	0.711	29.639
chr1:130921450-130921800	all_sites.649	1	0	ENSMUSG00000016529	Il10	2.821	0.393	17.256	0.614
chr1:130953680-130953930	all_sites.650	1	0	ENSMUSG00000016529	Il10	2.987	1.216	16.114	0
chr1:131007610-131007880	all_sites.651	0	1	ENSMUSG00000088705	Gm25549	1.205	3.697	1.527	19.333
chr1:131023980-131024710	all_sites.652	1	0	ENSMUSG00000016528	Mapkapk2	2.366	0.006	14.338	0
chr1:131025480-131026080	all_sites.653	1	0	ENSMUSG00000016528	Mapkapk2	3.155	1.281	22.48	0
chr1:131038240-131038940	all_sites.654	1	0	ENSMUSG00002075689	Gm55664	2.142	0.117	8.011	0
chr1:131039450-131039710	all_sites.655	1	0	ENSMUSG00002075689	Gm55664	2.651	1.12	8.32	0
chr1:131041330-131041580	all_sites.656	1	0	ENSMUSG00002075689	Gm55664	2.826	0.065	13.375	0
chr1:131065870-131066250	all_sites.657	1	0	ENSMUSG00000016526	Dyrk3	3.216	-0.2	40.751	0
chr1:131070320-131070620	all_sites.658	1	0	ENSMUSG00000016526	Dyrk3	2.845	0.142	17.067	0
chr1:131112040-131112460	all_sites.659	1	0	ENSMUSG00000026430	Rassf5	1.969	-0.117	6.7	0
chr1:131113960-131114340	all_sites.660	1	0	ENSMUSG00000026430	Rassf5	2.852	1.134	11.949	1.067
chr1:131116470-131116800	all_sites.661	1	0	ENSMUSG00000026430	Rassf5	2.704	1.9	8.983	1.067
chr1:131127660-131128120	all_sites.662	1	0	ENSMUSG00000026430	Rassf5	2.493	0.89	10.374	0.479
chr1:131131970-131132600	all_sites.663	1	1	ENSMUSG00000026430	Rassf5	3.07	3.446	31.968	35.228
chr1:131454600-131456040	all_sites.664	1	0	ENSMUSG00000055184,ENSMUSG00000026425	Fam72a,Srgap2	2.407	-0.134	43.952	0
chr1:131461600-131461930	all_sites.665	1	0	ENSMUSG00000055184	Fam72a	2.858	0.66	11.279	0
chr1:131501430-131501840	all_sites.666	1	0	ENSMUSG00000026432	Avpr1b	3.19	1.26	56.398	1.242
chr1:131565940-131566360	all_sites.667	1	0	ENSMUSG00000004552	Ctse	2.964	3.518	8.521	19.766
chr1:131585580-131585830	all_sites.668	0	1	ENSMUSG00000004552	Ctse	0.351	3.027	0.046	9.333
chr1:131585870-131586130	all_sites.669	1	0	ENSMUSG00000004552	Ctse	2.755	1.875	13.668	0.782
chr1:131674850-131675230	all_sites.670	1	0	ENSMUSG00000042268	Slc26a9	2.753	0	10.291	0
chr1:131748660-131748930	all_sites.671	1	0	ENSMUSG00000013275	Slc41a1	2.259	-0.441	11.356	0
chr1:131755280-131755830	all_sites.672	1	0	ENSMUSG00000013275	Slc41a1	2.94	0.345	35.279	0
chr1:131794790-131795120	all_sites.673	1	0	ENSMUSG00000026433	Rab29	3.261	-0.064	48.229	0
chr1:131837760-131838300	all_sites.674	1	0	ENSMUSG00000026434	Nucks1	3.046	-0.114	30.703	0
chr1:131838440-131838700	all_sites.675	1	0	ENSMUSG00000026434	Nucks1	2.5	0	6.34	0
chr1:131838870-131839220	all_sites.676	1	0	ENSMUSG00000026434	Nucks1	2.485	-0.093	10.374	0
chr1:131921890-131922140	all_sites.677	1	0	ENSMUSG00000026436	Elk4	2.597	0	4.848	0
chr1:131935010-131936460	all_sites.678	1	0	ENSMUSG00000026436	Elk4	3.433	0.227	37.837	0
chr1:131938230-131938900	all_sites.679	1	1	ENSMUSG00000026436	Elk4	3.036	2.009	34.752	14.928
chr1:132192420-132192700	all_sites.680	1	0	ENSMUSG00000101549	Gm29630	2.567	-0.329	16.498	0
chr1:132311470-132311890	all_sites.681	1	0	ENSMUSG00000090079	Gm15849	2.554	0.394	15.367	0
chr1:132344960-132345710	all_sites.682	1	0	ENSMUSG00000042046	Dstyk	2.717	0.354	22.682	0
chr1:132404680-132405220	all_sites.683	1	0	ENSMUSG00000026439,ENSMUSG00000097760	Rbbp5,6030442K20Rik	2.05	-0.196	9.272	0
chr1:132793310-132793660	all_sites.684	0	1	ENSMUSG00000026443	Lrrn2	0.315	5.12	0.046	65.025
chr1:132947940-132948250	all_sites.685	1	0	ENSMUSG00000054387	Mdm4	2.424	0.539	10.23	0
chr1:132952770-132953230	all_sites.686	1	0	ENSMUSG00000054387	Mdm4	2.459	-0.141	17.472	0
chr1:132961740-132962050	all_sites.687	1	0	ENSMUSG00000054387	Mdm4	2.217	0.509	6.749	0
chr1:133058320-133059580	all_sites.688	1	0	ENSMUSG00000046062,ENSMUSG00000102425	Ppp1r15b,Gm26616	2.602	0.791	79.281	2.687
chr1:133291160-133291430	all_sites.689	1	0	ENSMUSG00000070644	Etnk2	2.213	-0.181	5.499	0
chr1:133472860-133473130	all_sites.690	0	1	ENSMUSG00000101004	Gm8596	0.261	3.642	0	11.677
chr1:133477720-133478000	all_sites.691	0	1	ENSMUSG00000101004	Gm8596	1.584	4.636	1.763	32.12
chr1:133537540-133538220	all_sites.692	1	0	ENSMUSG00000090553	Snrpe	3.412	1.678	43.836	2.695
chr1:133588890-133589380	all_sites.693	1	0	ENSMUSG00000094410,ENSMUSG00000102976	Zbed6,Zc3h11a	3.572	0.081	80.313	0
chr1:133725470-133725800	all_sites.694	1	0	ENSMUSG00000026463	Atp2b4	2.771	0.707	10.23	0
chr1:133987630-133987990	all_sites.695	1	0	ENSMUSG00000120043	Gm19497	2.752	1.444	7.93	0.644
chr1:133988430-133988900	all_sites.696	1	0	ENSMUSG00000120043,ENSMUSG00000120884	Gm19497,Gm57140	2.539	-0.071	15.432	0
chr1:133993200-133993580	all_sites.697	1	1	ENSMUSG00000120884	Gm57140	2.874	4.11	22.158	63.059
chr1:134006680-134007320	all_sites.698	1	0	ENSMUSG00000020423	Btg2	2.842	0.308	35.935	0.066
chr1:134010690-134011060	all_sites.699	1	0	ENSMUSG00000121237	Gm31974	3.097	0.473	23.056	0
chr1:134020510-134021160	all_sites.700	1	1	ENSMUSG00000102380	Gm38140	3.532	2.28	62.614	33.291
chr1:134289490-134290000	all_sites.701	1	0	ENSMUSG00000042305	Tmem183a	3.733	0.136	50.639	0
chr1:134333350-134333980	all_sites.702	1	0	ENSMUSG00000026456	Cyb5r1	3.253	0.808	15.934	0
chr1:134342950-134343620	all_sites.703	1	0	ENSMUSG00000026457	Adipor1	3.223	0.252	45.606	0
chr1:134383080-134383450	all_sites.704	1	0	ENSMUSG00000026455,ENSMUSG00000102722	Klhl12,Gm37935	2.458	-0.282	10.935	0
chr1:134422100-134423050	all_sites.705	1	0	ENSMUSG00000042229	Rabif	2.815	0.116	49.218	0
chr1:134484560-134485000	all_sites.706	1	0	ENSMUSG00000120829	Gm57134	2.487	0.176	14.027	0.254
chr1:134487730-134488090	all_sites.707	1	0	ENSMUSG00000042207	Kdm5b	3.32	0.203	31.327	0
chr1:134488450-134488710	all_sites.708	1	0	ENSMUSG00000042207	Kdm5b	2.713	0.223	7.463	0
chr1:134675410-134675670	all_sites.709	1	0	ENSMUSG00000026452	Syt2	2.784	1.058	5.723	0
chr1:134793230-134793530	all_sites.710	0	1	ENSMUSG00000073557	Ppp1r12b	2.298	4.267	4.683	20.835
chr1:134848350-134848600	all_sites.711	1	0	ENSMUSG00000073557	Ppp1r12b	2.62	0.308	6.804	0
chr1:134883400-134883940	all_sites.712	1	0	ENSMUSG00000073557	Ppp1r12b	2.854	-0.151	35.899	0
chr1:134890010-134890380	all_sites.713	1	0	ENSMUSG00000026429	Ube2t	2.595	-0.082	8.838	0
chr1:135058760-135059120	all_sites.714	1	1	ENSMUSG00000097993,ENSMUSG00000120719	Ptprv,Gm57130	2.797	3.456	14.331	36.025
chr1:135060190-135060500	all_sites.715	1	0	ENSMUSG00000031506,ENSMUSG00000097993	Ptpn7,Ptprv	2.916	1.283	15.428	0.732
chr1:135060710-135061050	all_sites.716	1	0	ENSMUSG00000031506	Ptpn7	1.995	0.77	7.709	0
chr1:135241270-135241790	all_sites.717	1	0	ENSMUSG00000062580	Timm17a	3.034	1.106	39.189	2.814
chr1:135358140-135358430	all_sites.718	1	0	ENSMUSG00000041879	Ipo9	2.389	0.094	17.496	0
chr1:135559450-135559770	all_sites.719	0	1	ENSMUSG00000009418	Nav1	0.456	3.615	0	18.356
chr1:135656390-135656680	all_sites.720	0	1	ENSMUSG00000026421	Csrp1	0.97	3.261	1.281	8.594
chr1:135656720-135657200	all_sites.721	1	0	ENSMUSG00000026421	Csrp1	3.514	0.983	33.288	0
chr1:135945690-135946020	all_sites.722	1	0	ENSMUSG00000026411	Tmem9	2.578	1.188	5.915	0
chr1:136044830-136045080	all_sites.723	1	0	ENSMUSG00000026407	Cacna1s	2.662	0.133	9.322	0
chr1:136058590-136059190	all_sites.724	1	0	ENSMUSG00000041642,ENSMUSG00000086264	Kif21b,Gm15850	3.313	0.169	25.512	0
chr1:136062810-136063100	all_sites.725	1	0	ENSMUSG00000041642	Kif21b	3.135	0.387	14.617	0
chr1:136067750-136068290	all_sites.726	1	0	ENSMUSG00000041642	Kif21b	2.497	0.268	11.546	0
chr1:136182820-136183300	all_sites.727	1	1	ENSMUSG00000102941	Gm37552	2.669	2.984	20.155	10.101
chr1:136273670-136274090	all_sites.728	1	0	ENSMUSG00000041570	Camsap2	2.657	0.456	22.158	0
chr1:136292490-136292850	all_sites.729	1	0	ENSMUSG00000041570	Camsap2	3.44	0.332	50.782	0
chr1:136342650-136343590	all_sites.730	1	0	ENSMUSG00000026404,ENSMUSG00000097403	Ddx59,9230116N13Rik	3.459	0.479	46.009	0
chr1:136393860-136394290	all_sites.731	1	0	ENSMUSG00000041498	Kif14	3.325	0.088	48.276	0
chr1:136465990-136466250	all_sites.732	1	0	ENSMUSG00000104414	Gm37799	2.444	0	9.322	0
chr1:136507170-136507620	all_sites.733	1	1	ENSMUSG00000104509	Gm33994	2.259	4.489	12.624	38.682
chr1:136528340-136528870	all_sites.734	1	1	ENSMUSG00000104366	4933409D19Rik	2.59	2.821	24.902	15.276
chr1:136544890-136545400	all_sites.735	1	0	ENSMUSG00000097229	Platr23	2.37	2.074	15.675	7.218
chr1:136551940-136552820	all_sites.736	1	0	ENSMUSG00000041483,ENSMUSG00000097229	Zfp281,Platr23	3.107	0.487	33.638	0.644
chr1:136600190-136600560	all_sites.737	1	0	ENSMUSG00000097113	Gm19705	2.447	0.689	11.333	0.254
chr1:136613040-136613390	all_sites.738	1	0	ENSMUSG00000097113	Gm19705	2.237	2.404	10.486	10.101
chr1:136622800-136623050	all_sites.739	1	0	ENSMUSG00000097448	Platr22	2.74	1.611	11.279	0.614
chr1:136624130-136624410	all_sites.740	1	0	ENSMUSG00000097448	Platr22	2.377	0.06	4.262	0
chr1:136627390-136627650	all_sites.741	0	1	ENSMUSG00000092912	Gm24086	1.09	4.732	0.711	39.603
chr1:137826190-137826450	all_sites.742	1	0	ENSMUSG00000098243	Gm4258	2.749	1.592	10.291	1.193
chr1:137966910-137967340	all_sites.743	1	0	.	.	2.944	1.399	11.334	0
chr1:138007870-138008180	all_sites.744	1	0	ENSMUSG00000026395	Ptprc	2.695	0.212	4.848	0
chr1:138064170-138064570	all_sites.745	1	1	ENSMUSG00000026395	Ptprc	2.553	3.636	20.22	72.578
chr1:138072140-138072550	all_sites.746	1	0	ENSMUSG00000104291	A130071D04Rik	2.075	0.728	11.552	0.174
chr1:138076620-138076940	all_sites.747	1	0	ENSMUSG00000104291	A130071D04Rik	2.226	2.12	5.545	1.882
chr1:138083700-138083960	all_sites.748	1	0	ENSMUSG00000104291	A130071D04Rik	2.047	-0.012	2.329	0
chr1:138090180-138090750	all_sites.749	1	0	ENSMUSG00000104291	A130071D04Rik	2.796	1.146	37.935	1.811
chr1:138093870-138094570	all_sites.750	1	1	ENSMUSG00000104291	A130071D04Rik	2.713	1.651	30.471	18.56
chr1:138099000-138099270	all_sites.751	0	1	ENSMUSG00000104291	A130071D04Rik	1.786	3.471	2.118	9.745
chr1:138099720-138100070	all_sites.752	1	0	ENSMUSG00000026395	Ptprc	1.996	1.626	8.43	1.067
chr1:138100370-138100620	all_sites.753	1	0	ENSMUSG00000026395	Ptprc	2.524	1.27	6.586	0
chr1:138102500-138103150	all_sites.754	1	1	ENSMUSG00000026395	Ptprc	2.012	3.153	14.636	37.265
chr1:138104030-138104660	all_sites.755	1	0	ENSMUSG00000026395	Ptprc	2.469	1.276	15.273	2.35
chr1:138105600-138105900	all_sites.756	0	1	ENSMUSG00000026395	Ptprc	0.738	2.729	0	13.629
chr1:138176610-138176940	all_sites.757	1	0	ENSMUSG00000102822	1700113B19Rik	2.453	0.613	6.575	0
chr1:138217780-138218190	all_sites.758	1	0	ENSMUSG00000026394	Atp6v1g3	2.562	2.036	13.036	6.878
chr1:138230940-138231330	all_sites.759	0	1	ENSMUSG00000026394	Atp6v1g3	1.744	3.351	14.362	5.739
chr1:138231560-138232240	all_sites.760	1	1	ENSMUSG00000026394	Atp6v1g3	2.299	4.494	11.949	60.616
chr1:138271340-138271600	all_sites.761	0	1	ENSMUSG00000101793	Gm28500	0.868	3.644	0.494	30.601
chr1:138276240-138276540	all_sites.762	1	0	ENSMUSG00000101793	Gm28500	2.567	2.112	15.367	2.373
chr1:138438730-138439530	all_sites.763	1	1	ENSMUSG00000099510	Gm28501	1.912	2.704	11.73	8.264
chr1:138487380-138487850	all_sites.764	1	0	ENSMUSG00000102651	Gm37080	2.114	-0.196	16.491	0
chr1:138531570-138532050	all_sites.765	1	0	ENSMUSG00000026393	Nek7	2.358	-0.024	6.51	0
chr1:138545560-138546020	all_sites.766	1	0	ENSMUSG00000026393	Nek7	2.9	0.801	21.739	0
chr1:138546740-138547120	all_sites.767	1	0	ENSMUSG00000026393	Nek7	2.551	1.161	12.467	0.92
chr1:138547230-138547690	all_sites.768	1	0	ENSMUSG00000026393	Nek7	2.645	-0.307	14.862	0
chr1:138547850-138548130	all_sites.769	0	1	ENSMUSG00000026393	Nek7	1.922	3.521	9.676	27.982
chr1:138554120-138554440	all_sites.770	1	0	ENSMUSG00000026393	Nek7	2.845	0.93	26.935	0.254
chr1:138784440-138784720	all_sites.771	1	0	ENSMUSG00000079283	2310009B15Rik	2.807	0.397	8.156	0
chr1:138861100-138861350	all_sites.772	1	0	ENSMUSG00000103850	Gm3933	2.062	-0.623	7.436	0
chr1:138867500-138867820	all_sites.773	1	0	ENSMUSG00000102365	Gm37045	2.399	3.133	8.515	18.68
chr1:138901350-138901730	all_sites.774	1	0	ENSMUSG00000104900	4930596I21Rik	3.496	0.949	31.833	0
chr1:138903740-138903990	all_sites.775	1	0	ENSMUSG00000104900	4930596I21Rik	2.614	3.165	11.438	19.95
chr1:138937240-138937630	all_sites.776	1	0	ENSMUSG00000085361	Gm16305	2.546	1.826	8.112	1.193
chr1:139005730-139006160	all_sites.777	0	1	ENSMUSG00000056268	Dennd1b	0.544	3.523	0.63	11.727
chr1:139349600-139350360	all_sites.778	1	0	ENSMUSG00000033964	Zbtb41	3.065	0.5	20.246	0
chr1:141917670-141917920	all_sites.779	0	1	.	.	0.407	4.176	0	19.766
chr1:142851380-142851680	all_sites.780	0	1	.	.	-0.106	3.582	0	6.414
chr1:143105240-143105520	all_sites.781	0	1	.	.	-0.786	3.879	0	12.501
chr1:143128760-143129060	all_sites.782	0	1	.	.	-0.29	4.717	0	32.12
chr1:143237280-143237670	all_sites.783	0	1	.	.	0.126	4.512	0	32.12
chr1:143342080-143342360	all_sites.784	0	1	.	.	-0.22	3.036	0.046	5.739
chr1:143405730-143406090	all_sites.785	0	1	.	.	0.629	3.372	0	6.414
chr1:143407090-143407400	all_sites.786	0	1	.	.	-0.338	2.869	0	5.998
chr1:143412090-143412420	all_sites.787	0	1	.	.	1.885	3.874	3.217	10.101
chr1:143477410-143477770	all_sites.788	0	1	ENSMUSG00000026361	Cdc73	-0.491	3.511	0	29.625
chr1:143553400-143553660	all_sites.789	0	1	ENSMUSG00000089640	Gm6397	-0.506	3.62	0	10.101
chr1:143578450-143578890	all_sites.790	1	0	ENSMUSG00000026361	Cdc73	3.324	0.144	21.117	0
chr1:143615100-143615500	all_sites.791	1	0	ENSMUSG00000018196	Glrx2	3.235	0.24	22.682	0
chr1:143652750-143653180	all_sites.792	1	0	ENSMUSG00000018189,ENSMUSG00000018199,ENSMUSG00000100455	Uchl5,Ro60,Gm29170	4.283	0.762	113.944	0
chr1:143817200-143817510	all_sites.793	1	0	.	.	2.095	0.123	10.963	0.348
chr1:143879810-143880250	all_sites.794	1	0	ENSMUSG00000026360	Rgs2	2.897	-0.287	30.14	0
chr1:143882220-143882660	all_sites.795	1	1	ENSMUSG00000026360	Rgs2	2.354	5.006	11.886	108.605
chr1:143909260-143909650	all_sites.796	0	1	ENSMUSG00000026360	Rgs2	-0.266	3.962	0	61.545
chr1:143951700-143952130	all_sites.797	1	0	.	.	3.664	2.76	31.96	16.887
chr1:143952290-143952730	all_sites.798	1	1	.	.	2.53	2.884	12.19	14.206
chr1:144078690-144079070	all_sites.799	1	0	ENSMUSG00000100389	Rbm6-ps2	2.696	0.519	18.826	0.095
chr1:144082030-144082540	all_sites.800	1	0	ENSMUSG00000100389	Rbm6-ps2	3.007	-0.055	27.155	0
chr1:144088880-144089400	all_sites.801	0	1	ENSMUSG00000100389	Rbm6-ps2	0.539	4.283	0.307	81.313
chr1:144090960-144091400	all_sites.802	1	0	ENSMUSG00000100389	Rbm6-ps2	3.089	0.25	31.266	0
chr1:144114690-144115430	all_sites.803	1	0	ENSMUSG00000026358	Rgs1	3.359	0.828	47.317	0.644
chr1:144117130-144117570	all_sites.804	1	0	ENSMUSG00000026358	Rgs1	2.808	0.751	17.134	0.644
chr1:144119050-144119730	all_sites.805	1	1	ENSMUSG00000026358	Rgs1	2.442	2.562	10.935	10.69
chr1:144120780-144121060	all_sites.806	1	0	ENSMUSG00000026358	Rgs1	2.01	1.005	5.307	0.134
chr1:144122180-144122650	all_sites.807	1	0	ENSMUSG00000026358	Rgs1	2.24	1.599	7.259	0.811
chr1:144123320-144123670	all_sites.808	1	1	ENSMUSG00000026358	Rgs1	2.533	3.442	9.988	10.502
chr1:144124630-144125040	all_sites.809	1	0	ENSMUSG00000026358	Rgs1	2.53	1.745	30.471	3.605
chr1:144132590-144133120	all_sites.810	0	1	ENSMUSG00000026358	Rgs1	0.304	3.101	0.526	15.939
chr1:144139830-144140180	all_sites.811	1	0	ENSMUSG00000026358	Rgs1	1.727	0.024	6.598	0
chr1:144184020-144184450	all_sites.812	0	1	ENSMUSG00000100441	Gm7266	1.659	3.987	5.737	42.631
chr1:144190240-144190520	all_sites.813	0	1	ENSMUSG00000100441	Gm7266	-0.355	3.855	0	25.292
chr1:144206090-144206400	all_sites.814	1	0	ENSMUSG00000100441	Gm7266	2.557	0.998	18.604	1.113
chr1:144231370-144231670	all_sites.815	0	1	ENSMUSG00000100441	Gm7266	2.357	4.038	6.624	12.721
chr1:144256590-144256850	all_sites.816	1	0	.	.	2.345	2.165	3.217	1.242
chr1:150268300-150269490	all_sites.817	1	0	ENSMUSG00000006010,ENSMUSG00000006005	Odr4,Tpr	3.95	0.378	155.558	0
chr1:151053540-151053920	all_sites.818	1	0	ENSMUSG00000114212	Gm47985	2.085	1.147	6.51	1.113
chr1:151219750-151220690	all_sites.819	1	1	ENSMUSG00000023150,ENSMUSG00000100954	Ivns1abp,Gm10138	3.498	2.138	60.384	28.938
chr1:151220830-151221230	all_sites.820	1	0	ENSMUSG00000100954	Gm10138	3.308	1.479	17.182	1.242
chr1:151303950-151304670	all_sites.821	1	0	ENSMUSG00000052748,ENSMUSG00000053286	Swt1,Trmt1l	3.605	0.052	136.741	0
chr1:151376410-151376950	all_sites.822	1	0	ENSMUSG00000026484	Rnf2	2.891	-0.066	20.142	0
chr1:151447560-151448010	all_sites.823	1	0	ENSMUSG00000026483	Niban1	1.788	-0.389	8.747	0
chr1:151558590-151558880	all_sites.824	0	1	ENSMUSG00000026483	Niban1	0.232	3.464	0	9.189
chr1:151573600-151574290	all_sites.825	1	0	ENSMUSG00000026483	Niban1	2.619	0.035	25.446	0
chr1:151630600-151631510	all_sites.826	1	0	ENSMUSG00000043019,ENSMUSG00000100594	Edem3,2810414N06Rik	3.96	0.13	109	0
chr1:151886120-151886370	all_sites.827	1	0	ENSMUSG00000032666	1700025G04Rik	3.182	0.144	18.737	0
chr1:151928980-151929360	all_sites.828	1	0	ENSMUSG00000032666	1700025G04Rik	2.437	-0.219	11.279	0
chr1:151959270-151959530	all_sites.829	1	0	ENSMUSG00000032666	1700025G04Rik	1.964	-0.088	3.011	0
chr1:151965870-151966350	all_sites.830	1	0	ENSMUSG00000032666	1700025G04Rik	2.283	0.424	5.212	0
chr1:152262150-152262520	all_sites.831	1	0	ENSMUSG00000014980	Tsen15	2.528	0.657	12.476	0.151
chr1:152375580-152376070	all_sites.832	0	1	.	.	0.142	3.627	0	32.12
chr1:152396610-152397030	all_sites.833	0	1	ENSMUSG00000026482	Rgl1	0.412	4.841	0.526	79.982
chr1:152642020-152642610	all_sites.834	1	0	ENSMUSG00000008475,ENSMUSG00000026482	Arpc5,Rgl1	3.628	0.261	80.631	0
chr1:152778110-152778450	all_sites.835	1	0	ENSMUSG00000042772	Smg7	3.066	0.17	11.563	0
chr1:152778560-152779810	all_sites.836	1	0	ENSMUSG00000042772	Smg7	3.667	0.222	71.156	0
chr1:152780310-152780570	all_sites.837	1	0	ENSMUSG00000042772	Smg7	2.273	-0.317	16.291	0
chr1:152960720-152961370	all_sites.838	1	1	ENSMUSG00000099969	Gm28960	2.117	2.332	6.079	24.062
chr1:153175310-153175570	all_sites.839	1	0	ENSMUSG00000079138	Gm8818	2.891	0.85	13.993	0.614
chr1:153176110-153176540	all_sites.840	1	0	ENSMUSG00000079138	Gm8818	2.463	-0.201	24.415	0
chr1:153178110-153178460	all_sites.841	0	1	ENSMUSG00000079138	Gm8818	0.29	3.57	0.176	9.07
chr1:153180440-153180790	all_sites.842	1	0	ENSMUSG00000079138	Gm8818	2.64	0.787	17.472	0
chr1:153208610-153208970	all_sites.843	1	0	ENSMUSG00000026478	Lamc1	2.864	0.44	13.429	0
chr1:153220690-153221070	all_sites.844	0	1	ENSMUSG00000026478	Lamc1	0.368	2.957	0	6.993
chr1:153255270-153255960	all_sites.845	0	1	ENSMUSG00000073538	E330020D12Rik	-0.164	3.96	0	38.682
chr1:153256090-153256380	all_sites.846	0	1	ENSMUSG00000073538	E330020D12Rik	-1.172	2.994	0	7.386
chr1:153272710-153273010	all_sites.847	0	1	ENSMUSG00000073538	E330020D12Rik	0.024	4.046	0	19.95
chr1:153362470-153363760	all_sites.848	1	0	ENSMUSG00000042699	Dhx9	3.204	0.97	93.573	1.242
chr1:153492970-153493570	all_sites.849	1	0	ENSMUSG00000099858	Gm6652	2.519	0.846	23.263	10.755
chr1:153599060-153599520	all_sites.850	1	0	ENSMUSG00000102404	5530400K19Rik	2.845	0.985	25.786	1.641
chr1:153615640-153616350	all_sites.851	1	0	ENSMUSG00000026475	Rgs16	2.267	0.001	12.185	0
chr1:153627480-153627780	all_sites.852	1	0	ENSMUSG00000066800	Rnasel	2.634	1.996	15.367	1.521
chr1:153775450-153775860	all_sites.853	1	0	ENSMUSG00000026473,ENSMUSG00000045968,ENSMUSG00000099227	Glul,Teddm2,Mir8114	2.878	0.675	19.872	0
chr1:153909730-153910170	all_sites.854	0	1	ENSMUSG00000100502	Gm28286	-1.502	4.1	0	68.033
chr1:153921720-153922300	all_sites.855	0	1	ENSMUSG00000100502	Gm28286	0.795	4.268	0	54.204
chr1:154662030-154662350	all_sites.856	1	0	ENSMUSG00000004110	Cacna1e	3.351	2.505	18.231	3.104
chr1:154904700-154905220	all_sites.857	1	0	ENSMUSG00000101433	Gm29441	2.669	1.38	9.322	2.695
chr1:154925890-154926490	all_sites.858	1	0	ENSMUSG00000120457	Gm41979	3.242	0.716	32.484	0.599
chr1:154926750-154927160	all_sites.859	1	0	ENSMUSG00000120457	Gm41979	1.906	0.03	7.371	0
chr1:154935180-154935630	all_sites.860	1	0	ENSMUSG00000101880	Gm29282	3.118	0.171	43.027	0
chr1:154967040-154967480	all_sites.861	1	0	ENSMUSG00000120197	Gm57167	2.951	1.061	25.274	0.644
chr1:154973610-154974150	all_sites.862	1	0	ENSMUSG00000056708	Ier5	3.285	1.348	18.231	3.104
chr1:154975130-154975830	all_sites.863	1	0	ENSMUSG00000056708	Ier5	2.951	0.35	34.752	0.925
chr1:154984260-154984600	all_sites.864	1	0	ENSMUSG00000056708	Ier5	1.924	-0.141	12.19	0
chr1:155014530-155014920	all_sites.865	1	0	ENSMUSG00000026471	Mr1	2.565	0.482	13.668	0
chr1:155034070-155035320	all_sites.866	1	0	ENSMUSG00000026470	Stx6	2.484	0.252	47.96	0
chr1:155049200-155049760	all_sites.867	1	0	ENSMUSG00000104181	Gm8850	2.012	1.383	15.969	5.042
chr1:155077060-155077360	all_sites.868	1	0	ENSMUSG00000026470	Stx6	3.052	0.367	27.155	0.254
chr1:155198100-155198460	all_sites.869	0	1	ENSMUSG00002076398	Gm54950	1.347	4.54	0.176	50.624
chr1:155249960-155250220	all_sites.870	0	1	ENSMUSG00000026469	Xpr1	-0.374	3.858	0	15.61
chr1:155292930-155293380	all_sites.871	1	0	ENSMUSG00000026469	Xpr1	3.014	-0.128	59.428	0
chr1:155433650-155434090	all_sites.872	1	0	ENSMUSG00000033701	Acbd6	2.564	0.623	14.672	0.362
chr1:155688350-155688790	all_sites.873	1	0	ENSMUSG00000033684	Qsox1	3.364	1.246	24.996	0.603
chr1:155848600-155849560	all_sites.874	1	0	ENSMUSG00000033671,ENSMUSG00000102833	Cep350,Gm9694	3.188	0.84	37.41	1.242
chr1:155884720-155885020	all_sites.875	1	0	ENSMUSG00000026466	Tor1aip1	2.409	-0.101	8.92	0
chr1:155911220-155912330	all_sites.876	1	0	ENSMUSG00000026466,ENSMUSG00000050565	Tor1aip1,Tor1aip2	2.86	0.996	94.286	7.078
chr1:155916320-155916790	all_sites.877	1	0	ENSMUSG00000050565	Tor1aip2	3.23	0.323	48.001	0
chr1:156248390-156248640	all_sites.878	1	0	ENSMUSG00000026601	Axdnd1	2.012	-0.305	3.848	0
chr1:156283850-156284120	all_sites.879	0	1	ENSMUSG00000103199	Gm37648	1.538	3.073	1.946	4.972
chr1:156301580-156302220	all_sites.880	1	0	ENSMUSG00000026600	Soat1	2.839	0.936	28.009	3.104
chr1:156386130-156386540	all_sites.881	1	0	ENSMUSG00000026596	Abl2	3.226	0.189	24.262	0
chr1:156442930-156443490	all_sites.882	1	0	ENSMUSG00000026596	Abl2	3.281	0.16	33.701	0
chr1:156501920-156502610	all_sites.883	1	0	ENSMUSG00000060519	Tor3a	2.933	0.727	11.279	0
chr1:156545730-156546070	all_sites.884	0	1	ENSMUSG00000033557	Fam20b	1.701	3.916	3.851	28.505
chr1:156546520-156546880	all_sites.885	1	0	ENSMUSG00000033557	Fam20b	4.004	0.139	71.123	0
chr1:156580420-156580860	all_sites.886	0	1	ENSMUSG00000033557	Fam20b	0.068	3.551	0	25.052
chr1:156866570-156866840	all_sites.887	1	0	ENSMUSG00000103325	Gm10531	2.582	0.579	4.842	0
chr1:156918560-156918820	all_sites.888	1	0	ENSMUSG00000026592	Tex35	2.857	0.132	10.114	0
chr1:157075610-157076010	all_sites.889	1	1	ENSMUSG00000070565	Rasal2	1.672	2.82	4.073	14.09
chr1:157240000-157240360	all_sites.890	1	0	ENSMUSG00000049881,ENSMUSG00000070565	2810025M15Rik,Rasal2	2.728	0.31	10.106	0
chr1:159059240-159060060	all_sites.891	1	0	ENSMUSG00000040782	Cop1	3.215	1.555	38.608	9.604
chr1:159424330-159424610	all_sites.892	0	1	ENSMUSG00000103225	Gm37731	-0.462	2.957	0	13.846
chr1:159501850-159502160	all_sites.893	1	0	ENSMUSG00000073528	Gm10530	3.306	-0.012	26.773	0
chr1:159826830-159827100	all_sites.894	1	0	ENSMUSG00000088145	Gm24719	2.829	0.525	10.958	0
chr1:159871920-159872680	all_sites.895	1	0	ENSMUSG00000090394,ENSMUSG00000104111	4930523C07Rik,Gm37294	2.771	0.928	11.563	0.644
chr1:159875230-159875670	all_sites.896	1	0	ENSMUSG00000090394	4930523C07Rik	2.953	0.879	12.453	0.644
chr1:159881220-159881530	all_sites.897	0	1	ENSMUSG00000090394	4930523C07Rik	1.37	4.194	3.872	50.563
chr1:160022450-160023070	all_sites.898	1	0	ENSMUSG00000058267	Mrps14	3.746	2.019	80.313	3.606
chr1:160040290-160040930	all_sites.899	1	0	ENSMUSG00000014226,ENSMUSG00000103006	Cacybp,4933417C20Rik	3.196	-0.141	119.658	0
chr1:160288030-160288450	all_sites.900	0	1	ENSMUSG00000026721	Rabgap1l	-0.207	4.701	0	61.649
chr1:160593140-160593570	all_sites.901	1	0	ENSMUSG00000104053	Gm38126	2.615	0.124	13.394	0
chr1:160620230-160620940	all_sites.902	1	0	ENSMUSG00000026721	Rabgap1l	2.726	0.123	13.668	0
chr1:160627530-160627940	all_sites.903	1	0	ENSMUSG00000102852	Gm37083	2.776	2.204	10.777	2.578
chr1:160632850-160633210	all_sites.904	1	0	ENSMUSG00000102852	Gm37083	3.287	0.381	22.158	0
chr1:160733670-160734220	all_sites.905	1	0	ENSMUSG00000040423	Rc3h1	2.774	-0.328	25.446	0
chr1:160861900-160864080	all_sites.906	1	0	ENSMUSG00000053332,ENSMUSG00000064440,ENSMUSG00000064816,ENSMUSG00000080463,ENSMUSG00000084667,ENSMUSG00000043467	Gas5,Gm26224,Gm22357,Gm22489,Gm23212,Zbtb37	2.882	0.109	141.085	0
chr1:160867370-160868810	all_sites.907	1	0	ENSMUSG00000102864	Gm37634	2.476	-0.119	30.077	0
chr1:160869020-160869740	all_sites.908	1	0	ENSMUSG00000102864	Gm37634	2.007	-0.069	10.117	0
chr1:160897820-160899390	all_sites.909	1	0	ENSMUSG00000026708,ENSMUSG00000026709	Cenpl,Dars2	2.659	0.115	66.669	0
chr1:160958920-160959240	all_sites.910	1	0	ENSMUSG00000026705	Klhl20	2.827	0.094	26.332	0
chr1:160998190-160998510	all_sites.911	1	0	ENSMUSG00000102817	Gm6185	2.127	0.417	4.667	0
chr1:161078870-161079270	all_sites.912	1	0	ENSMUSG00000026701	Prdx6	2.463	0.318	11.559	0
chr1:161136850-161137340	all_sites.913	1	0	ENSMUSG00000104163	Gm19057	2.701	1.423	23.557	1.242
chr1:161154990-161155240	all_sites.914	1	0	ENSMUSG00000104163	Gm19057	2.377	0.31	12.74	0
chr1:161203490-161203890	all_sites.915	1	0	ENSMUSG00000026700	Tnfsf4	2.259	0	7.865	0
chr1:161206120-161206420	all_sites.916	1	0	ENSMUSG00000026700	Tnfsf4	1.986	-0.13	3.165	0
chr1:161222670-161223170	all_sites.917	1	0	ENSMUSG00000026700	Tnfsf4	2.347	0.484	11.356	1.035
chr1:161234040-161234320	all_sites.918	1	0	ENSMUSG00000026700	Tnfsf4	2.832	0.015	11.333	0
chr1:161264000-161264500	all_sites.919	1	0	ENSMUSG00000026700	Tnfsf4	2.97	0.171	49.218	0
chr1:161498460-161498900	all_sites.920	1	0	ENSMUSG00000102860	Gm37638	3.426	2.72	50.489	6.758
chr1:161532800-161533120	all_sites.921	1	0	ENSMUSG00000102860	Gm37638	2.326	0	13.901	0
chr1:161562290-161562730	all_sites.922	1	0	ENSMUSG00000040323	Gm15429	2.84	-0.314	35.371	0
chr1:161578300-161578560	all_sites.923	1	0	ENSMUSG00000102399	Gm5049	2.365	0.454	6.746	0
chr1:161589090-161589530	all_sites.924	1	0	ENSMUSG00000102399	Gm5049	2.368	0.162	24.415	0
chr1:161594170-161595110	all_sites.925	1	0	ENSMUSG00000102399	Gm5049	3.087	1.602	35.387	12.544
chr1:161602780-161603120	all_sites.926	1	0	ENSMUSG00000000817	Fasl	3.097	1.933	24.421	0.858
chr1:161615870-161616260	all_sites.927	1	0	ENSMUSG00000000817	Fasl	2.55	0.74	9.431	1.991
chr1:161703440-161704980	all_sites.928	1	0	ENSMUSG00000040297	Suco	3.134	0.154	181.156	3.8
chr1:161713610-161714080	all_sites.929	0	1	ENSMUSG00000103158	Gm31925	0.893	3.969	0.046	12.501
chr1:161721620-161721880	all_sites.930	1	0	ENSMUSG00000103158	Gm31925	2.449	0.863	7.296	0
chr1:161734700-161735030	all_sites.931	1	0	ENSMUSG00000103158	Gm31925	3.34	1.083	36.871	0.647
chr1:161796700-161796960	all_sites.932	1	0	ENSMUSG00000026698,ENSMUSG00000086277,ENSMUSG00000103393	Pigc,4930558K02Rik,Gm38304	2.64	-0.003	11.152	0
chr1:162123100-162123360	all_sites.933	1	0	ENSMUSG00000040265	Dnm3	2.476	0.11	5.713	0
chr1:162337120-162337460	all_sites.934	1	0	ENSMUSG00000040265	Dnm3	2.263	0.425	4.683	0
chr1:162375910-162376450	all_sites.935	1	0	ENSMUSG00000026694	Mettl13	2.504	0.095	21.176	0
chr1:162397860-162398470	all_sites.936	1	0	ENSMUSG00000026696	Vamp4	2.75	1.033	21.35	4.054
chr1:162398720-162399240	all_sites.937	1	0	ENSMUSG00000026696	Vamp4	2.665	2.118	16.93	5.267
chr1:162555710-162556150	all_sites.938	0	1	ENSMUSG00000040225	Prrc2c	0.446	3.011	0.046	26.483
chr1:162567980-162568300	all_sites.939	1	0	ENSMUSG00000040225	Prrc2c	2.978	-0.153	31.036	0
chr1:163231150-163231630	all_sites.940	1	0	ENSMUSG00000040124	Gorab	3.503	0.79	27.635	0
chr1:163606890-163607270	all_sites.941	1	0	ENSMUSG00000026585	Kifap3	2.813	1.241	17.074	2.695
chr1:163731000-163731290	all_sites.942	0	1	ENSMUSG00000026584	Scyl3	1.588	3.708	2.461	10.101
chr1:163757260-163757660	all_sites.943	1	0	ENSMUSG00000026584	Scyl3	2.342	0.54	14.338	0
chr1:163822040-163822590	all_sites.944	1	0	ENSMUSG00000041396,ENSMUSG00000041406	Mettl18,BC055324	2.833	0.341	31.773	0
chr1:163899260-163899650	all_sites.945	1	0	ENSMUSG00000026581	Sell	2.583	0.811	11.843	0.644
chr1:163900710-163901040	all_sites.946	1	0	ENSMUSG00000026581	Sell	2.233	1.629	9.734	8.841
chr1:163962870-163963970	all_sites.947	1	1	ENSMUSG00000026580	Selp	2.08	2.338	35.935	10.399
chr1:163964210-163964550	all_sites.948	1	0	ENSMUSG00000026580	Selp	2.892	0.52	16.347	0
chr1:164076070-164077210	all_sites.949	1	0	ENSMUSG00000040918	Slc19a2	2.391	0.671	34.967	2.986
chr1:164102970-164103300	all_sites.950	1	0	ENSMUSG00000026578	Ccdc181	2.817	0.116	17.496	0
chr1:164134750-164135410	all_sites.951	1	0	ENSMUSG00000026577,ENSMUSG00000026575	Blzf1,Nme7	2.7	0.376	26.332	0
chr1:164285730-164286080	all_sites.952	1	0	ENSMUSG00000026576,ENSMUSG00000104011	Atp1b1,Gm32391	2.394	0.099	5.252	0
chr1:164903220-164903490	all_sites.953	1	0	ENSMUSG00000102408	4930568G15Rik	2.803	0.086	11.279	0
chr1:165021390-165022360	all_sites.954	1	0	ENSMUSG00000040848	Sft2d2	3.027	0.231	94.442	0
chr1:165023190-165023560	all_sites.955	1	0	ENSMUSG00000040848	Sft2d2	2.362	1.99	16.734	4.054
chr1:165060610-165060860	all_sites.956	1	0	ENSMUSG00000102302	Gm38190	2.478	0.332	5.522	0
chr1:165064370-165064930	all_sites.957	1	0	ENSMUSG00000040843	Tiprl	4.136	0.256	149.458	0
chr1:165287870-165289000	all_sites.958	1	0	ENSMUSG00000026568,ENSMUSG00000026571	Mpc2,Dcaf6	3.607	0.305	128.467	0.479
chr1:165461840-165462420	all_sites.959	1	0	ENSMUSG00000026566	Mpzl1	3.249	0.308	29.343	0
chr1:165469850-165470160	all_sites.960	1	0	ENSMUSG00000104517	Gm18407	2.794	0.759	9.06	0
chr1:165517110-165517400	all_sites.961	1	0	ENSMUSG00002075583	Gm56082	2.698	0.728	17.257	0.095
chr1:165527860-165529090	all_sites.962	1	0	ENSMUSG00002075583	Gm56082	2.383	1.327	21.909	4.201
chr1:165535040-165535340	all_sites.963	1	0	ENSMUSG00000040723	Rcsd1	1.98	-0.044	3.286	0
chr1:165535460-165535720	all_sites.964	1	0	ENSMUSG00000040723	Rcsd1	1.935	-0.092	4.646	0
chr1:165536920-165537310	all_sites.965	0	1	ENSMUSG00000040723	Rcsd1	0.062	3.085	0.823	10.399
chr1:165550400-165550660	all_sites.966	1	0	ENSMUSG00000103686	Gm37073	2.241	0.662	6.776	0
chr1:165591120-165591580	all_sites.967	1	0	ENSMUSG00000040713	Creg1	3.153	0.766	27.136	0.614
chr1:165617330-165617880	all_sites.968	1	0	ENSMUSG00000005763	Cd247	2.633	1.514	18.108	1.521
chr1:165625840-165626140	all_sites.969	0	1	ENSMUSG00000005763	Cd247	0.487	3.714	0.026	12.938
chr1:165629370-165629670	all_sites.970	1	0	ENSMUSG00000118799	Gm23402	2.538	-0.233	27.412	0
chr1:165629940-165630250	all_sites.971	1	0	ENSMUSG00000118799	Gm23402	2.047	-0.147	5.037	0
chr1:165630720-165631250	all_sites.972	1	0	ENSMUSG00000118799	Gm23402	3.368	1.376	30.45	0.362
chr1:165672060-165672510	all_sites.973	1	0	ENSMUSG00000102363	Gm32999	2.902	0.395	12.837	0
chr1:165672560-165673200	all_sites.974	1	1	ENSMUSG00000102363	Gm32999	2.599	3.216	16.417	63.414
chr1:165794760-165795030	all_sites.975	0	1	ENSMUSG00000099008	Gm17976	-0.271	2.603	0	4.972
chr1:165813770-165814120	all_sites.976	0	1	ENSMUSG00000026565	Pou2f1	-0.6	4.405	0	52.362
chr1:165829980-165831220	all_sites.977	1	0	ENSMUSG00000026565,ENSMUSG00000097196	Pou2f1,Gm26665	3.554	0.041	84.131	0
chr1:166206500-166207150	all_sites.978	1	0	ENSMUSG00000026563	Tada1	2.72	0.304	10.532	0
chr1:166236980-166237620	all_sites.979	1	0	ENSMUSG00000040596	Pogk	3.248	0.243	33.288	0
chr1:167069660-167070040	all_sites.980	1	0	ENSMUSG00000103139	Gm37982	2.491	0.422	10.291	0
chr1:167111990-167112970	all_sites.981	1	0	ENSMUSG00000026558,ENSMUSG00000102909	Uck2,Gm2453	2.347	0.179	10.532	0
chr1:167136040-167136440	all_sites.982	1	0	ENSMUSG00000052428,ENSMUSG00000121275	Tmco1,Gm57182	3.168	0.498	46.717	0.614
chr1:167167740-167168210	all_sites.983	1	0	ENSMUSG00002075501	Gm56171	2.724	1.063	41.297	4.752
chr1:167177490-167177960	all_sites.984	1	0	ENSMUSG00000026687	Aldh9a1	2.33	1.153	10.663	0.254
chr1:167221350-167221900	all_sites.985	1	0	ENSMUSG00000026688	Mgst3	2.886	0.148	10.663	0
chr1:169358860-169359320	all_sites.986	1	0	ENSMUSG00000026683	Nuf2	3.904	1.292	57.951	1.242
chr1:169796570-169797100	all_sites.987	1	0	ENSMUSG00000026675,ENSMUSG00000097503	Hsd17b7,3110045C21Rik	3.056	0.372	62.614	0.529
chr1:169830640-169831140	all_sites.988	0	1	ENSMUSG00000097503	3110045C21Rik	-0.882	3.886	0	23.692
chr1:169995430-169995680	all_sites.989	0	1	ENSMUSG00000026670	Uap1	0.702	3.604	0.046	14.928
chr1:170002190-170002990	all_sites.990	1	0	ENSMUSG00000026670,ENSMUSG00000104266	Uap1,Gm37748	3.27	0.337	75.708	0.066
chr1:170042770-170043130	all_sites.991	1	0	ENSMUSG00000026667	Uhmk1	3.243	0.559	19.407	0
chr1:170083150-170083460	all_sites.992	1	0	ENSMUSG00000121407,ENSMUSG00000096964	Gm6345	3.409	0.398	21.801	0
chr1:170681200-170681510	all_sites.993	1	0	ENSMUSG00000026663	Atf6	2.553	3.51	15.538	24.53
chr1:170690520-170690770	all_sites.994	0	1	ENSMUSG00000026663	Atf6	0.809	2.819	0.887	13.846
chr1:170695210-170695640	all_sites.995	1	0	ENSMUSG00000026663	Atf6	2.421	0.701	20.331	0.529
chr1:170712850-170713170	all_sites.996	1	0	ENSMUSG00000026659	Dusp12	2.583	0.132	12.671	0
chr1:170861350-170861640	all_sites.997	0	1	ENSMUSG00000065905	Gm26110	1.343	2.839	1.74	7.636
chr1:170887980-170888230	all_sites.998	0	1	ENSMUSG00000059498	Fcgr3	-0.316	3.783	0	29.625
chr1:170891460-170891860	all_sites.999	1	0	ENSMUSG00000118979	Mir6546	1.885	0.568	9.128	0.09
chr1:170892120-170892640	all_sites.1000	1	0	ENSMUSG00000059498,ENSMUSG00000118979	Fcgr3,Mir6546	1.739	-0.924	9.731	0
chr1:170892780-170893640	all_sites.1001	1	0	ENSMUSG00000059498	Fcgr3	1.938	-0.199	13.432	0
chr1:170894170-170894470	all_sites.1002	1	0	ENSMUSG00000059498	Fcgr3	1.473	0.123	5.587	0
chr1:170899080-170899590	all_sites.1003	1	0	ENSMUSG00002076366	Gm56232	1.872	0.045	8.612	0
chr1:170899840-170900230	all_sites.1004	1	0	ENSMUSG00002076366	Gm56232	2.249	-0.415	13.917	0
chr1:170900350-170900870	all_sites.1005	1	0	ENSMUSG00002076366	Gm56232	1.812	-0.681	7.053	0
chr1:170901800-170902050	all_sites.1006	1	0	ENSMUSG00002076366	Gm56232	2.111	-0.039	7.991	0
chr1:170906800-170907160	all_sites.1007	1	0	ENSMUSG00002075095	Gm56233	1.893	-0.014	9.021	0
chr1:170907340-170908580	all_sites.1008	1	0	ENSMUSG00002075095	Gm56233	1.971	-0.274	14.311	0
chr1:170929300-170929880	all_sites.1009	1	0	ENSMUSG00000026649	Cfap126	2.326	1.781	5.723	3.606
chr1:170930180-170930970	all_sites.1010	1	0	ENSMUSG00000026649	Cfap126	2.136	0.29	12.66	1.242
chr1:170938480-170939100	all_sites.1011	1	0	ENSMUSG00000026649	Cfap126	2.41	0.629	8.443	0.362
chr1:170941400-170941790	all_sites.1012	1	0	ENSMUSG00000026649	Cfap126	2.686	0.42	18.261	0
chr1:170977660-170978410	all_sites.1013	1	0	ENSMUSG00000056569,ENSMUSG00000058076	Mpz,Sdhc	2.691	0.415	41.975	0.254
chr1:171049860-171050440	all_sites.1014	1	0	ENSMUSG00000005674	Tomm40l	2.58	-0.102	40.86	0
chr1:171074400-171075120	all_sites.1015	1	0	ENSMUSG00000013593	Ndufs2	3.253	1.751	63.224	4.054
chr1:171097730-171098350	all_sites.1016	1	0	ENSMUSG00000052423	B4galt3	2.459	0.823	21.506	1.365
chr1:171108630-171109320	all_sites.1017	1	0	ENSMUSG00000062729,ENSMUSG00000119941	Ppox,Gm57119	2.995	0.998	44.086	0.254
chr1:171115310-171115710	all_sites.1018	1	0	ENSMUSG00000053483	Usp21	2.585	-0.066	34.347	0
chr1:171122220-171122480	all_sites.1019	1	0	ENSMUSG00000062963	Ufc1	2.384	0	7.582	0
chr1:171156300-171157260	all_sites.1020	1	0	ENSMUSG00000013973	Dedd	3.338	0.305	43.54	0.411
chr1:171173030-171173580	all_sites.1021	1	0	ENSMUSG00000006412,ENSMUSG00000013997	Pfdn2,Nit1	2.418	-0.312	21.614	0
chr1:171188340-171188720	all_sites.1022	1	0	ENSMUSG00000045259	Klhdc9	2.376	0.292	10.963	0
chr1:171216020-171216780	all_sites.1023	1	0	ENSMUSG00000048865	Arhgap30	2.622	0.454	29.412	0.614
chr1:171217670-171218060	all_sites.1024	1	0	ENSMUSG00000048865	Arhgap30	2.113	0.119	7.026	0
chr1:171238410-171239150	all_sites.1025	1	0	ENSMUSG00000026641	Usf1	2.594	1.409	34.895	4.368
chr1:171239580-171239900	all_sites.1026	1	0	ENSMUSG00000026641	Usf1	2.572	0.952	5.842	0
chr1:171264900-171265250	all_sites.1027	1	0	ENSMUSG00000038235,ENSMUSG00000120584	F11r,Gm26641	2.655	0.072	8.382	0
chr1:171329900-171331330	all_sites.1028	1	0	ENSMUSG00000060244,ENSMUSG00000119640	Alyref2,Gm24871	2.678	0.831	41.314	2.84
chr1:171331470-171331740	all_sites.1029	1	0	ENSMUSG00000091993	B930036N10Rik	2.313	0.019	6.418	0
chr1:171464440-171464840	all_sites.1030	1	0	ENSMUSG00000103219	Gm37787	2.489	0.188	15.155	0
chr1:171470080-171470420	all_sites.1031	1	0	ENSMUSG00000098316	Mir7683	2.364	0.041	13.919	0
chr1:171471140-171471610	all_sites.1032	1	0	ENSMUSG00000098316	Mir7683	2.253	0.151	16.578	0
chr1:171476400-171476760	all_sites.1033	1	0	ENSMUSG00000038179	Slamf7	2.104	-0.289	21.274	0
chr1:171512480-171512970	all_sites.1034	1	1	ENSMUSG00000015355	Cd48	1.714	2.033	26.332	12.874
chr1:171594460-171594800	all_sites.1035	1	0	ENSMUSG00000015316	Slamf1	2.235	-0.001	8.106	0
chr1:171598410-171598980	all_sites.1036	1	0	ENSMUSG00000015316	Slamf1	2.978	0.306	27.521	0
chr1:171610120-171610370	all_sites.1037	1	0	ENSMUSG00000015316	Slamf1	1.897	0.023	6.424	0
chr1:171621520-171621970	all_sites.1038	0	1	ENSMUSG00000015316	Slamf1	0.07	3.878	0	32.287
chr1:171668070-171668400	all_sites.1039	1	0	ENSMUSG00000038147	Cd84	2.079	0.814	9.676	0.644
chr1:171766560-171766860	all_sites.1040	1	0	ENSMUSG00000015314	Slamf6	1.811	0.493	4.399	0.095
chr1:171793390-171793960	all_sites.1041	1	0	ENSMUSG00000015314	Slamf6	2.197	0.176	20.624	1.503
chr1:171809700-171810080	all_sites.1042	1	0	ENSMUSG00000026556	Vangl2	2.669	-0.417	25.293	0
chr1:171810270-171810640	all_sites.1043	1	0	ENSMUSG00000026556	Vangl2	2.402	-0.455	16.312	0
chr1:171828230-171828500	all_sites.1044	1	0	ENSMUSG00000026556	Vangl2	1.99	-0.478	8.838	0
chr1:171842840-171843240	all_sites.1045	1	1	ENSMUSG00000026556	Vangl2	2.079	2.774	17.067	15.589
chr1:171910140-171910570	all_sites.1046	1	0	ENSMUSG00000003458,ENSMUSG00000026553	Ncstn,Copa	2.894	-0.092	16.114	0
chr1:171954180-171954460	all_sites.1047	1	0	ENSMUSG00000003464	Pex19	2.276	0.194	12.476	0
chr1:171975380-171975820	all_sites.1048	1	0	ENSMUSG00000026554	Dcaf8	3.686	0.192	100.324	0.529
chr1:172104990-172105240	all_sites.1049	0	1	ENSMUSG00000007097	Atp1a2	1.112	3.484	5.713	12.562
chr1:172137640-172137900	all_sites.1050	1	0	ENSMUSG00000038034	Igsf8	2.484	-0.223	12.867	0
chr1:172139660-172139930	all_sites.1051	1	0	ENSMUSG00000038034	Igsf8	2.749	0.585	6.804	0
chr1:172203730-172204350	all_sites.1052	1	0	ENSMUSG00000050229,ENSMUSG00000121223	Pigm,Gm57172	3.35	0.334	81.366	0
chr1:172327650-172328160	all_sites.1053	1	0	ENSMUSG00000026547	Tagln2	2.879	0.227	12.309	0
chr1:172348400-172348850	all_sites.1054	1	0	ENSMUSG00000026546	Cfap45	2.707	0.225	7.559	0
chr1:172460460-172460850	all_sites.1055	1	0	ENSMUSG00000026544	Dusp23	2.683	0.721	11.949	0
chr1:173248010-173248270	all_sites.1056	1	0	ENSMUSG00000037860	Aim2	2.909	1.243	12.303	0
chr1:173338250-173338520	all_sites.1057	1	0	ENSMUSG00002076661	Gm56337	2.174	-0.017	10.663	0
chr1:173458210-173458470	all_sites.1058	1	0	ENSMUSG00000043263	Ifi209	2.564	1.359	9.988	1.067
chr1:173473870-173474410	all_sites.1059	1	0	ENSMUSG00002076962	Gm56338	3.002	0.874	12.453	0.644
chr1:173770090-173770440	all_sites.1060	1	0	ENSMUSG00000039997	Ifi203	2.972	0.269	12.303	0
chr1:173868500-173868810	all_sites.1061	1	0	ENSMUSG00000045381	Or10aa1	1.956	2.402	15.135	21.848
chr1:173880550-173880940	all_sites.1062	1	0	ENSMUSG00000102603	Or10aa4-ps1	3.035	1.325	30.119	0.614
chr1:175452780-175453580	all_sites.1063	1	0	ENSMUSG00000026526	Fh1	3.197	0.5	37.333	0
chr1:175520160-175520740	all_sites.1064	1	0	ENSMUSG00000026525,ENSMUSG00000078185	Opn3,Chml	3.526	0.089	94.038	0
chr1:175707930-175708520	all_sites.1065	1	0	ENSMUSG00000039748	Exo1	3.769	0.716	41.129	0
chr1:176641650-176642620	all_sites.1066	1	0	ENSMUSG00000026504,ENSMUSG00000057335	Sdccag8,Cep170	2.669	0.663	44.401	0
chr1:176673150-176673450	all_sites.1067	0	1	ENSMUSG00000103584	Gm38053	-0.057	4.06	0	40.677
chr1:177086060-177086400	all_sites.1068	1	0	ENSMUSG00000019699	Akt3	2.511	0.273	7.381	0
chr1:177087930-177088270	all_sites.1069	1	0	ENSMUSG00000019699	Akt3	2.473	0.04	6.956	0
chr1:177269190-177269830	all_sites.1070	1	0	ENSMUSG00000063659	Zbtb18	3.962	0.49	72.684	0
chr1:177620460-177620750	all_sites.1071	1	0	ENSMUSG00000015961	Adss	2.322	-0.284	8.468	0
chr1:177623590-177624640	all_sites.1072	1	0	ENSMUSG00000015961	Adss	3.246	0.155	161.26	0
chr1:177810430-177811250	all_sites.1073	1	0	ENSMUSG00000091476	Catspere2	4.022	1.297	140.99	0.644
chr1:178014740-178015600	all_sites.1074	1	0	ENSMUSG00000026502	Desi2	4.044	0.205	205.666	0
chr1:178145740-178146940	all_sites.1075	1	0	ENSMUSG00000026500,ENSMUSG00000086350	Cox20,B230369F24Rik	3.258	0.017	43.663	0
chr1:178148390-178148910	all_sites.1076	1	0	ENSMUSG00000026500	Cox20	1.707	0.731	7.239	0.644
chr1:178163990-178164310	all_sites.1077	1	0	ENSMUSG00000039630	Hnrnpu	3.501	0.748	30.596	0
chr1:178164670-178165690	all_sites.1078	1	0	ENSMUSG00000039630	Hnrnpu	3.216	1.256	62.238	1.242
chr1:178196430-178196900	all_sites.1079	1	0	ENSMUSG00002075531	Gm54783	2.724	-0.03	22.223	0
chr1:178233600-178234410	all_sites.1080	1	0	ENSMUSG00000026495	Efcab2	2.681	0.38	18.297	0
chr1:178958880-178959270	all_sites.1081	1	1	.	.	2.305	3.948	10.963	44.867
chr1:179345340-179345940	all_sites.1082	1	0	ENSMUSG00000055067	Smyd3	2.856	0.652	20.313	0.925
chr1:179373530-179374410	all_sites.1083	1	0	ENSMUSG00000026492,ENSMUSG00000038949	Tfb2m,Cnst	3.273	0.05	65.317	0
chr1:179387130-179387400	all_sites.1084	0	1	ENSMUSG00000038949	Cnst	-0.791	3.755	0	16.263
chr1:179406270-179406770	all_sites.1085	1	1	ENSMUSG00000038949	Cnst	2.809	3.191	10.532	12.721
chr1:179495640-179496120	all_sites.1086	1	0	ENSMUSG00000038936	Sccpdh	2.805	0.557	10.532	0
chr1:179630990-179631760	all_sites.1087	1	0	ENSMUSG00000026491,ENSMUSG00000073486	Ahctf1,Gm10518	3.379	0.476	123.172	1.506
chr1:179842920-179843290	all_sites.1088	1	1	ENSMUSG00000102194	Gm38169	2.696	3.343	11.949	10.009
chr1:179973860-179974190	all_sites.1089	1	0	ENSMUSG00000103636	Gm38331	2.153	0	6.413	0
chr1:180023410-180023790	all_sites.1090	1	0	ENSMUSG00000026489	Coq8a	2.36	-0.155	27.782	0
chr1:180026550-180027370	all_sites.1091	1	0	ENSMUSG00000026489	Coq8a	2.546	-0.302	43.15	0
chr1:180083470-180084240	all_sites.1092	1	0	ENSMUSG00000010609,ENSMUSG00000102923	Psen2,Gm31728	3.338	1.119	60.482	0.571
chr1:180107330-180107620	all_sites.1093	1	0	ENSMUSG00000010609	Psen2	2.673	-0.024	12.671	0
chr1:180117930-180118310	all_sites.1094	1	0	ENSMUSG00000010609	Psen2	2.231	0.445	6.348	0
chr1:180157800-180158170	all_sites.1095	1	0	ENSMUSG00000055676,ENSMUSG00000038855	Gm5069,Itpkb	3.735	0	33.288	0
chr1:180191580-180192160	all_sites.1096	1	0	ENSMUSG00000104388	Gm37033	3.065	1.799	49.837	4.972
chr1:180192720-180193250	all_sites.1097	1	0	ENSMUSG00000103123	Gm37390	2.197	-0.497	15.675	0
chr1:180193950-180194300	all_sites.1098	1	0	ENSMUSG00000103123	Gm37390	2.751	1.891	13.048	1.521
chr1:180214940-180215430	all_sites.1099	1	0	ENSMUSG00000103772	Gm36933	3.057	0.109	43.448	0
chr1:180218340-180218770	all_sites.1100	1	0	ENSMUSG00000103772	Gm36933	2.784	0.27	15.155	0
chr1:180219520-180219930	all_sites.1101	1	0	ENSMUSG00000103772	Gm36933	2.802	0.326	14.824	0
chr1:180220550-180220890	all_sites.1102	1	0	ENSMUSG00000103772	Gm36933	2.979	0.561	14.362	0
chr1:180229200-180229610	all_sites.1103	1	0	ENSMUSG00000103772	Gm36933	2.33	-0.014	9.322	0
chr1:180230840-180231670	all_sites.1104	1	0	ENSMUSG00000103772	Gm36933	3.1	0.4	58.312	0.518
chr1:180255800-180256140	all_sites.1105	1	0	ENSMUSG00000053963	Stum	2.611	-0.093	10.754	0
chr1:180259310-180259730	all_sites.1106	1	0	ENSMUSG00000053963	Stum	2.545	0.765	13.311	0
chr1:180396280-180396820	all_sites.1107	1	0	ENSMUSG00000026496	Parp1	3.233	0.162	40.751	0
chr1:180468780-180469210	all_sites.1108	1	0	ENSMUSG00000058729	Lin9	3.315	0.173	20.529	0
chr1:180553300-180553820	all_sites.1109	1	0	ENSMUSG00000026499	Acbd3	3.52	1.132	44.286	0.644
chr1:180595770-180596160	all_sites.1110	1	0	ENSMUSG00000103156	Gm38293	2.118	0.141	4.073	0
chr1:180640850-180641840	all_sites.1111	1	0	ENSMUSG00000060743,ENSMUSG00000073485	H3f3a,H3f3aos	2.822	0.585	30.645	0
chr1:180678090-180679030	all_sites.1112	1	1	ENSMUSG00000038806	Sde2	3.687	2.226	114.808	22.599
chr1:180731660-180732360	all_sites.1113	1	0	ENSMUSG00000026520	Pycr2	3.03	1.342	32.667	0.614
chr1:180844960-180845220	all_sites.1114	1	0	ENSMUSG00000038776	Ephx1	2.879	0.87	8.521	0
chr1:180966360-180966640	all_sites.1115	1	0	ENSMUSG00000026516	Nvl	3.092	1.29	36.447	2.37
chr1:180971580-180972080	all_sites.1116	1	0	ENSMUSG00000026516,ENSMUSG00000062169	Nvl,Cnih4	2.991	0.95	25.446	2.176
chr1:180978220-180978670	all_sites.1117	1	0	ENSMUSG00000062169	Cnih4	3.956	0.391	64.171	0
chr1:181056630-181056890	all_sites.1118	0	1	ENSMUSG00000054135	A430110L20Rik	2.563	4.194	14.464	29.45
chr1:181085200-181085540	all_sites.1119	1	0	ENSMUSG00000120933	Gm57185	2.847	1.5	8.823	0.644
chr1:181274860-181275320	all_sites.1120	1	0	ENSMUSG00000089927	Gm16539	2.666	0.385	13.394	0.603
chr1:181667100-181667350	all_sites.1121	0	1	ENSMUSG00002075457	Gm55354	1.165	3.753	1.918	11.424
chr1:181669550-181670270	all_sites.1122	1	0	ENSMUSG00000004880	Lbr	3.507	1.211	35.97	0
chr1:181670390-181670760	all_sites.1123	1	0	ENSMUSG00000004880	Lbr	3.11	0.418	17.82	0
chr1:181688290-181688560	all_sites.1124	1	0	ENSMUSG00000056699	Gm5533	2.193	1.145	11.356	4.804
chr1:181756010-181756270	all_sites.1125	1	0	ENSMUSG00000022995	Enah	2.583	-0.382	14.362	0
chr1:181952060-181953050	all_sites.1126	1	0	ENSMUSG00000026511	Srp9	3.3	0.004	41.129	0
chr1:182037870-182038230	all_sites.1127	0	1	ENSMUSG00000121042	Gm33887	0.765	5.176	0.046	52.429
chr1:182109650-182110630	all_sites.1128	1	0	ENSMUSG00000038633	Degs1	3.043	1.513	26.773	4.16
chr1:182168940-182169390	all_sites.1129	1	0	ENSMUSG00000047539	Fbxo28	2.686	0.179	19.282	0
chr1:182185720-182185980	all_sites.1130	0	1	ENSMUSG00000047539	Fbxo28	0.363	4.206	0.046	37.95
chr1:182236260-182237000	all_sites.1131	1	0	ENSMUSG00000073482,ENSMUSG00000026510	Gm10517,Trp53bp2	3.103	0.646	42.875	0.644
chr1:182317400-182317820	all_sites.1132	1	0	ENSMUSG00000102234	Gm37885	2.682	0.956	13.394	0
chr1:182345080-182345400	all_sites.1133	1	0	ENSMUSG00000026509	Capn2	3.004	0.17	11.546	0
chr1:182355630-182355880	all_sites.1134	1	0	ENSMUSG00000026509	Capn2	2.039	0.414	5.996	0
chr1:182457280-182457600	all_sites.1135	1	0	ENSMUSG00000104376	Gm37516	1.659	-0.945	11.913	0
chr1:182884400-182884710	all_sites.1136	1	0	ENSMUSG00002076589	Gm56359	2.442	0	4.376	0
chr1:183002890-183003200	all_sites.1137	1	0	ENSMUSG00000030768	Disp1	2.904	1.32	8.521	0.644
chr1:183078190-183078930	all_sites.1138	1	0	ENSMUSG00000046836,ENSMUSG00000042901	Brox,Aida	3.683	1.296	31.96	3.104
chr1:183079640-183080020	all_sites.1139	1	0	ENSMUSG00000042901	Aida	2.708	1.598	10.291	1.113
chr1:183126250-183127220	all_sites.1140	1	0	ENSMUSG00000056050,ENSMUSG00000121189	Mia3,Gm34102	2.384	-0.18	23.597	0
chr1:183150740-183151350	all_sites.1141	1	0	ENSMUSG00000056050	Mia3	3.444	0.24	52.681	0
chr1:183169920-183170560	all_sites.1142	1	0	ENSMUSG00000072258	Taf1a	3.525	0.443	59.938	0
chr1:183391580-183391960	all_sites.1143	0	1	ENSMUSG00000090533	Gm8214	-0.71	3.644	0	10.101
chr1:183392070-183392790	all_sites.1144	0	1	ENSMUSG00000090533	Gm8214	-0.446	3.949	0	28.938
chr1:183719910-183720300	all_sites.1145	1	1	ENSMUSG00000039384	Dusp10	2.948	4.593	26.974	44.152
chr1:183766000-183766810	all_sites.1146	1	0	ENSMUSG00000039384,ENSMUSG00000044854	Dusp10,1700056E22Rik	3.011	0.507	53.275	0
chr1:183780940-183781360	all_sites.1147	1	0	ENSMUSG00000039384	Dusp10	2.504	-0.07	17.256	0
chr1:183813970-183814260	all_sites.1148	0	1	ENSMUSG00000039384	Dusp10	0.01	4.088	0.046	19.766
chr1:183838400-183838710	all_sites.1149	0	1	.	.	-0.505	3.891	0	21.93
chr1:184111050-184111440	all_sites.1150	0	1	ENSMUSG00000102794	Gm37712	-1.004	2.783	0	10.755
chr1:184173470-184173750	all_sites.1151	1	0	ENSMUSG00000104419	2900092O11Rik	2.968	0.169	10.532	0
chr1:184258670-184259070	all_sites.1152	1	0	ENSMUSG00000101574	1700112H15Rik	3.065	0	26.278	0
chr1:184261650-184261930	all_sites.1153	1	0	ENSMUSG00000101574	1700112H15Rik	2.353	0.875	5.713	0
chr1:184266480-184266890	all_sites.1154	1	0	ENSMUSG00000101574	1700112H15Rik	2.45	0.034	6.575	0
chr1:184577830-184578250	all_sites.1155	1	0	ENSMUSG00000073481	Mtarc2	3.185	0.56	13.71	0
chr1:184935980-184936580	all_sites.1156	1	0	ENSMUSG00000039318	Rab3gap2	3.867	0.492	75.829	0
chr1:185061400-185061690	all_sites.1157	1	0	ENSMUSG00000026618,ENSMUSG00000102526	Iars2,Gm37785	3	0.222	10.532	0
chr1:185064180-185064450	all_sites.1158	1	0	ENSMUSG00000026617	Bpnt1	2.955	0.818	15.696	0
chr1:185094780-185095680	all_sites.1159	1	0	ENSMUSG00000026615,ENSMUSG00000097261	Eprs,4930532G15Rik	3.913	0.912	151.766	1.242
chr1:185095790-185096070	all_sites.1160	1	0	ENSMUSG00000026615	Eprs	1.995	0.071	5.307	0
chr1:186481460-186481730	all_sites.1161	1	0	ENSMUSG00000001305,ENSMUSG00000097784	Rrp15,A430105J06Rik	2.977	0.466	14.331	0
chr1:186947490-186947750	all_sites.1162	1	0	ENSMUSG00000026611,ENSMUSG00000039210	Spata17,Gpatch2	2.846	0.748	7.559	0
chr1:189341050-189341330	all_sites.1163	1	0	ENSMUSG00000103087	Gm38122	2.504	0.641	4.009	0.644
chr1:189420170-189420600	all_sites.1164	1	0	ENSMUSG00000026605	Cenpf	4.045	0.014	61.898	0
chr1:189654370-189654650	all_sites.1165	1	0	ENSMUSG00000026603	Smyd2	2.508	0.164	8.443	0
chr1:190643880-190644140	all_sites.1166	1	0	ENSMUSG00000089872	Rps6kc1	2.947	0.33	8.521	0
chr1:190660460-190660980	all_sites.1167	1	0	ENSMUSG00000026634	Angel2	3.756	1.974	60.775	4.054
chr1:190758060-190758660	all_sites.1168	1	0	ENSMUSG00000066595	Flvcr1	3.295	0.509	51.28	0.479
chr1:190795010-190795400	all_sites.1169	1	0	ENSMUSG00000026632,ENSMUSG00000062510	Tatdn3,Nsl1	2.714	2.013	18.572	2.373
chr1:190834900-190835230	all_sites.1170	1	0	ENSMUSG00000026630	Batf3	1.918	2.864	5.755	22.86
chr1:190847200-190847460	all_sites.1171	1	0	ENSMUSG00000026630	Batf3	2.679	0.018	10.55	0
chr1:190853040-190853450	all_sites.1172	1	0	ENSMUSG00000102777	Gm38161	2.785	1.241	21.274	1.191
chr1:190912600-190912850	all_sites.1173	1	0	ENSMUSG00000026628	Atf3	2.02	1.127	7.34	5.525
chr1:190914910-190915890	all_sites.1174	1	0	ENSMUSG00000026628	Atf3	2.795	1.279	38.981	14.206
chr1:190918210-190918510	all_sites.1175	1	0	ENSMUSG00000026628	Atf3	2.382	0.676	6.956	0
chr1:190925750-190926610	all_sites.1176	1	1	ENSMUSG00002076612	Gm55866	3.592	2.14	66.675	36.651
chr1:190956380-190957350	all_sites.1177	1	0	ENSMUSG00000073478	D730003I15Rik	2.728	0.045	55.002	0
chr1:191007850-191008110	all_sites.1178	1	0	ENSMUSG00000103174	Gm37168	3.108	2.141	25.222	4.054
chr1:191044990-191045260	all_sites.1179	1	0	ENSMUSG00000037499	Nenf	2.414	-0.042	7.172	0
chr1:191049900-191050330	all_sites.1180	1	0	ENSMUSG00000037499	Nenf	2.589	-0.061	12.624	0
chr1:191057790-191058690	all_sites.1181	1	0	ENSMUSG00000026627	Pacc1	2.895	0.527	66.669	0.614
chr1:191117020-191117340	all_sites.1182	1	0	ENSMUSG00000026626	Ppp2r5a	3.187	1.118	21.021	1.242
chr1:191129170-191130130	all_sites.1183	1	0	ENSMUSG00000026626	Ppp2r5a	3.781	0.583	64.01	0.571
chr1:191134600-191134890	all_sites.1184	0	1	ENSMUSG00000026626	Ppp2r5a	0.477	3.188	0	13.661
chr1:191164410-191164790	all_sites.1185	0	1	ENSMUSG00000103433	Gm2272	0.085	2.471	0	7.636
chr1:191306860-191308390	all_sites.1186	1	0	ENSMUSG00000037474,ENSMUSG00000037461	Dtl,Ints7	3.143	0.622	86.791	1.193
chr1:191311660-191311920	all_sites.1187	1	0	ENSMUSG00000037461	Ints7	2.599	-0.117	12.19	0
chr1:191331400-191331740	all_sites.1188	1	0	ENSMUSG00000102970	Gm37349	2.026	-0.044	8.047	0
chr1:191394370-191394840	all_sites.1189	1	0	.	.	2.949	0.2	17.074	0
chr1:191450070-191450460	all_sites.1190	1	0	ENSMUSG00000026623	Lpgat1	2.616	0.394	6.564	0
chr1:191549780-191550200	all_sites.1191	1	0	ENSMUSG00000121164	5430414B12Rik	2.123	0.192	5.737	0
chr1:191553360-191553770	all_sites.1192	1	0	ENSMUSG00000026622	Nek2	3.007	0.258	22.158	0
chr1:191638670-191638970	all_sites.1193	1	0	ENSMUSG00000037434	Slc30a1	3.404	0	20.561	0
chr1:191692940-191693330	all_sites.1194	1	0	ENSMUSG00000049353	Rd3	2.649	0.367	12.285	0
chr1:191721890-191722310	all_sites.1195	1	0	ENSMUSG00000097416	Gm26670	2.963	0.235	40.259	0
chr1:191776760-191777530	all_sites.1196	1	0	ENSMUSG00000097089,ENSMUSG00000026637	Gm26879,Traf5	2.438	0.609	19.391	0.411
chr1:191799540-191800050	all_sites.1197	0	1	ENSMUSG00000037395	Rcor3	-0.343	3.922	0	14.09
chr1:192375360-192375670	all_sites.1198	0	1	ENSMUSG00000037375	Hhat	0.141	4.124	0	25.803
chr1:192427570-192428440	all_sites.1199	1	0	ENSMUSG00000119403	Gm22265	2.551	0.205	12.977	0
chr1:192812330-192812750	all_sites.1200	1	0	ENSMUSG00000016181	Utp25	3.03	1.258	32.293	1.521
chr1:192812920-192813360	all_sites.1201	1	0	ENSMUSG00000016181	Utp25	2.434	0.755	7.559	0.479
chr1:192835160-192835510	all_sites.1202	1	0	ENSMUSG00000026638	Irf6	2.96	0.84	16.93	0
chr1:192855610-192856140	all_sites.1203	1	0	ENSMUSG00000079144,ENSMUSG00000121181	A130010J15Rik,Gm57171	3.223	-0.109	76.775	0
chr1:192863550-192863810	all_sites.1204	1	0	ENSMUSG00000037318	Traf3ip3	3.111	0.606	12.624	0
chr1:192880600-192880900	all_sites.1205	1	0	ENSMUSG00000037318	Traf3ip3	2.331	0.642	11.438	0
chr1:192883650-192884080	all_sites.1206	1	0	ENSMUSG00000037318	Traf3ip3	2.374	-0.247	22.808	1.035
chr1:192946230-192946600	all_sites.1207	1	0	ENSMUSG00000016194	Hsd11b1	1.81	1.329	5.307	5.525
chr1:193315040-193315360	all_sites.1208	1	0	ENSMUSG00000120108	Gm31870	2.91	1.943	18.737	1.113
chr1:194658580-194658880	all_sites.1209	1	0	ENSMUSG00000096929	A330023F24Rik	2.66	0.393	9.734	0
chr1:194677440-194677830	all_sites.1210	1	0	ENSMUSG00000104206	Gm32250	3.297	1.592	27.88	2.695
chr1:194774430-194774750	all_sites.1211	1	0	ENSMUSG00000016493	Cd46	2.467	1.199	9.257	0
chr1:194813220-194814070	all_sites.1212	1	0	ENSMUSG00000016481	Cr1l	2.781	1.063	9.734	1.242
chr1:194922930-194923220	all_sites.1213	1	0	ENSMUSG00002075165	Gm56031	2.83	1.411	26.246	0.644
chr1:194923790-194924190	all_sites.1214	1	1	ENSMUSG00002075165	Gm56031	2.482	2.747	36.413	13.846
chr2:3284730-3285480	all_sites.1215	1	0	ENSMUSG00000026643	Nmt2	3.703	0.231	68.565	0
chr2:3333460-3334310	all_sites.1216	1	0	ENSMUSG00000049950	Rpp38	3.63	0.649	69.955	0.254
chr2:3334800-3335080	all_sites.1217	0	1	ENSMUSG00000049950	Rpp38	2.06	4.354	3.217	19.766
chr2:3374260-3374940	all_sites.1218	0	1	ENSMUSG00000026645	Olah	-0.283	4.16	0	41.122
chr2:3419970-3420320	all_sites.1219	1	0	ENSMUSG00000026650	Meig1	2.892	-0.082	17.196	0
chr2:3424750-3425320	all_sites.1220	1	0	ENSMUSG00000026648	Dclre1c	2.405	0.473	27.918	0.436
chr2:3475810-3476340	all_sites.1221	1	0	ENSMUSG00000026646	Suv39h2	3.035	0.52	35.167	0
chr2:3513730-3514370	all_sites.1222	1	0	ENSMUSG00000109865,ENSMUSG00000039496,ENSMUSG00000051396	Hspa14,Cdnf,Gm45902	3.284	0.747	45.553	0.647
chr2:3650240-3650820	all_sites.1223	0	1	ENSMUSG00000080703	Gm13183	0.126	3.925	0	112.829
chr2:3658550-3659390	all_sites.1224	1	0	ENSMUSG00000080703	Gm13183	2.262	1.034	13.901	1.242
chr2:3660560-3660940	all_sites.1225	1	0	ENSMUSG00000080703	Gm13183	2.774	2.101	23.285	5.939
chr2:3674320-3674670	all_sites.1226	0	1	ENSMUSG00000080703	Gm13183	-0.299	3.438	0	9.905
chr2:3674930-3675530	all_sites.1227	0	1	ENSMUSG00000080703	Gm13183	0.183	4.262	0.046	39.603
chr2:3714360-3714670	all_sites.1228	1	0	ENSMUSG00000026655	Fam107b	2.244	-0.535	15.675	0
chr2:3718880-3719380	all_sites.1229	1	1	ENSMUSG00000026655	Fam107b	1.997	3.404	7.296	38.769
chr2:3727720-3728160	all_sites.1230	1	0	ENSMUSG00000026655	Fam107b	2.029	0.326	6.18	0.348
chr2:4233600-4233860	all_sites.1231	0	1	ENSMUSG00000102357	Gm38348	0	4.602	0	25.803
chr2:4520770-4521070	all_sites.1232	1	0	ENSMUSG00000026657	Frmd4a	2.065	0.218	22.245	0.032
chr2:4656790-4657080	all_sites.1233	1	0	ENSMUSG00000039449	Prpf18	3.543	1.455	24.262	1.242
chr2:4836430-4836720	all_sites.1234	0	1	ENSMUSG00000083407	Gm13176	-0.611	3.494	0	9.134
chr2:4886330-4886810	all_sites.1235	1	0	ENSMUSG00000026662	Sephs1	2.746	0	11.356	0
chr2:5017430-5017800	all_sites.1236	1	0	ENSMUSG00000026669	Mcm10	2.704	-0.199	25.274	0
chr2:5163430-5163740	all_sites.1237	0	1	ENSMUSG00000081005	Gm13198	-0.697	3.406	0.176	15.939
chr2:5383770-5384280	all_sites.1238	1	0	.	.	3.094	1.597	83.395	4.16
chr2:5400860-5401140	all_sites.1239	1	0	.	.	3.076	0.221	14.362	0
chr2:5618570-5618820	all_sites.1240	1	0	ENSMUSG00000082013	Gm13216	2.431	0.36	13.901	0
chr2:5619740-5620260	all_sites.1241	1	1	ENSMUSG00000082013	Gm13216	1.774	2.861	12.19	29.41
chr2:5644380-5644800	all_sites.1242	1	1	ENSMUSG00000082013	Gm13216	2.573	3.713	18.009	24.066
chr2:5717900-5718170	all_sites.1243	0	1	ENSMUSG00000039145	Camk1d	1.062	4.271	0.497	26.63
chr2:5774450-5774730	all_sites.1244	0	1	ENSMUSG00000039128	Cdc123	-0.236	3.737	0	18.741
chr2:5849640-5850270	all_sites.1245	1	0	ENSMUSG00000025817,ENSMUSG00000039128	Nudt5,Cdc123	2.121	-0.096	15.675	0
chr2:5900020-5900500	all_sites.1246	1	0	ENSMUSG00000025816,ENSMUSG00000085818	Sec61a2,Gm13267	2.974	0.969	20.331	1.113
chr2:5955570-5956580	all_sites.1247	1	0	ENSMUSG00000043241	Upf2	3.153	0	44.452	0
chr2:6192520-6192870	all_sites.1248	0	1	ENSMUSG00000087125	A230108P19Rik	0.026	3.268	0	4.16
chr2:6314270-6314630	all_sites.1249	1	1	ENSMUSG00000039046	Usp6nl	2.676	3.337	16.516	15.61
chr2:6325070-6325350	all_sites.1250	1	0	ENSMUSG00000039046	Usp6nl	1.81	-1.103	10.535	0
chr2:6371530-6371800	all_sites.1251	1	0	ENSMUSG00000039046	Usp6nl	2.464	0.063	10.663	0
chr2:6384840-6385110	all_sites.1252	1	0	ENSMUSG00000039046	Usp6nl	2.362	0	9.694	0
chr2:6598860-6599600	all_sites.1253	1	0	ENSMUSG00000002107	Celf2	2.273	0	8.033	0
chr2:6603240-6603600	all_sites.1254	1	0	ENSMUSG00000002107	Celf2	2.99	1.084	9.515	0
chr2:6626930-6627350	all_sites.1255	1	0	ENSMUSG00000002107	Celf2	3.049	1.848	22.89	1.211
chr2:6700380-6700690	all_sites.1256	1	0	ENSMUSG00000002107	Celf2	2.861	1.661	15.387	0.644
chr2:6712300-6712570	all_sites.1257	0	1	ENSMUSG00000002107	Celf2	-0.573	4.144	0.046	29.45
chr2:6725330-6725840	all_sites.1258	0	1	ENSMUSG00000002107	Celf2	1.525	4.538	2.906	65.308
chr2:7191210-7191490	all_sites.1259	0	1	.	.	-0.071	3.788	0	10.101
chr2:7191730-7192000	all_sites.1260	0	1	.	.	0	4.161	0	19.766
chr2:8870260-8870630	all_sites.1261	1	0	.	.	2.9	2.181	31.8	7.694
chr2:8947360-8947680	all_sites.1262	1	0	.	.	2.637	0.64	6.564	0
chr2:8969580-8970330	all_sites.1263	1	1	.	.	2.179	2.091	11.843	18.68
chr2:9121460-9122110	all_sites.1264	0	1	.	.	-0.146	5.571	0.526	431.599
chr2:9145950-9146630	all_sites.1265	1	1	ENSMUSG00000085580	1700061F12Rik	1.594	2.942	14.782	12.544
chr2:9303910-9304270	all_sites.1266	0	1	ENSMUSG00000083423	Gm13221	-0.599	5.121	0	85.116
chr2:9309730-9310120	all_sites.1267	0	1	ENSMUSG00000083423	Gm13221	-0.614	3.81	0	42.742
chr2:9348050-9348360	all_sites.1268	1	0	ENSMUSG00000079604	Gm13219	3.163	0.327	14.812	0
chr2:9356390-9356800	all_sites.1269	0	1	ENSMUSG00000079604	Gm13219	-0.078	4.441	0	65.025
chr2:9364900-9365180	all_sites.1270	1	0	ENSMUSG00000079604	Gm13219	2.187	-0.332	9.14	0
chr2:9372760-9373110	all_sites.1271	1	1	ENSMUSG00000079604	Gm13219	2.386	3.887	3.699	9.708
chr2:9382740-9383390	all_sites.1272	0	1	ENSMUSG00000079604	Gm13219	1.357	4.063	3.165	69.687
chr2:9399700-9400000	all_sites.1273	0	1	ENSMUSG00000079604	Gm13219	-0.899	4.182	0	19.766
chr2:9569300-9569680	all_sites.1274	0	1	ENSMUSG00000081202	Gm13220	1.799	4.671	3.536	66.767
chr2:9582540-9583240	all_sites.1275	1	0	ENSMUSG00000081202	Gm13220	2.692	2.078	26.037	8.172
chr2:9591990-9592650	all_sites.1276	1	0	ENSMUSG00000079603	Dreg1	2.969	-0.262	41.112	0
chr2:9865630-9865980	all_sites.1277	1	0	ENSMUSG00000015619	Gata3	2.584	1.258	5.723	0.644
chr2:9871960-9872660	all_sites.1278	1	1	ENSMUSG00000015619	Gata3	2.664	2.488	19.376	25.719
chr2:9882070-9882580	all_sites.1279	1	0	ENSMUSG00000086618	Gm13256	2.354	1.128	4.009	1.242
chr2:9882980-9883530	all_sites.1280	1	0	ENSMUSG00000015619	Gata3	3.076	0.14	33.288	0
chr2:9884280-9884680	all_sites.1281	1	0	ENSMUSG00000015619	Gata3	3.195	2.186	15.827	4.368
chr2:9894250-9894540	all_sites.1282	0	1	ENSMUSG00000079602	9230102O04Rik	2.026	3.278	5.094	7.812
chr2:9997140-9997720	all_sites.1283	1	0	ENSMUSG00000025782	Taf3	2.169	0.066	15.273	0
chr2:10002490-10002750	all_sites.1284	0	1	ENSMUSG00000025782	Taf3	1.931	4.553	4.281	43.746
chr2:10053220-10053680	all_sites.1285	1	0	ENSMUSG00000025782	Taf3	2.91	0.966	34.055	1.991
chr2:10084920-10085610	all_sites.1286	1	0	ENSMUSG00000025781,ENSMUSG00000037262	Atp5c1,Kin	3.622	1.282	46.342	8.013
chr2:10355990-10356330	all_sites.1287	1	0	ENSMUSG00000061186	Sfmbt2	3.366	0.084	30.181	0
chr2:11146730-11147170	all_sites.1288	1	0	ENSMUSG00000026778	Prkcq	2.422	-0.002	9.431	0
chr2:11147690-11148060	all_sites.1289	1	0	ENSMUSG00000026778	Prkcq	1.884	-0.172	8.891	0
chr2:11151500-11151800	all_sites.1290	1	0	ENSMUSG00000026778	Prkcq	2.031	-0.896	8.075	0
chr2:11174710-11175050	all_sites.1291	1	0	ENSMUSG00000026778	Prkcq	2.105	-0.432	9.024	0
chr2:11176810-11177290	all_sites.1292	1	0	ENSMUSG00000026778	Prkcq	2.295	0.288	6.705	0
chr2:11180370-11180690	all_sites.1293	1	0	ENSMUSG00000026778	Prkcq	2.191	0.387	13.103	0
chr2:11191950-11192420	all_sites.1294	1	0	ENSMUSG00000103253	Gm37520	3.02	-0.438	37.274	0
chr2:11193080-11193400	all_sites.1295	1	0	ENSMUSG00000103253	Gm37520	2.451	1.313	8.775	0.544
chr2:11197240-11197810	all_sites.1296	1	0	ENSMUSG00000103253	Gm37520	2.965	1.337	18.108	4.054
chr2:11198010-11198300	all_sites.1297	0	1	ENSMUSG00000103253	Gm37520	1.268	3.467	1.74	22.899
chr2:11199550-11200100	all_sites.1298	1	0	ENSMUSG00000103253	Gm37520	2.638	0.769	18.861	1.991
chr2:11208150-11208430	all_sites.1299	1	0	ENSMUSG00000103253	Gm37520	2.222	1.802	6.51	2.37
chr2:11210640-11210900	all_sites.1300	0	1	ENSMUSG00000103253	Gm37520	0.077	2.611	0	5.525
chr2:11222930-11223350	all_sites.1301	1	1	ENSMUSG00000026778	Prkcq	2.029	2.585	13.456	18.649
chr2:11271240-11271830	all_sites.1302	1	0	ENSMUSG00000026778	Prkcq	3.02	0.239	25.384	0
chr2:11287670-11288540	all_sites.1303	1	0	ENSMUSG00000026778	Prkcq	2.491	-0.152	16.741	0
chr2:11317760-11318270	all_sites.1304	1	0	ENSMUSG00000102196	Gm38171	2.016	-0.52	10.63	0
chr2:11324980-11325390	all_sites.1305	1	0	ENSMUSG00000102196	Gm38171	2.768	1.761	7.325	1.242
chr2:11343780-11344040	all_sites.1306	1	0	ENSMUSG00000086006	Gm13293	2.516	-0.067	8.106	0
chr2:11434440-11434770	all_sites.1307	1	0	ENSMUSG00000082314	Gm13296	3.494	1.57	31.96	0.925
chr2:11506050-11506540	all_sites.1308	1	0	ENSMUSG00000026773	Pfkfb3	2.451	0.814	7.36	0.614
chr2:11535020-11535330	all_sites.1309	1	0	ENSMUSG00000102376	Gm37975	2.067	-0.578	11.032	0
chr2:11540220-11540610	all_sites.1310	1	0	ENSMUSG00000102376	Gm37975	2.672	-0.01	16.741	0
chr2:11607400-11607700	all_sites.1311	1	0	ENSMUSG00000037197	Rbm17	2.406	0	4.848	0
chr2:11607840-11608350	all_sites.1312	1	0	ENSMUSG00000037197	Rbm17	3.067	0.726	40.384	0.095
chr2:11621540-11622140	all_sites.1313	1	1	ENSMUSG00000082727	Gm13260	3.185	2.515	50.48	32.287
chr2:11633170-11633440	all_sites.1314	0	1	ENSMUSG00000026770	Il2ra	1.338	3.557	1.155	10.101
chr2:11647010-11648100	all_sites.1315	1	0	ENSMUSG00000026770	Il2ra	2.542	0.477	56.421	0.529
chr2:11648250-11648630	all_sites.1316	0	1	ENSMUSG00000026770	Il2ra	0.066	2.983	0	7.527
chr2:11650250-11650580	all_sites.1317	1	0	ENSMUSG00000026770	Il2ra	2.198	-0.323	9.116	0
chr2:11652100-11652380	all_sites.1318	1	0	ENSMUSG00000026770	Il2ra	2.445	1.997	5.868	1.939
chr2:11655810-11657350	all_sites.1319	1	0	ENSMUSG00000026770	Il2ra	2.106	0.069	28.285	0
chr2:11658200-11658820	all_sites.1320	1	0	ENSMUSG00000026770	Il2ra	3.176	0.181	38.165	0
chr2:11659910-11660670	all_sites.1321	1	0	ENSMUSG00000026770	Il2ra	2.425	0.139	13.479	0
chr2:11667650-11667960	all_sites.1322	0	1	ENSMUSG00000026770	Il2ra	1.643	3.479	3.946	15.606
chr2:11695990-11696340	all_sites.1323	1	0	ENSMUSG00000104101	Gm37881	2.424	-0.209	12.19	0
chr2:11699760-11700050	all_sites.1324	1	0	ENSMUSG00000023206	Il15ra	2.049	0.347	4.993	0
chr2:11700290-11700580	all_sites.1325	1	0	ENSMUSG00000023206	Il15ra	2.637	1.089	8.92	0.362
chr2:11700770-11701100	all_sites.1326	1	0	ENSMUSG00000023206	Il15ra	2.516	0.339	6.46	0
chr2:11704710-11705150	all_sites.1327	1	0	ENSMUSG00000023206	Il15ra	2.524	0.228	12.015	0
chr2:11705260-11705520	all_sites.1328	1	0	ENSMUSG00000023206	Il15ra	2.823	0	10.048	0
chr2:11710420-11710680	all_sites.1329	1	0	ENSMUSG00000023206	Il15ra	2.647	0.532	8.92	0
chr2:11782190-11782650	all_sites.1330	1	0	ENSMUSG00000058594,ENSMUSG00000047909	Fbh1,Ankrd16	3.306	0.655	51.86	0.066
chr2:11783050-11783710	all_sites.1331	1	0	ENSMUSG00000047909	Ankrd16	2.817	1.103	40.383	5.578
chr2:12424150-12424430	all_sites.1332	1	0	ENSMUSG00000026767	Mindy3	3.391	0.462	21.135	0
chr2:12429330-12429610	all_sites.1333	1	0	ENSMUSG00000083547	Gm13321	2.288	-0.43	11.356	0
chr2:13075970-13076370	all_sites.1334	0	1	ENSMUSG00000103143	Gm37742	-0.719	3.955	0	19.766
chr2:13276150-13276440	all_sites.1335	1	0	ENSMUSG00000026727,ENSMUSG00000086358	Rsu1,Gm13270	2.493	0.489	17.102	0
chr2:13414540-13414970	all_sites.1336	1	0	ENSMUSG00000026726	Cubn	2.725	-0.071	27.412	0
chr2:13418300-13418780	all_sites.1337	1	0	ENSMUSG00000026726	Cubn	2.209	0.696	8.106	0.782
chr2:13562040-13562470	all_sites.1338	1	0	ENSMUSG00000026723	Trdmt1	2.822	1.364	22.969	1.521
chr2:13563380-13563680	all_sites.1339	1	0	ENSMUSG00000026723	Trdmt1	2.757	0.866	16.741	0.151
chr2:13578360-13578630	all_sites.1340	1	0	ENSMUSG00000026728	Vim	2.634	3.081	6.804	6.414
chr2:13723550-13723910	all_sites.1341	1	0	ENSMUSG00000104354	Gm37126	2.698	2.325	10.23	2.862
chr2:13765220-13765500	all_sites.1342	0	1	ENSMUSG00000003418	St8sia6	2.026	4.131	5.094	22.168
chr2:14078500-14079040	all_sites.1343	1	0	ENSMUSG00000026718,ENSMUSG00000086657,ENSMUSG00000120463	Stam,Stamos,Gm57420	2.488	0.075	15.026	0
chr2:14965840-14966280	all_sites.1344	0	1	ENSMUSG00000057914	Cacnb2	-0.339	3.43	0	14.744
chr2:15053990-15054270	all_sites.1345	1	0	ENSMUSG00000017418,ENSMUSG00000026707	Arl5b,Nsun6	3.011	0.947	26.668	0.436
chr2:15059800-15060400	all_sites.1346	1	0	ENSMUSG00000017418,ENSMUSG00000026707	Arl5b,Nsun6	3.529	1.071	54.415	0.644
chr2:15095610-15095950	all_sites.1347	0	1	ENSMUSG00000017418	Arl5b	-1.454	4.162	0	24.267
chr2:16369530-16370010	all_sites.1348	0	1	ENSMUSG00000026748	Plxdc2	1.258	4.929	1.108	52.429
chr2:17368590-17368890	all_sites.1349	0	1	ENSMUSG00000053702	Nebl	-0.264	3.696	0	32.287
chr2:17707460-17707810	all_sites.1350	1	0	ENSMUSG00000053702	Nebl	2.275	0.254	9.694	0
chr2:17850020-17850450	all_sites.1351	1	0	ENSMUSG00000081851	Gm13323	2.586	0.223	12.467	0
chr2:17894360-17894630	all_sites.1352	0	1	.	.	0.696	3.998	0.046	23.801
chr2:18032200-18032600	all_sites.1353	1	0	ENSMUSG00000121198	Gm57453	2.781	2.303	8.521	3.104
chr2:18052610-18053030	all_sites.1354	1	0	ENSMUSG00000054074	Skida1	2.519	1.076	5.888	0.644
chr2:18055450-18055700	all_sites.1355	1	0	ENSMUSG00000054074	Skida1	2.834	0.979	11.334	0
chr2:18061200-18062190	all_sites.1356	1	0	ENSMUSG00000086340	1810059C17Rik	2.513	0.139	31.968	0
chr2:18068990-18069650	all_sites.1357	1	0	ENSMUSG00000026743	Mllt10	3.278	-0.184	60.775	0
chr2:18185170-18185560	all_sites.1358	1	0	ENSMUSG00000081619	Gm13351	1.939	1.117	15.3	1.521
chr2:18397210-18397850	all_sites.1359	1	0	ENSMUSG00000026740	Dnajc1	3.293	0.913	15.934	0
chr2:18445700-18446110	all_sites.1360	0	1	ENSMUSG00000026740	Dnajc1	0.865	3.383	5.713	15.61
chr2:18529270-18529540	all_sites.1361	0	1	ENSMUSG00000081181	Gm13353	1.046	3.348	1.918	21.038
chr2:18611950-18612210	all_sites.1362	1	0	ENSMUSG00000082943	Gm13355	2.559	-0.428	14.295	0
chr2:18676970-18677500	all_sites.1363	1	0	ENSMUSG00000051154	Commd3	2.654	0.304	7.616	0
chr2:18681970-18682220	all_sites.1364	1	0	ENSMUSG00000026739	Bmi1	2.664	0	5.723	0
chr2:18921430-18921690	all_sites.1365	1	0	ENSMUSG00000026737	Pip4k2a	2.572	0.178	9.322	0
chr2:18922330-18922640	all_sites.1366	1	0	ENSMUSG00000026737	Pip4k2a	2.372	0	12.467	0
chr2:18933050-18933370	all_sites.1367	1	0	ENSMUSG00000026737	Pip4k2a	3.022	0.886	13.972	0.644
chr2:18963430-18963720	all_sites.1368	1	0	ENSMUSG00000026737	Pip4k2a	2.647	-0.177	14.338	0
chr2:19002720-19003360	all_sites.1369	1	0	ENSMUSG00000026737,ENSMUSG00000026736	Pip4k2a,4930426L09Rik	3.576	0.299	45.702	0
chr2:19054990-19055350	all_sites.1370	1	0	.	.	2.555	0.222	5.499	0
chr2:19393610-19393860	all_sites.1371	1	0	ENSMUSG00000023094	Msrb2	3.167	1.036	11.563	0
chr2:19545760-19546120	all_sites.1372	1	0	ENSMUSG00000026734	4921504E06Rik	2.257	0.681	5.499	1.193
chr2:19635400-19635860	all_sites.1373	1	0	ENSMUSG00000086621	Gm13348	2.32	0.488	10.663	0
chr2:19651760-19652090	all_sites.1374	1	0	ENSMUSG00000080227	Gm13343	2.249	1.462	7.582	1.641
chr2:19662190-19662860	all_sites.1375	1	0	ENSMUSG00000043415	Otud1	3.791	0.488	54.415	0.479
chr2:20904550-20905140	all_sites.1376	1	1	ENSMUSG00000036591	Arhgap21	3.165	2.426	45.553	17.099
chr2:20974280-20974650	all_sites.1377	1	0	ENSMUSG00000120769	Gm57438	2.584	0.607	10.23	0
chr2:21210010-21210780	all_sites.1378	1	1	ENSMUSG00000026679,ENSMUSG00000048550	Enkur,Thnsl1	1.57	0.892	18.826	13.629
chr2:21978140-21978450	all_sites.1379	0	1	.	.	-1.196	3.356	0	6.414
chr2:22569970-22570220	all_sites.1380	1	0	ENSMUSG00002076064	Gm56175	2.842	2.341	11.279	3.606
chr2:22634730-22635100	all_sites.1381	1	0	ENSMUSG00000085353	1700092C17Rik	3.225	1.153	116.54	3.494
chr2:22712400-22712700	all_sites.1382	0	1	ENSMUSG00000026786	Apbb1ip	-0.536	4.198	0	37.95
chr2:22785310-22786020	all_sites.1383	1	0	ENSMUSG00000026784,ENSMUSG00000069136	Pdss1,A130006I12Rik	3.13	0.768	21.801	0.644
chr2:22896150-22896580	all_sites.1384	1	0	ENSMUSG00000083650	Gm13357	2.948	0.994	23.473	1.113
chr2:22929630-22930600	all_sites.1385	1	0	ENSMUSG00000058835	Abi1	2.482	-0.181	107.658	0
chr2:22931480-22931770	all_sites.1386	1	0	ENSMUSG00000058835	Abi1	2.832	-0.231	15.026	0
chr2:22938120-22938370	all_sites.1387	1	0	ENSMUSG00000058835	Abi1	2.262	-0.672	10.579	0
chr2:22957820-22958610	all_sites.1388	1	0	ENSMUSG00000026781	Acbd5	3.428	0.772	82.168	0.614
chr2:22958940-22959490	all_sites.1389	1	0	ENSMUSG00000026781	Acbd5	3.84	1.038	48.571	1.242
chr2:23045720-23046830	all_sites.1390	1	0	ENSMUSG00000026775,ENSMUSG00000026779	Yme1l1,Mastl	3.884	0.535	80.481	0.644
chr2:23430050-23430340	all_sites.1391	0	1	ENSMUSG00000026771	Spopl	-0.922	5.257	0	73.425
chr2:23462050-23462300	all_sites.1392	0	1	ENSMUSG00000026771	Spopl	1.234	3.737	1.108	8.861
chr2:23462600-23463010	all_sites.1393	0	1	ENSMUSG00000026771	Spopl	-0.451	4.174	0	14.09
chr2:24208020-24208530	all_sites.1394	0	1	ENSMUSG00000085999	Gm13411	-0.599	3.779	0	29.639
chr2:24260490-24260790	all_sites.1395	0	1	ENSMUSG00000026979	Psd4	0.818	3.685	0	11.677
chr2:24275000-24275600	all_sites.1396	1	0	ENSMUSG00000026979	Psd4	2.793	0.83	10.783	0.644
chr2:24725440-24725780	all_sites.1397	0	1	ENSMUSG00000036893	Ehmt1	-0.17	4.495	0	37.01
chr2:24809050-24810030	all_sites.1398	1	0	ENSMUSG00000036893	Ehmt1	3.098	0.411	82.191	0
chr2:24824830-24825720	all_sites.1399	1	0	ENSMUSG00000026972	Arrdc1	2.95	-0.135	32.988	0
chr2:24839450-24839840	all_sites.1400	1	0	ENSMUSG00000026974	Zmynd19	3.362	0.366	58.612	0.095
chr2:24852330-24852810	all_sites.1401	1	0	ENSMUSG00000026975	Dph7	3.165	1.364	17.074	1.113
chr2:24864880-24865400	all_sites.1402	1	0	ENSMUSG00000036850	Mrpl41	3.792	0.583	43.204	0
chr2:24865820-24866200	all_sites.1403	1	0	ENSMUSG00000036833	Pnpla7	2.523	-0.492	21.183	0
chr2:24925060-24925320	all_sites.1404	1	0	ENSMUSG00000089513	Gm24875	2.751	0.366	6.624	0
chr2:24944300-24944640	all_sites.1405	1	0	ENSMUSG00000006476	Nsmf	3.002	0.249	14.452	0
chr2:25085200-25087040	all_sites.1406	1	0	ENSMUSG00000059555	Tor4a	2.677	1.121	34.793	1.242
chr2:25101100-25101650	all_sites.1407	1	0	ENSMUSG00000013465	Nelfb	3.324	0.596	28.053	0
chr2:25114090-25115240	all_sites.1408	1	0	ENSMUSG00000036752	Tubb4b	3.477	0.997	56.434	1.067
chr2:25118460-25119040	all_sites.1409	1	0	ENSMUSG00000036752	Tubb4b	3.027	1.058	15.432	1.242
chr2:25145220-25145730	all_sites.1410	1	0	ENSMUSG00000006471,ENSMUSG00000078201,ENSMUSG00000115074	Ndor1,Tmem203	3.56	2.305	68.156	3.062
chr2:25145870-25146140	all_sites.1411	1	0	ENSMUSG00000006471	Ndor1	2.372	0.026	4.009	0
chr2:25152220-25152880	all_sites.1412	1	0	ENSMUSG00000048707	Tprn	3.671	0.396	58.879	0
chr2:25162100-25162870	all_sites.1413	1	0	ENSMUSG00000026965,ENSMUSG00000026966	Anapc2,Ssna1	3.333	0.339	72.046	0
chr2:25222240-25223000	all_sites.1414	1	0	ENSMUSG00000036646	Man1b1	3.286	1.193	139.493	10.495
chr2:25246280-25246540	all_sites.1415	1	0	ENSMUSG00000026958,ENSMUSG00000120059	Dpp7,Gm46732	2.676	0.576	12.091	0
chr2:25255300-25255840	all_sites.1416	1	0	ENSMUSG00000026956	Uap1l1	2.761	0.864	9.515	0
chr2:25262010-25262620	all_sites.1417	1	0	ENSMUSG00000026955	Sapcd2	3.079	0.518	19.407	0
chr2:25312450-25312720	all_sites.1418	1	0	ENSMUSG00000036587	Fut7	2.816	0.945	7.559	0
chr2:25316700-25317250	all_sites.1419	1	0	ENSMUSG00000026944	Abca2	2.308	1.447	6.575	4.054
chr2:25318320-25318710	all_sites.1420	1	0	ENSMUSG00000026944	Abca2	2.497	-0.133	11.279	0
chr2:25350570-25351360	all_sites.1421	1	0	ENSMUSG00000047617	Paxx	3.188	-0.187	44.997	0
chr2:25390540-25391220	all_sites.1422	1	0	ENSMUSG00000015095,ENSMUSG00000015083	Fbxw5,C8g	3.016	0.561	22.682	0
chr2:25424210-25424610	all_sites.1423	1	0	ENSMUSG00000026942	Traf2	2.864	2.473	26.818	8.762
chr2:25427360-25427650	all_sites.1424	1	0	ENSMUSG00000026942	Traf2	2.539	0	9.874	0
chr2:25436610-25437280	all_sites.1425	1	0	ENSMUSG00000026942	Traf2	3.887	0.452	54.625	0
chr2:25439370-25439940	all_sites.1426	1	0	ENSMUSG00000026942	Traf2	3.157	-0.052	49.197	0
chr2:25447720-25448080	all_sites.1427	1	0	ENSMUSG00000015092	Edf1	2.579	0.447	25.274	0
chr2:25464640-25465150	all_sites.1428	1	0	ENSMUSG00000036504,ENSMUSG00000026941	Phpt1,Mamdc4	2.087	-0.05	12.185	0
chr2:25498210-25498770	all_sites.1429	1	0	ENSMUSG00000015087,ENSMUSG00000121241	Rabl6,Gm57475	3.217	0.776	19.407	0
chr2:25596460-25597030	all_sites.1430	1	1	ENSMUSG00000049086	Bmyc	3.217	2.279	34.625	4.16
chr2:25873200-25873750	all_sites.1431	1	0	ENSMUSG00000026933	Camsap1	3.92	0.907	69.653	1.067
chr2:25907330-25907580	all_sites.1432	0	1	ENSMUSG00000036352	Ubac1	-0.987	3.853	0	10.101
chr2:25911520-25912110	all_sites.1433	1	0	ENSMUSG00000036352	Ubac1	3.443	0.33	56.434	0
chr2:26029740-26030850	all_sites.1434	1	0	ENSMUSG00000087679	Tmem250-ps	3.177	0.963	77.238	2.373
chr2:26121370-26121650	all_sites.1435	1	0	ENSMUSG00000036327	Qsox2	1.744	0.046	3.311	0
chr2:26127080-26127780	all_sites.1436	1	0	ENSMUSG00000036327	Qsox2	2.976	0.492	29.448	0.614
chr2:26205440-26205820	all_sites.1437	1	0	ENSMUSG00000026930	Gpsm1	2.947	0.233	11.546	0
chr2:26241510-26242250	all_sites.1438	1	0	ENSMUSG00000075467	Dnlz	3.13	0.584	24.262	0
chr2:26270370-26270830	all_sites.1439	1	0	ENSMUSG00000036281	Snapc4	2.998	0.024	24.55	0
chr2:26279120-26279600	all_sites.1440	1	0	ENSMUSG00000026927,ENSMUSG00000026926	Entr1,Pmpca	3.398	0.462	36.521	0
chr2:26298960-26299400	all_sites.1441	1	0	ENSMUSG00000026925	Inpp5e	3.153	1.099	15.432	0.644
chr2:26334970-26336170	all_sites.1442	1	0	ENSMUSG00000026924,ENSMUSG00000086714	Sec16a,0610009E02Rik	4.195	0.275	191.188	0
chr2:26383120-26383710	all_sites.1443	1	0	ENSMUSG00000026923	Notch1	2.389	0.437	15.387	0.644
chr2:26392910-26393380	all_sites.1444	1	0	ENSMUSG00000026923	Notch1	3.371	0.263	31.327	0
chr2:26393640-26394400	all_sites.1445	1	0	ENSMUSG00000026923	Notch1	3.283	0.621	27.76	0
chr2:26476400-26476780	all_sites.1446	1	0	ENSMUSG00000026921,ENSMUSG00000092356	Egfl7,Gm20532	2.464	0.092	5.713	0
chr2:26493820-26494210	all_sites.1447	1	0	ENSMUSG00000026922	Agpat2	2.232	-0.329	8.011	0
chr2:26524360-26524750	all_sites.1448	1	0	ENSMUSG00000036186	Dipk1b	2.444	0.911	4.009	0
chr2:26529220-26529470	all_sites.1449	1	0	ENSMUSG00000077192	Snora17	2.345	0.198	4.262	0
chr2:26530160-26530570	all_sites.1450	1	0	ENSMUSG00000086775,ENSMUSG00000120369	Snhg7os,Snhg7	2.873	1.112	22.987	0.647
chr2:26536880-26537200	all_sites.1451	1	0	ENSMUSG00000086775	Snhg7os	3.536	1.71	24.262	1.242
chr2:26628900-26629370	all_sites.1452	1	0	ENSMUSG00000082951	Gm13359	2.381	1.972	8.011	6.758
chr2:26643290-26643700	all_sites.1453	1	1	ENSMUSG00000082951	Gm13359	2.869	4.653	10.532	55.983
chr2:26792590-26793720	all_sites.1454	1	0	ENSMUSG00000036160	Surf6	2.626	1.008	88.332	2.687
chr2:26800190-26801420	all_sites.1455	1	0	ENSMUSG00000015776,ENSMUSG00000065258,ENSMUSG00000062647	Med22,Gm23969,Rpl7a	3.286	0.174	69.653	0
chr2:26806110-26806710	all_sites.1456	1	0	ENSMUSG00000014873,ENSMUSG00000015790	Surf2,Surf1	3.005	1.516	41.284	11.282
chr2:26823250-26824020	all_sites.1457	1	0	ENSMUSG00000014867,ENSMUSG00000049897	Surf4,Stkld1	3.56	0.989	32.854	1.101
chr2:26854080-26854660	all_sites.1458	1	0	ENSMUSG00000052406	Rexo4	3.626	0.881	40.383	0
chr2:26899650-26900140	all_sites.1459	1	0	ENSMUSG00000015488	Cacfd1	3.137	0.713	30.703	0
chr2:26917860-26918160	all_sites.1460	1	0	ENSMUSG00000036067	Slc2a6	2.922	1.907	20.54	1.991
chr2:27011150-27011600	all_sites.1461	1	0	ENSMUSG00000036040	Adamtsl2	2.406	1.698	29.277	3.466
chr2:27294700-27294950	all_sites.1462	1	0	ENSMUSG00002075812	Gm55252	2.687	0.036	9.431	0
chr2:27295070-27295350	all_sites.1463	1	0	ENSMUSG00002075812	Gm55252	2.186	-0.002	5.152	0
chr2:27301820-27302090	all_sites.1464	1	0	ENSMUSG00002075812	Gm55252	2.931	0	10.718	0
chr2:27316700-27317270	all_sites.1465	1	0	ENSMUSG00000009621	Vav2	3.331	0.214	37.851	0
chr2:27332190-27332690	all_sites.1466	1	0	ENSMUSG00000109946	Brd3os	2.534	-0.176	19.924	0
chr2:27365550-27366440	all_sites.1467	1	0	ENSMUSG00000026918	Brd3	3.165	0.277	22.223	0
chr2:27404880-27405610	all_sites.1468	1	0	ENSMUSG00000026917	Wdr5	2.915	-0.004	26.773	0
chr2:27429890-27430520	all_sites.1469	1	0	ENSMUSG00000080538,ENSMUSG00000085929	Gm25541,Gm13421	2.732	-0.056	34.296	0
chr2:27618270-27618830	all_sites.1470	1	0	ENSMUSG00000015846	Rxra	3.288	0.368	19.187	0
chr2:27634870-27635120	all_sites.1471	0	1	ENSMUSG00000015846	Rxra	0.271	4.3	0	16.887
chr2:28357980-28358340	all_sites.1472	1	0	ENSMUSG00000035772	Mrps2	3.045	0.49	14.812	0
chr2:28403130-28403390	all_sites.1473	1	0	ENSMUSG00000026821	Ralgds	2.944	0.39	8.521	0
chr2:28404570-28404850	all_sites.1474	1	0	ENSMUSG00000026821	Ralgds	2.365	0.517	5.499	0
chr2:28415280-28415800	all_sites.1475	1	0	ENSMUSG00000026821	Ralgds	2.645	1.224	7.559	0.644
chr2:28423110-28423720	all_sites.1476	1	0	ENSMUSG00000026821	Ralgds	2.937	0.057	10.532	0
chr2:28436050-28436350	all_sites.1477	0	1	ENSMUSG00000026821	Ralgds	-0.492	5.557	0	89.573
chr2:28437800-28438090	all_sites.1478	1	0	ENSMUSG00000026821	Ralgds	2.733	0	7.559	0
chr2:28472690-28473440	all_sites.1479	1	0	ENSMUSG00000026816	Gtf3c5	2.81	0.171	25.384	0
chr2:28530640-28531500	all_sites.1480	1	0	ENSMUSG00000026812	Tsc1	3.217	0.872	40.086	0.644
chr2:28730230-28730840	all_sites.1481	1	0	ENSMUSG00000035666,ENSMUSG00000026806	Gtf3c4,Ddx31	3.266	0.983	23.024	0
chr2:28944060-28944620	all_sites.1482	1	0	ENSMUSG00000079502	Cfap77	2.875	0.185	26.748	0
chr2:28950050-28950730	all_sites.1483	1	0	ENSMUSG00000026803	Ttf1	3.511	0.813	25.757	0
chr2:29014710-29015600	all_sites.1484	1	0	ENSMUSG00000043535	Setx	3.132	0.261	37.128	0
chr2:29084370-29084670	all_sites.1485	1	0	ENSMUSG00000121194	Gm57451	2.578	0	4.848	0
chr2:29142830-29143100	all_sites.1486	0	1	ENSMUSG00000079499,ENSMUSG00000035513	6530402F18Rik,Ntng2	2.548	4.514	6.804	27.521
chr2:29236630-29237020	all_sites.1487	1	0	ENSMUSG00000026799	Med27	3.889	-0.017	86.533	0
chr2:29509090-29509770	all_sites.1488	1	0	ENSMUSG00000039844	Rapgef1	2.373	0.362	20.595	0
chr2:29512200-29512450	all_sites.1489	0	1	ENSMUSG00000039844	Rapgef1	1.371	4.628	0.319	35.337
chr2:29519410-29519750	all_sites.1490	1	0	ENSMUSG00000039844	Rapgef1	2.457	-0.408	14.338	0
chr2:29522230-29522570	all_sites.1491	1	0	ENSMUSG00000039844	Rapgef1	2.066	1.751	12.19	2.986
chr2:29530540-29530790	all_sites.1492	0	1	ENSMUSG00000039844	Rapgef1	0.911	4.343	0.013	41.122
chr2:29539240-29539500	all_sites.1493	1	0	ENSMUSG00000039844	Rapgef1	2.187	-0.238	7.34	0
chr2:29551820-29552240	all_sites.1494	1	0	ENSMUSG00000039844	Rapgef1	2.236	-0.176	14.338	0
chr2:29562750-29563010	all_sites.1495	0	1	ENSMUSG00000039844	Rapgef1	1.147	3.509	2.609	25.217
chr2:29563160-29563440	all_sites.1496	1	0	ENSMUSG00000039844	Rapgef1	2.889	0.711	17.941	0.644
chr2:29568670-29568920	all_sites.1497	1	0	ENSMUSG00000039844	Rapgef1	2.125	0	5.996	0
chr2:29650470-29650780	all_sites.1498	0	1	ENSMUSG00000075425	Gm13547	-1.13	4.589	0	56.411
chr2:29677370-29677880	all_sites.1499	1	0	ENSMUSG00000039826,ENSMUSG00000026798	Trub2,Coq4	3.424	0.42	31.494	0
chr2:29678000-29678410	all_sites.1500	1	0	ENSMUSG00000026798,ENSMUSG00000039826	Coq4,Trub2	2.503	-0.087	8.92	0
chr2:29692460-29692910	all_sites.1501	1	0	ENSMUSG00000059316	Slc27a4	3.345	0.21	84.967	0
chr2:29716750-29717600	all_sites.1502	1	0	ENSMUSG00000069020	Urm1	3.706	1.566	112.376	2.814
chr2:29759050-29759430	all_sites.1503	1	0	ENSMUSG00000039787	Cercam	2.819	0.371	6.624	0
chr2:29779450-29779920	all_sites.1504	1	0	ENSMUSG00000026790	Odf2	3.228	-0.031	35.387	0
chr2:29780060-29780690	all_sites.1505	1	0	ENSMUSG00000026790	Odf2	2.436	0.013	8.515	0
chr2:29825100-29825660	all_sites.1506	1	0	ENSMUSG00000019715	Gle1	3.651	0.659	105.218	0
chr2:29855120-29855910	all_sites.1507	1	0	ENSMUSG00000057738	Sptan1	3.632	1.081	48.571	0.644
chr2:29938660-29939330	all_sites.1508	1	0	ENSMUSG00000039715	Dync2i2	3.435	0.112	42.476	0
chr2:29951870-29952490	all_sites.1509	1	0	ENSMUSG00000054766	Set	2.586	0.739	10.532	0
chr2:29956060-29956940	all_sites.1510	1	0	ENSMUSG00000054766	Set	3.143	0.192	42.476	0
chr2:29967490-29967830	all_sites.1511	1	0	ENSMUSG00000026785	Pkn3	3.211	0.766	15.934	0
chr2:29968330-29968630	all_sites.1512	1	0	ENSMUSG00000026785	Pkn3	2.438	-0.037	6.624	0
chr2:29983440-29984380	all_sites.1513	1	0	ENSMUSG00000015335	Zdhhc12	3.449	-0.033	82.017	0
chr2:29985970-29986530	all_sites.1514	1	0	ENSMUSG00000015335	Zdhhc12	2.581	0.527	4.848	0
chr2:30002650-30002910	all_sites.1515	1	0	ENSMUSG00000039686	Zer1	1.984	2.293	5.307	5.267
chr2:30009810-30010100	all_sites.1516	1	0	ENSMUSG00000039686	Zer1	2.997	0.512	10.291	0
chr2:30014180-30014920	all_sites.1517	1	0	ENSMUSG00000039686	Zer1	3.138	0.33	29.343	0
chr2:30023090-30023970	all_sites.1518	1	0	ENSMUSG00000039678	Tbc1d13	2.736	0.084	74.833	0
chr2:30061440-30062110	all_sites.1519	1	0	ENSMUSG00000015337	Endog	3.078	0.282	17.82	0
chr2:30068220-30068780	all_sites.1520	1	0	ENSMUSG00000039660	Spout1	3.969	0.123	100.468	0
chr2:30095550-30096190	all_sites.1521	1	0	ENSMUSG00000039648	Kyat1	3.267	0.282	44.401	0
chr2:30127250-30127920	all_sites.1522	1	0	ENSMUSG00000007476	Lrrc8a	2.935	0.059	69.988	0
chr2:30141630-30142050	all_sites.1523	1	0	ENSMUSG00000099041	Gm28035	2.481	1.475	19.2	1.242
chr2:30176110-30176600	all_sites.1524	1	0	ENSMUSG00000052533,ENSMUSG00000075419	Nup188,Dolk	3.959	0.587	78.429	0
chr2:30253870-30254400	all_sites.1525	1	0	ENSMUSG00000026858	Miga2	3.373	1.072	41.975	0.644
chr2:30281920-30283010	all_sites.1526	1	0	ENSMUSG00000026856	Dolpp1	3.577	0.735	55.896	0
chr2:30305610-30306430	all_sites.1527	1	0	ENSMUSG00000026853,ENSMUSG00000039515	Crat,Ptpa	3.069	0.274	59.938	0
chr2:30331780-30332200	all_sites.1528	1	0	ENSMUSG00000039515	Ptpa	2.826	0.089	15.432	0
chr2:30353580-30354410	all_sites.1529	1	0	ENSMUSG00000089762	Ier5l	2.672	-0.211	54.1	0
chr2:30359770-30360220	all_sites.1530	1	0	ENSMUSG00000089762	Ier5l	2.904	1.222	8.521	0
chr2:30361890-30362570	all_sites.1531	1	0	ENSMUSG00000089762	Ier5l	3.134	0.704	26.974	0
chr2:30364010-30364420	all_sites.1532	1	0	ENSMUSG00000089762	Ier5l	2.829	1.355	15.432	0.644
chr2:30385860-30386430	all_sites.1533	1	0	ENSMUSG00000089762	Ier5l	3.652	0.583	60.384	0
chr2:30435030-30435440	all_sites.1534	1	0	ENSMUSG00000085275	Gm14487	3.395	0.738	20.595	0.644
chr2:30480890-30481270	all_sites.1535	1	0	ENSMUSG00000120657	Gm57430	3.026	0.235	39.537	0
chr2:30484860-30485370	all_sites.1536	1	0	ENSMUSG00000047363,ENSMUSG00000120657	Cstad,Gm57430	2.872	1.78	9.515	12.721
chr2:30548450-30549020	all_sites.1537	1	0	ENSMUSG00000120098	Gm57432	3.419	0.989	33.288	0
chr2:30583110-30583460	all_sites.1538	1	0	ENSMUSG00000087268	Gm14486	2.124	0	5.307	0
chr2:30589830-30590080	all_sites.1539	1	0	ENSMUSG00000075416	Gm14488	2.93	-0.182	28.197	0
chr2:30601970-30602440	all_sites.1540	1	0	ENSMUSG00000075416	Gm14488	3.096	-0.069	48.504	0
chr2:30684370-30685040	all_sites.1541	1	0	ENSMUSG00000044320	1700001O22Rik	2.988	0.672	12.624	0.644
chr2:30697410-30698290	all_sites.1542	1	0	ENSMUSG00000026857	Ntmt1	3.323	0.157	81.545	0
chr2:30717920-30718530	all_sites.1543	1	0	ENSMUSG00000039483	Asb6	3.345	0.939	40.086	0
chr2:30803150-30803490	all_sites.1544	1	0	ENSMUSG00000050737	Ptges	2.905	0.533	9.515	0
chr2:30810230-30810500	all_sites.1545	0	1	ENSMUSG00000084143	Gm13400	0.443	4.182	0	48.541
chr2:30842810-30843110	all_sites.1546	1	0	ENSMUSG00000026848	Tor1b	3.056	1.053	24.219	0.479
chr2:30857500-30858140	all_sites.1547	1	0	ENSMUSG00000026849	Tor1a	3.447	0.498	47.96	0
chr2:30871590-30872680	all_sites.1548	1	0	ENSMUSG00000026851,ENSMUSG00000026854	BC005624,Usp20	3.878	0.2	200.473	0
chr2:30875330-30875590	all_sites.1549	1	0	ENSMUSG00000026854	Usp20	2.73	0	6.624	0
chr2:30916670-30917000	all_sites.1550	1	0	ENSMUSG00000026854	Usp20	3.149	0.387	19.415	0
chr2:30950770-30951780	all_sites.1551	1	0	ENSMUSG00000121206	Gm57456	2.286	0.996	14.862	1.067
chr2:30952250-30952810	all_sites.1552	1	1	ENSMUSG00000121206	Gm57456	2.745	2.393	34.752	6.993
chr2:30972680-30973200	all_sites.1553	1	0	ENSMUSG00000075415	Fnbp1	3.033	1.793	30.703	3.606
chr2:31006330-31006580	all_sites.1554	1	0	ENSMUSG00000075415	Fnbp1	2.53	1.561	6.216	1.035
chr2:31008740-31009010	all_sites.1555	0	1	ENSMUSG00000075415	Fnbp1	0.91	3.141	2.461	11.424
chr2:31009090-31009370	all_sites.1556	1	0	ENSMUSG00000075415	Fnbp1	2.983	1.275	15.046	0.362
chr2:31031830-31032470	all_sites.1557	1	0	ENSMUSG00000075415	Fnbp1	3.052	0.385	34.792	0
chr2:31033160-31033520	all_sites.1558	1	0	ENSMUSG00000075415	Fnbp1	2.463	-0.029	8.004	0
chr2:31042180-31042540	all_sites.1559	1	0	ENSMUSG00000000194,ENSMUSG00000087269	Gpr107,D330023K18Rik	2.625	-0.144	18.108	0
chr2:31129050-31129630	all_sites.1560	1	0	ENSMUSG00000062661	Ncs1	3.051	1.508	27.503	4.054
chr2:31146430-31146870	all_sites.1561	1	0	ENSMUSG00000062661	Ncs1	2.816	0.594	15.432	0
chr2:31193240-31193820	all_sites.1562	1	0	ENSMUSG00000055632	Hmcn2	4.157	0.214	70.056	0
chr2:31349960-31350360	all_sites.1563	1	0	ENSMUSG00000055632	Hmcn2	2.778	0.579	11.333	0.479
chr2:31359900-31360300	all_sites.1564	1	0	ENSMUSG00000076441	Ass1	2.783	0.035	12.091	0
chr2:31462480-31462960	all_sites.1565	1	0	ENSMUSG00000026843	Fubp3	2.572	-0.072	17.256	0
chr2:31560470-31560880	all_sites.1566	1	0	ENSMUSG00000039356	Exosc2	2.519	0.477	48.529	5.234
chr2:31578020-31578650	all_sites.1567	1	0	ENSMUSG00000026842,ENSMUSG00000087549	Abl1,Gm13427	3.482	0.264	73.566	0.614
chr2:31840990-31841250	all_sites.1568	0	1	ENSMUSG00000001864	Aif1l	-1.006	3.913	0	15.61
chr2:31864050-31864640	all_sites.1569	1	0	ENSMUSG00000001855	Nup214	3.404	0.099	104.826	0
chr2:31928730-31928990	all_sites.1570	1	0	ENSMUSG00000001855	Nup214	2.573	0.26	9.431	0
chr2:31953580-31953880	all_sites.1571	0	1	ENSMUSG00000090157	Gm16534	1.24	3.866	0.046	10.101
chr2:31955420-31955770	all_sites.1572	1	0	ENSMUSG00000090157	Gm16534	3.015	1.108	15.474	0
chr2:31968640-31968890	all_sites.1573	1	0	ENSMUSG00000050592	Fam78a	1.832	-0.064	10.062	0
chr2:31974690-31975030	all_sites.1574	1	0	ENSMUSG00000050592	Fam78a	2.285	0.016	11.559	0
chr2:32020470-32020720	all_sites.1575	0	1	ENSMUSG00000039262	Prrc2b	1.866	4.615	4.874	44.844
chr2:32022640-32023080	all_sites.1576	1	0	ENSMUSG00000039262	Prrc2b	3.387	0	30.645	0
chr2:32024020-32024320	all_sites.1577	1	0	ENSMUSG00000039262	Prrc2b	1.73	0.781	3.597	6.758
chr2:32027540-32028280	all_sites.1578	1	0	ENSMUSG00000039262	Prrc2b	3.659	1.634	78.773	10.944
chr2:32045660-32045970	all_sites.1579	1	0	ENSMUSG00000039262	Prrc2b	2.623	0.224	6.575	0
chr2:32069870-32070550	all_sites.1580	1	0	ENSMUSG00000039262	Prrc2b	2.462	0.007	18.108	0
chr2:32126230-32126780	all_sites.1581	1	0	ENSMUSG00000039254,ENSMUSG00000086216	Pomt1,Gm13610	2.677	0.019	34.347	0
chr2:32149880-32150390	all_sites.1582	1	0	ENSMUSG00000002550	Uck1	3.71	1.361	41.475	0.644
chr2:32177870-32178370	all_sites.1583	1	0	ENSMUSG00000044627,ENSMUSG00000002546	Swi5,Golga2	2.948	-0.215	85.439	0
chr2:32243190-32243520	all_sites.1584	1	0	ENSMUSG00000026825	Dnm1	2.571	0.034	8.033	0
chr2:32252720-32253460	all_sites.1585	1	0	ENSMUSG00000039205	Ciz1	2.894	0.294	51.002	0
chr2:32271260-32271610	all_sites.1586	1	0	ENSMUSG00000039195	Bbln	2.513	0.739	4.009	0
chr2:32271750-32272230	all_sites.1587	1	0	ENSMUSG00000039195	Bbln	3.801	0.709	60.384	0
chr2:32285410-32286680	all_sites.1588	1	0	ENSMUSG00000026820	Ptges2	3.03	0.347	22.652	0
chr2:32318370-32318630	all_sites.1589	1	0	ENSMUSG00000026819	Slc25a25	2.818	0.661	9.322	0
chr2:32341050-32342390	all_sites.1590	1	0	ENSMUSG00000026819	Slc25a25	2.856	0.321	89.316	0.644
chr2:32377160-32377600	all_sites.1591	1	0	ENSMUSG00000103175	Gm37169	2.844	2.496	6.624	1.242
chr2:32383310-32383910	all_sites.1592	1	1	ENSMUSG00000103175	Gm37169	2.41	1.819	13.901	19.486
chr2:32385260-32385690	all_sites.1593	1	1	ENSMUSG00000103175	Gm37169	2.69	2.86	43.952	39.896
chr2:32424990-32425860	all_sites.1594	1	0	ENSMUSG00000039157	Eeig1	3.157	0.355	31.968	0
chr2:32427420-32427710	all_sites.1595	1	0	ENSMUSG00000039157	Eeig1	2.774	0.751	9.988	0
chr2:32443690-32444130	all_sites.1596	1	0	ENSMUSG00000039157	Eeig1	1.769	0.216	6.7	1.035
chr2:32460650-32461060	all_sites.1597	1	0	ENSMUSG00000026810	Dpm2	3.412	0.335	78.12	0
chr2:32464740-32465180	all_sites.1598	1	0	ENSMUSG00000046854	Pip5kl1	2.466	-0.027	14.862	0
chr2:32473380-32473690	all_sites.1599	1	0	ENSMUSG00000079442	St6galnac4	2.172	0.026	4.281	0
chr2:32475290-32475750	all_sites.1600	1	0	ENSMUSG00000079442	St6galnac4	2.37	0.082	12.467	0
chr2:32476760-32477270	all_sites.1601	1	0	ENSMUSG00000079442	St6galnac4	2.832	0	40.383	0
chr2:32477750-32478060	all_sites.1602	1	0	ENSMUSG00000079442	St6galnac4	2.477	-0.298	14.985	0
chr2:32492670-32493030	all_sites.1603	1	0	ENSMUSG00000026811	St6galnac6	2.052	-0.222	4.262	0
chr2:32497340-32497990	all_sites.1604	1	0	ENSMUSG00000026811	St6galnac6	2.737	0.377	11.563	0
chr2:32498680-32498930	all_sites.1605	1	0	ENSMUSG00000026811	St6galnac6	2.336	-0.093	7.172	0
chr2:32583870-32584570	all_sites.1606	1	1	ENSMUSG00000009566	Fpgs	3.658	2.659	74.256	56.411
chr2:32602180-32603850	all_sites.1607	1	0	ENSMUSG00000009555,ENSMUSG00000093280,ENSMUSG00000105841	Cdk9,Mir2861,Mir3960	3.089	0.053	127.67	0
chr2:32604800-32605550	all_sites.1608	1	0	ENSMUSG00000009555	Cdk9	2.84	-0.061	28.863	0
chr2:32612260-32612550	all_sites.1609	1	0	ENSMUSG00000059013	Sh2d3c	2.125	2.243	12.169	13.284
chr2:32617440-32617780	all_sites.1610	1	0	ENSMUSG00000059013	Sh2d3c	2.293	0.476	7.711	0
chr2:32646890-32647980	all_sites.1611	1	0	ENSMUSG00000009563	Tor2a	3.237	0.478	144.604	0
chr2:32665430-32665920	all_sites.1612	1	0	ENSMUSG00000053746,ENSMUSG00000039021	Ptrh1,Ttc16	2.817	0.065	33.42	0
chr2:32737030-32737490	all_sites.1613	1	0	ENSMUSG00000026797	Stxbp1	3.102	0	15.934	0
chr2:32754850-32755180	all_sites.1614	0	1	ENSMUSG00000087496	Gm13523	0.587	4.171	0	19.766
chr2:32807550-32807950	all_sites.1615	1	0	ENSMUSG00000026796	Niban2	3.141	0.865	25.384	0.603
chr2:32851420-32852210	all_sites.1616	1	0	ENSMUSG00000026792,ENSMUSG00000038900	Lrsam1,Rpl12	3.624	0.646	63.946	0
chr2:32853610-32853950	all_sites.1617	1	0	ENSMUSG00000065124	Snora65	2.354	0	4.848	0
chr2:32854930-32855270	all_sites.1618	1	0	ENSMUSG00000065124	Snora65	2.617	0.586	7.559	0
chr2:32855800-32856140	all_sites.1619	1	0	ENSMUSG00000120864	Gm57435	2.123	-0.279	7.582	0
chr2:32856480-32857570	all_sites.1620	1	0	ENSMUSG00000120864	Gm57435	2.687	0.069	34.183	0
chr2:33020520-33021500	all_sites.1621	1	0	ENSMUSG00000038860	Garnl3	2.732	-0.085	34.752	0
chr2:33321320-33321600	all_sites.1622	1	0	ENSMUSG00000068966	Zbtb34	2.707	0.179	7.172	0
chr2:33358410-33358750	all_sites.1623	1	0	ENSMUSG00000026788	Zbtb43	3.685	0.387	46.925	0
chr2:33708040-33708590	all_sites.1624	1	0	ENSMUSG00002075431	Gm56436	2.67	0.528	13.668	0
chr2:34262620-34262970	all_sites.1625	1	0	ENSMUSG00000038718	Pbx3	3.327	0.375	18.231	0
chr2:34296670-34297110	all_sites.1626	1	0	ENSMUSG00000038696	Mapkap1	2.841	-0.391	30.272	0
chr2:34644140-34644600	all_sites.1627	1	0	ENSMUSG00000026867	Gapvd1	2.594	-0.054	14.338	0
chr2:34661390-34662710	all_sites.1628	1	0	ENSMUSG00000026864,ENSMUSG00000121211	Hspa5,Gm57458	3.306	1.206	106.254	12.454
chr2:34689710-34690090	all_sites.1629	1	0	ENSMUSG00000070953	Rabepk	2.734	-0.045	27.65	0
chr2:34691970-34692660	all_sites.1630	1	0	ENSMUSG00000120298	Gm57450	3.456	0.468	126.314	0.362
chr2:34715970-34716530	all_sites.1631	1	0	ENSMUSG00000035949	Fbxw2	3.246	0.684	44.148	0
chr2:34760730-34761480	all_sites.1632	1	0	ENSMUSG00000026869,ENSMUSG00000121258	Psmd5,Gm57465	2.963	0.46	28.986	0
chr2:34794790-34795670	all_sites.1633	1	0	ENSMUSG00000026873	Phf19	3.478	0.015	63.774	0
chr2:34844440-34844690	all_sites.1634	1	0	ENSMUSG00000026875	Traf1	2.11	0.491	4.399	0.603
chr2:34847800-34849040	all_sites.1635	1	0	ENSMUSG00000026875	Traf1	2.488	0.431	19.415	0
chr2:34851790-34852090	all_sites.1636	0	1	ENSMUSG00000026875	Traf1	1.644	5.171	1.896	102.068
chr2:34852830-34854020	all_sites.1637	1	0	ENSMUSG00000121265	Gm46733	2.36	0.393	49.837	1.365
chr2:34867190-34867510	all_sites.1638	1	0	ENSMUSG00000083533	Gm13450	2.443	0.815	19.116	0
chr2:34906160-34906640	all_sites.1639	1	0	ENSMUSG00000026874	Hc	2.192	-0.172	13.036	0
chr2:34913520-34913820	all_sites.1640	1	0	ENSMUSG00000026874	Hc	3.35	1.576	25.757	1.242
chr2:34999340-35000060	all_sites.1641	1	0	ENSMUSG00000057110	Cntrl	2.962	0.853	35.157	2.176
chr2:35022090-35022580	all_sites.1642	1	0	ENSMUSG00000057110	Cntrl	1.898	0.426	5.307	1.202
chr2:35090790-35091630	all_sites.1643	1	0	ENSMUSG00000026878	Rab14	2.417	-0.484	46.159	0
chr2:35093790-35094160	all_sites.1644	1	0	ENSMUSG00000026878	Rab14	2.743	0	13.311	0
chr2:35146090-35146490	all_sites.1645	1	0	ENSMUSG00000026879	Gsn	3.018	1.179	14.362	0.644
chr2:35154100-35154540	all_sites.1646	1	1	ENSMUSG00000026879	Gsn	3.129	4.63	19.503	64.52
chr2:35179040-35179400	all_sites.1647	1	1	ENSMUSG00000026879	Gsn	2.697	4.347	7.545	31.984
chr2:35219090-35219390	all_sites.1648	0	1	ENSMUSG00000026880	Stom	1.039	3.688	0.176	11.424
chr2:35226960-35227350	all_sites.1649	1	0	ENSMUSG00000026880	Stom	3.449	0.195	26.769	0
chr2:35302370-35302650	all_sites.1650	1	0	ENSMUSG00000035778	Ggta1	2.401	1.452	4.671	0.761
chr2:35337510-35337920	all_sites.1651	1	0	ENSMUSG00000035778	Ggta1	2.64	0.735	16.741	0.529
chr2:35385520-35386250	all_sites.1652	1	0	ENSMUSG00000081421	Gm13445	2.478	0.908	12.19	0.614
chr2:35397140-35397490	all_sites.1653	1	0	ENSMUSG00000085668	Gm35202	2.344	-0.57	13.901	0
chr2:35771950-35772220	all_sites.1654	1	0	ENSMUSG00000026885	Ttll11	2.172	0	8.857	0
chr2:35868420-35868820	all_sites.1655	1	0	ENSMUSG00000026885	Ttll11	2.515	-0.357	11.559	0
chr2:35869770-35870070	all_sites.1656	1	0	ENSMUSG00000026885	Ttll11	1.674	2.082	3.826	6.471
chr2:35871930-35872220	all_sites.1657	0	1	ENSMUSG00000026885	Ttll11	2.153	3.808	5.307	23.177
chr2:35939210-35939520	all_sites.1658	1	0	ENSMUSG00000026894,ENSMUSG00000026895	Morn5,Ndufa8	3.413	0.611	23.024	0
chr2:36026380-36026840	all_sites.1659	1	0	ENSMUSG00000026887,ENSMUSG00000026889	Mrrf,Rbm18	3.117	0.114	20.461	0
chr2:37241550-37241940	all_sites.1660	0	1	ENSMUSG00000009030	Pdcl	-1.06	3.921	0	10.101
chr2:37248480-37249440	all_sites.1661	1	0	ENSMUSG00000009030	Pdcl	3.376	0.303	41.129	0
chr2:37312750-37313420	all_sites.1662	1	0	ENSMUSG00000075376	Rc3h2	3.301	-0.021	55.972	0
chr2:37320830-37321420	all_sites.1663	1	0	ENSMUSG00000066798,ENSMUSG00000121255	Zbtb6,Gm57468	2.087	-0.335	12.19	0
chr2:37332960-37333580	all_sites.1664	1	0	ENSMUSG00000035437,ENSMUSG00000050714,ENSMUSG00000066798	Rabgap1,Zbtb26,Zbtb6	2.849	0.122	31.911	0
chr2:37342000-37342440	all_sites.1665	1	0	ENSMUSG00000035437	Rabgap1	3.112	0.055	31.51	0
chr2:37549030-37549320	all_sites.1666	0	1	ENSMUSG00000108226	Gm44063	1.357	4.063	0.526	14.09
chr2:37593340-37593880	all_sites.1667	1	0	ENSMUSG00000026915	Strbp	2.753	0.256	18.861	0
chr2:37661770-37662210	all_sites.1668	0	1	ENSMUSG00000035403	Crb2	1.518	4.338	5.522	88.463
chr2:38177200-38177600	all_sites.1669	1	0	ENSMUSG00000035392	Dennd1a	3.096	0.381	17.196	0
chr2:38240810-38241160	all_sites.1670	1	0	ENSMUSG00000000247	Lhx2	2.732	0.119	10.538	0
chr2:38270740-38271030	all_sites.1671	0	1	ENSMUSG00000087539	Gm13584	-0.274	3.015	0	7.543
chr2:38361800-38362520	all_sites.1672	1	1	ENSMUSG00000064468	Gm25081	2.146	2.152	17.257	32.287
chr2:38362720-38363190	all_sites.1673	1	0	ENSMUSG00000064468	Gm25081	2.246	0.621	12.185	0
chr2:38368820-38369080	all_sites.1674	1	0	ENSMUSG00000064468	Gm25081	2.677	0.234	7.325	0
chr2:38426340-38426980	all_sites.1675	1	0	ENSMUSG00000108210	Gm35808	2.592	1.785	30.471	20.551
chr2:38533680-38534120	all_sites.1676	1	0	ENSMUSG00000026750	Psmb7	3.315	0.351	37.262	0
chr2:38816090-38816990	all_sites.1677	1	0	ENSMUSG00000063972	Nr6a1	3.919	-0.008	82.191	0
chr2:38895020-38895580	all_sites.1678	1	0	ENSMUSG00000062997,ENSMUSG00000026755	Rpl35,Arpc5l	2.818	0.348	39.315	0
chr2:38897810-38898330	all_sites.1679	1	0	ENSMUSG00000026755	Arpc5l	3.139	0.575	50.919	0.436
chr2:38899010-38899300	all_sites.1680	1	0	ENSMUSG00000026755	Arpc5l	2.809	0	10.898	0
chr2:38955320-38955860	all_sites.1681	1	0	ENSMUSG00000026754	Golga1	3.784	0.432	55.748	0
chr2:39080650-39081090	all_sites.1682	1	0	ENSMUSG00000035236	Scai	3.131	1.55	29.453	0.647
chr2:39116100-39116670	all_sites.1683	1	0	ENSMUSG00000026753	Ppp6c	3.975	0.62	90.822	0
chr2:41786050-41786400	all_sites.1684	1	0	.	.	1.659	-1.391	9.784	0
chr2:43617730-43618010	all_sites.1685	1	0	ENSMUSG00000049744	Arhgap15	2.477	2.734	8.066	8.841
chr2:43638580-43638950	all_sites.1686	1	0	ENSMUSG00000049744	Arhgap15	2.22	-0.06	11.949	0
chr2:44056750-44057090	all_sites.1687	0	1	.	.	-0.667	3.767	0	26.483
chr2:44186220-44186520	all_sites.1688	0	1	.	.	0.896	3.771	0.24	12.721
chr2:44496820-44497100	all_sites.1689	0	1	ENSMUSG00000036890	Gtdc1	1.187	3.514	0	8.861
chr2:44776550-44777240	all_sites.1690	1	0	ENSMUSG00000036890	Gtdc1	2.227	-0.097	13.456	0
chr2:44810420-44810920	all_sites.1691	1	0	ENSMUSG00000036890	Gtdc1	2.368	2.14	10.663	4.201
chr2:44816860-44817690	all_sites.1692	1	0	ENSMUSG00000036890,ENSMUSG00000120632	Gtdc1,Gm57460	3.718	0.153	40.276	0
chr2:44842810-44843360	all_sites.1693	1	0	ENSMUSG00000036890	Gtdc1	3.522	1.987	24.996	9.905
chr2:44852760-44853010	all_sites.1694	0	1	ENSMUSG00000036890	Gtdc1	-0.344	3.775	0	33.651
chr2:44868290-44868790	all_sites.1695	0	1	ENSMUSG00000026872	Zeb2	1.067	3.757	2.994	43.746
chr2:46260960-46261330	all_sites.1696	1	0	ENSMUSG00000121074	Gm57442	2.752	1.846	11.279	1.242
chr2:47972530-47972920	all_sites.1697	0	1	.	.	0.233	4.497	0	36.264
chr2:48139540-48140420	all_sites.1698	0	1	ENSMUSG00000083966	Gm13482	0.162	3.855	1.176	42.631
chr2:48218240-48218600	all_sites.1699	1	0	ENSMUSG00000083966	Gm13482	3.514	1.388	29.343	0.644
chr2:48363020-48363440	all_sites.1700	0	1	ENSMUSG00000086353	Gm13481	1.047	4.684	5.037	111.425
chr2:48366820-48367200	all_sites.1701	0	1	ENSMUSG00000086353	Gm13481	2.016	4.07	3.217	16.887
chr2:48401220-48401570	all_sites.1702	0	1	.	.	-0.698	3.77	0	10.101
chr2:48450510-48450820	all_sites.1703	0	1	.	.	-0.649	3.941	0	12.721
chr2:48451250-48451510	all_sites.1704	0	1	.	.	-0.82	3.639	0	16.887
chr2:48825070-48825580	all_sites.1705	0	1	ENSMUSG00000026761	Orc4	1.474	4.728	2.461	65.025
chr2:48838860-48839620	all_sites.1706	1	0	ENSMUSG00000026761,ENSMUSG00000036792	Orc4,Mbd5	3.54	0.718	85.925	0.614
chr2:49066810-49067320	all_sites.1707	0	1	ENSMUSG00000080937	Gm13510	0.23	3.416	0	12.693
chr2:49341290-49341640	all_sites.1708	1	0	ENSMUSG00000069495	Epc2	2.422	0	6.115	0
chr2:49341920-49342480	all_sites.1709	1	0	ENSMUSG00000069495	Epc2	3.173	0.78	33.252	0
chr2:49509140-49509450	all_sites.1710	1	0	ENSMUSG00000026764	Kif5c	2.384	0.203	6.7	0
chr2:49624150-49624670	all_sites.1711	1	0	ENSMUSG00000026764	Kif5c	2.161	1.903	7.217	5.464
chr2:50186570-50186890	all_sites.1712	1	0	ENSMUSG00000026766,ENSMUSG00000085862	Mmadhc,Gm13483	3.363	1.088	23.024	0
chr2:51824740-51825080	all_sites.1713	1	0	ENSMUSG00000036249	Rbm43	1.649	0.472	5.755	0
chr2:52203970-52204290	all_sites.1714	0	1	ENSMUSG00000026950	Neb	0.448	3.795	1.155	15.754
chr2:52204800-52205170	all_sites.1715	0	1	ENSMUSG00000026950	Neb	1.746	3.451	5.931	12.199
chr2:52209240-52209720	all_sites.1716	1	0	ENSMUSG00000026950	Neb	2.491	0.675	15.155	1.035
chr2:52310010-52310320	all_sites.1717	0	1	ENSMUSG00000036093	Arl5a	0.705	2.89	0.687	12.874
chr2:52314770-52315060	all_sites.1718	1	0	ENSMUSG00000036093,ENSMUSG00000085315	Arl5a,A430018G15Rik	3.481	0.181	24.262	0
chr2:52587190-52587480	all_sites.1719	0	1	ENSMUSG00000017412	Cacnb4	0.707	3.453	0	6.414
chr2:52632040-52632690	all_sites.1720	1	0	ENSMUSG00000055371	Stam2	3.469	1.894	24.262	1.242
chr2:53081060-53082310	all_sites.1721	1	0	ENSMUSG00000026960,ENSMUSG00000061136	Arl6ip6,Prpf40a	2.754	0.262	31.358	3.062
chr2:57004250-57005520	all_sites.1722	1	0	ENSMUSG00000026826	Nr4a2	2.399	0.398	29.448	0
chr2:57006390-57007600	all_sites.1723	1	0	ENSMUSG00000026826	Nr4a2	3.087	0.58	57.383	0
chr2:57014060-57014480	all_sites.1724	1	0	ENSMUSG00000026826	Nr4a2	3.347	0.436	23.024	0
chr2:57071980-57072310	all_sites.1725	1	0	ENSMUSG00000086396	4930555B11Rik	2.818	1.769	7.559	0.644
chr2:57128200-57129120	all_sites.1726	1	0	ENSMUSG00000026827,ENSMUSG00000054181	Gpd2,A930012O16Rik	2.699	0.317	32.988	1.641
chr2:58019630-58020420	all_sites.1727	1	0	ENSMUSG00000053472	Gm13534	3.226	2.126	24.223	6.319
chr2:58025060-58025370	all_sites.1728	1	0	ENSMUSG00000026832	Cytip	2.217	0.462	7.34	0
chr2:58027700-58028000	all_sites.1729	1	0	ENSMUSG00000026832	Cytip	2.208	0.926	4.993	0.826
chr2:58043580-58044130	all_sites.1730	1	1	ENSMUSG00000026832	Cytip	1.819	4.235	8.939	118.648
chr2:58047000-58047280	all_sites.1731	1	0	ENSMUSG00000026832	Cytip	2.518	-0.022	11.843	0
chr2:58063150-58063690	all_sites.1732	0	1	ENSMUSG00000086862	Gm13546	0.599	3.5	0.711	9.189
chr2:58077700-58078050	all_sites.1733	1	0	ENSMUSG00000026832	Cytip	2.33	-0.391	9.574	0
chr2:58079590-58079940	all_sites.1734	1	0	ENSMUSG00000026832	Cytip	2.771	0.658	12.817	0
chr2:58479480-58479740	all_sites.1735	1	0	ENSMUSG00000026839	Upp2	2.464	0	5.522	0
chr2:58932680-58933000	all_sites.1736	1	0	ENSMUSG00000084250	Gm13550	2.626	0.063	18.827	0
chr2:58990820-58991170	all_sites.1737	1	0	ENSMUSG00000036641,ENSMUSG00000026991	Ccdc148,Pkp4	2.157	0.086	9.322	0
chr2:59304260-59304510	all_sites.1738	1	0	ENSMUSG00000026989	Dapl1	2.471	-0.224	12.256	0
chr2:59304820-59305100	all_sites.1739	0	1	ENSMUSG00000026989	Dapl1	1.922	4.107	5.713	27.069
chr2:59712570-59713100	all_sites.1740	1	0	ENSMUSG00000026988	Wdsub1	2.431	0.162	15.3	0
chr2:59955750-59956190	all_sites.1741	1	0	ENSMUSG00000026987	Baz2b	2.761	1.315	8.521	0
chr2:60040090-60040350	all_sites.1742	1	0	ENSMUSG00000026977,ENSMUSG00000026987	Marchf7,Baz2b	3.19	0.13	27.131	0
chr2:60053970-60054250	all_sites.1743	0	1	ENSMUSG00000026977	Marchf7	0.9	3.859	0.258	18.425
chr2:60109100-60109480	all_sites.1744	0	1	ENSMUSG00000080198	Rpl10a-ps4	1.356	4.441	1.108	19.766
chr2:60200530-60200850	all_sites.1745	1	0	ENSMUSG00000026980	Ly75	2.672	0	15.696	0
chr2:60213360-60213810	all_sites.1746	1	0	ENSMUSG00000026980	Ly75	2.88	0.468	9.515	0.644
chr2:60335070-60335340	all_sites.1747	1	0	ENSMUSG00000086578	Gm13583	2.712	1.027	8.112	0
chr2:60510020-60510550	all_sites.1748	1	0	ENSMUSG00000026971	Itgb6	2.318	0.251	5.459	0
chr2:60604870-60605160	all_sites.1749	1	0	ENSMUSG00000026970	Rbms1	2.654	3.283	7.325	20.894
chr2:60675590-60676050	all_sites.1750	0	1	ENSMUSG00000026970	Rbms1	1.399	4.414	5.522	110.001
chr2:60697610-60698020	all_sites.1751	1	0	ENSMUSG00000026970	Rbms1	2.542	0.832	12.467	0.226
chr2:60711170-60711440	all_sites.1752	1	0	ENSMUSG00000026970	Rbms1	2.303	0.435	4.009	0
chr2:61139470-61139880	all_sites.1753	1	0	ENSMUSG00000119486	Gm26422	2.312	-0.534	14.459	0
chr2:61175160-61175520	all_sites.1754	1	0	.	.	2.654	0.683	6.575	0
chr2:61304970-61305280	all_sites.1755	1	0	ENSMUSG00002076594	Gm56482	2.303	0	3.311	0
chr2:61314230-61314590	all_sites.1756	1	0	ENSMUSG00002076594	Gm56482	2.735	1.869	15.387	0.644
chr2:61320110-61320460	all_sites.1757	1	0	ENSMUSG00002076594	Gm56482	2.271	-0.139	11.559	0
chr2:61321170-61321490	all_sites.1758	1	0	ENSMUSG00002076594	Gm56482	2.544	0.042	14.459	0
chr2:61324600-61324910	all_sites.1759	1	0	ENSMUSG00002076594	Gm56482	1.91	0.28	6.079	0
chr2:61393730-61394000	all_sites.1760	1	0	ENSMUSG00000064289	Tank	2.519	-0.21	16.578	0
chr2:61408730-61409090	all_sites.1761	1	0	ENSMUSG00000064289	Tank	2.722	0	12.285	0
chr2:61423160-61423890	all_sites.1762	1	0	ENSMUSG00000064289	Tank	2.719	-0.168	25.371	0
chr2:61436120-61436470	all_sites.1763	1	0	ENSMUSG00000064289	Tank	2.58	0.212	17.472	0
chr2:61541820-61542290	all_sites.1764	1	0	ENSMUSG00000026914	Psmd14	2.385	0.697	9.037	0
chr2:62182380-62182730	all_sites.1765	0	1	ENSMUSG00000087518	Gm13561	-0.035	4.797	0	66.972
chr2:62221220-62221610	all_sites.1766	0	1	ENSMUSG00000035000	Dpp4	1.937	3.984	10.663	37.265
chr2:62271420-62271810	all_sites.1767	1	0	ENSMUSG00000087681	Gm13565	2.934	0.526	8.521	0
chr2:62476390-62476670	all_sites.1768	1	0	ENSMUSG00000026896	Ifih1	2.749	-0.074	12.285	0
chr2:62494450-62494740	all_sites.1769	1	0	ENSMUSG00000026893	Gca	2.343	0.009	5.152	0
chr2:65000810-65001200	all_sites.1770	1	0	.	.	2.401	0.226	4.874	0
chr2:65013070-65013340	all_sites.1771	1	0	.	.	2.499	0.437	19.822	0
chr2:65026050-65026300	all_sites.1772	0	1	ENSMUSG00000034903	Cobll1	1.245	3.793	2.288	12.501
chr2:65063480-65063780	all_sites.1773	0	1	ENSMUSG00000034903	Cobll1	0.401	4.87	0	42.045
chr2:65875040-65875410	all_sites.1774	0	1	ENSMUSG00000026994	Galnt3	0.28	3.432	0.046	8.013
chr2:65979070-65979710	all_sites.1775	1	1	ENSMUSG00000080728	Gm13616	1.115	3.055	9.14	47.782
chr2:66001500-66001810	all_sites.1776	0	1	ENSMUSG00000086671	Gm13618	-0.239	5.011	0	50.667
chr2:66015130-66015690	all_sites.1777	0	1	ENSMUSG00000086671	Gm13618	2.311	5.026	13.71	74.314
chr2:66037150-66037410	all_sites.1778	0	1	ENSMUSG00000086671	Gm13618	-0.293	3.808	0	18.133
chr2:68260820-68261250	all_sites.1779	1	1	ENSMUSG00000085182	Gm13596	2.26	3.954	10.754	74.844
chr2:68265000-68265290	all_sites.1780	1	0	ENSMUSG00000085182	Gm13596	1.967	-0.004	6.7	0
chr2:68301570-68301840	all_sites.1781	0	1	ENSMUSG00000085182	Gm13596	1.801	4.911	3.311	56.411
chr2:68691550-68692160	all_sites.1782	1	0	ENSMUSG00000027035	Cers6	2.377	0.673	7.559	0.644
chr2:68692730-68693160	all_sites.1783	1	0	ENSMUSG00000121250	Gm57462	2.206	0.042	4.848	0
chr2:68746110-68746360	all_sites.1784	1	0	ENSMUSG00000103747	Gm38236	2.35	-0.229	12.977	0
chr2:69036360-69036790	all_sites.1785	1	0	ENSMUSG00000005233	Spc25	3.817	0	52.944	0
chr2:69210710-69211040	all_sites.1786	1	0	ENSMUSG00000027068	Dhrs9	2.674	0.042	18.431	0
chr2:69477280-69477830	all_sites.1787	1	0	ENSMUSG00000063145	Bbs5	2.823	0.106	13.311	0
chr2:69543430-69544120	all_sites.1788	1	0	ENSMUSG00000027086	Fastkd1	3.82	-0.043	157.795	0
chr2:69552980-69553760	all_sites.1789	1	0	ENSMUSG00000042133	Ppig	2.507	-0.272	37.429	0
chr2:69605940-69606250	all_sites.1790	1	0	ENSMUSG00000070883	Ccdc173	1.735	0.026	3.384	0
chr2:69619840-69620160	all_sites.1791	1	0	ENSMUSG00000027088,ENSMUSG00000070883	Phospho2,Ccdc173	2.968	-0.116	29.104	0
chr2:69691550-69692220	all_sites.1792	1	0	ENSMUSG00000068882	Ssb	2.942	-0.181	33.58	0
chr2:69715720-69716310	all_sites.1793	1	0	ENSMUSG00000051730,ENSMUSG00000085735	Mettl5,Mettl5os	3.386	0.717	30.645	0
chr2:69727370-69727740	all_sites.1794	1	0	ENSMUSG00000044308	Ubr3	3.756	1.358	50.639	1.242
chr2:69728000-69728500	all_sites.1795	1	0	ENSMUSG00000044308	Ubr3	2.311	0	4.74	0
chr2:69825030-69825320	all_sites.1796	0	1	ENSMUSG00000044308	Ubr3	1.088	3.312	4.341	15.939
chr2:70491570-70492210	all_sites.1797	1	0	ENSMUSG00000014959,ENSMUSG00000097025	Gorasp2,Gm26558	2.92	0.734	64.51	1.035
chr2:70620590-70621070	all_sites.1798	0	1	ENSMUSG00000041997	Tlk1	1.56	3.899	11.767	51.573
chr2:70655490-70655820	all_sites.1799	1	0	ENSMUSG00000041997	Tlk1	3.074	1.085	13.525	0
chr2:70665580-70665840	all_sites.1800	0	1	ENSMUSG00000041997	Tlk1	-0.706	3.378	0	18.649
chr2:70675370-70675690	all_sites.1801	1	0	ENSMUSG00000082303	Gm13633	2.288	0.367	13.608	0
chr2:70682580-70682870	all_sites.1802	0	1	ENSMUSG00000082303	Gm13633	2.428	3.512	7.296	11.727
chr2:70705500-70705890	all_sites.1803	0	1	ENSMUSG00000085868	Gm13632	1.244	2.865	7.436	12.562
chr2:70885790-70886410	all_sites.1804	1	0	ENSMUSG00000041966,ENSMUSG00000041975	Dcaf17,Mettl8	4.056	0.653	98.508	0
chr2:70962380-70962770	all_sites.1805	0	1	ENSMUSG00000027015	Cybrd1	-0.479	4.944	0	55.983
chr2:71041830-71042390	all_sites.1806	1	0	ENSMUSG00000027012	Dync1i2	3.962	0.083	136.318	0
chr2:71104760-71105160	all_sites.1807	1	0	ENSMUSG00000027010	Slc25a12	2.476	-0.045	20.142	0
chr2:71157560-71157930	all_sites.1808	1	0	ENSMUSG00000027010	Slc25a12	3.104	1.834	27.503	1.067
chr2:71197250-71198240	all_sites.1809	1	0	ENSMUSG00000027010	Slc25a12	2.44	0.65	29.343	0
chr2:71219270-71219880	all_sites.1810	1	0	ENSMUSG00000027018	Hat1	3.816	0.372	61.898	0
chr2:71283450-71283990	all_sites.1811	1	0	ENSMUSG00000041921	Metap1d	2.494	0.087	23.629	0
chr2:71474340-71474660	all_sites.1812	1	0	.	.	2.806	1.538	14.672	0.782
chr2:71644380-71644670	all_sites.1813	1	0	ENSMUSG00000027111	Itga6	2.347	-0.583	12.198	0
chr2:71703220-71704200	all_sites.1814	1	0	ENSMUSG00000006494	Pdk1	2.678	0.334	52.071	0
chr2:71947510-71947850	all_sites.1815	1	0	ENSMUSG00000049044	Rapgef4	2.654	1.447	6.348	0
chr2:72000960-72001250	all_sites.1816	1	0	ENSMUSG00000049044	Rapgef4	2.655	0.585	14.592	0
chr2:72001600-72001860	all_sites.1817	1	0	ENSMUSG00000049044	Rapgef4	2.071	0	8.179	0
chr2:72112290-72112710	all_sites.1818	1	0	ENSMUSG00000004085	Map3k20	2.774	1.908	26.346	2.84
chr2:72113000-72113570	all_sites.1819	1	1	ENSMUSG00000004085	Map3k20	2.036	2.289	19.482	25.722
chr2:72158800-72159180	all_sites.1820	1	0	ENSMUSG00002076570	Gm56014	2.653	1.491	6.614	0.644
chr2:72306180-72306680	all_sites.1821	1	0	ENSMUSG00000055612	Cdca7	2.576	1.343	8.329	1.113
chr2:72323400-72323730	all_sites.1822	1	1	ENSMUSG00000055612	Cdca7	2.348	3.901	11.279	36.943
chr2:72330710-72330960	all_sites.1823	1	0	ENSMUSG00000055612	Cdca7	2.615	0.175	10.353	0
chr2:72668480-72669060	all_sites.1824	1	0	ENSMUSG00000085427	6430710C18Rik	2.685	-0.217	44.046	0
chr2:72671640-72671900	all_sites.1825	1	0	ENSMUSG00000085427	6430710C18Rik	3.087	0.455	21.24	0
chr2:72685490-72685990	all_sites.1826	1	0	ENSMUSG00000085427	6430710C18Rik	2.853	1.387	22.694	0.647
chr2:72688130-72688400	all_sites.1827	0	1	ENSMUSG00000085427	6430710C18Rik	0.475	3.533	0	46.899
chr2:72698590-72699060	all_sites.1828	1	0	.	.	3.127	0	28.968	0
chr2:72809300-72809990	all_sites.1829	1	0	ENSMUSG00000063714,ENSMUSG00000027109	Sp3os,Sp3	3.019	0.89	13.314	0.644
chr2:72810130-72811430	all_sites.1830	1	0	ENSMUSG00000027109	Sp3	2.97	0.285	24.55	0
chr2:72826000-72826460	all_sites.1831	1	0	ENSMUSG00000063714	Sp3os	2.506	0.222	8.43	0
chr2:72827400-72827660	all_sites.1832	1	0	ENSMUSG00000063714	Sp3os	2.465	0	8.106	0
chr2:72842940-72843260	all_sites.1833	1	0	ENSMUSG00000063714	Sp3os	2.976	1.505	22.272	0.095
chr2:73044610-73045090	all_sites.1834	1	0	ENSMUSG00000027108	Ola1	3.358	0.286	53.511	0
chr2:73142800-73143200	all_sites.1835	1	0	ENSMUSG00000041777,ENSMUSG00000008226	Cir1,Scrn3	2.889	-0.345	55.778	0
chr2:73216470-73217430	all_sites.1836	1	0	ENSMUSG00000041762,ENSMUSG00000087176	Gpr155,D230022J07Rik	3.468	0.707	55.529	0.411
chr2:73279350-73279630	all_sites.1837	1	0	ENSMUSG00000075284	Wipf1	2.674	0	6.663	0
chr2:73280650-73281140	all_sites.1838	1	0	ENSMUSG00000075284	Wipf1	2.447	0.261	12.467	0
chr2:73282900-73283170	all_sites.1839	0	1	ENSMUSG00000075284	Wipf1	1.683	3.68	4.314	26.661
chr2:73284130-73284420	all_sites.1840	1	0	ENSMUSG00000075284	Wipf1	2.762	0.744	16.741	0
chr2:73294160-73294460	all_sites.1841	1	0	ENSMUSG00000086069	Gm13708	2.601	-0.124	11.032	0
chr2:73297450-73297940	all_sites.1842	1	0	ENSMUSG00000086069	Gm13708	2.655	0.929	17.748	0.644
chr2:73300330-73301100	all_sites.1843	1	0	ENSMUSG00000086069	Gm13708	2.699	0.414	20.313	0
chr2:73315450-73316220	all_sites.1844	1	1	ENSMUSG00000075284	Wipf1	2.471	1.668	11.042	17.553
chr2:73316640-73316930	all_sites.1845	1	0	ENSMUSG00000075284	Wipf1	2.247	1.166	5.152	0.151
chr2:73698110-73698450	all_sites.1846	1	0	ENSMUSG00000027104	Atf2	3.514	1.391	48.504	2.695
chr2:73722760-73723830	all_sites.1847	1	0	ENSMUSG00000027104	Atf2	3.747	0.158	90.288	0
chr2:73741400-73742020	all_sites.1848	1	0	ENSMUSG00000018770	Atp5g3	3.214	0.674	29.448	0
chr2:74409200-74409500	all_sites.1849	1	0	ENSMUSG00000009207,ENSMUSG00000087205	Lnpk,4930445N08Rik	2.726	0.611	17.256	0
chr2:74655960-74656440	all_sites.1850	1	0	ENSMUSG00000027099	Mtx2	2.15	-0.216	8.106	0
chr2:75419020-75419460	all_sites.1851	0	1	ENSMUSG00000082152	Gm13655	1.42	4.521	1.108	28.938
chr2:75430790-75431260	all_sites.1852	0	1	ENSMUSG00000082152	Gm13655	2.486	4.922	11.563	70.569
chr2:75489050-75490460	all_sites.1853	1	0	ENSMUSG00000059005,ENSMUSG00000093242,ENSMUSG00000120684	Hnrnpa3,Gm24574,Gm39859	2.964	0.255	126.614	0
chr2:75500130-75500430	all_sites.1854	1	0	ENSMUSG00000059005	Hnrnpa3	2.824	1.718	7.559	0.644
chr2:75513300-75513550	all_sites.1855	1	0	ENSMUSG00002075749	Gm56200	2.412	-0.234	19.376	0
chr2:75515760-75516220	all_sites.1856	1	0	ENSMUSG00002075749	Gm56200	2.377	0.236	19.949	0
chr2:75533850-75534560	all_sites.1857	1	0	ENSMUSG00000015839	Nfe2l2	2.994	0.64	11.279	0
chr2:75534670-75535270	all_sites.1858	1	0	ENSMUSG00000015839,ENSMUSG00000087222	Nfe2l2,E030042O20Rik	3.524	0.328	49.352	0
chr2:75655990-75656450	all_sites.1859	0	1	ENSMUSG00000082187	Gm13670	-0.877	3.365	0	41.804
chr2:75662290-75663000	all_sites.1860	1	0	ENSMUSG00000042410	Agps	2.697	-0.148	30.471	0
chr2:75768730-75769120	all_sites.1861	1	0	ENSMUSG00000075273	Ttc30b	3.233	0.009	33.898	0
chr2:75811990-75812500	all_sites.1862	1	0	ENSMUSG00000075271	Ttc30a1	3.082	0.248	61.261	0
chr2:75815640-75815910	all_sites.1863	0	1	ENSMUSG00000075271	Ttc30a1	1.411	3.446	1.76	10.881
chr2:75862040-75862380	all_sites.1864	1	0	ENSMUSG00000075270	Pde11a	2.203	0.655	10.935	0.256
chr2:76045310-76045860	all_sites.1865	1	1	ENSMUSG00000075270	Pde11a	2.454	2.11	14.057	18.065
chr2:76054100-76054410	all_sites.1866	1	0	ENSMUSG00000075270	Pde11a	2.114	0.001	4.874	0
chr2:76200210-76200490	all_sites.1867	1	0	ENSMUSG00000042369	Rbm45	3.125	1.788	12.624	3.104
chr2:76478200-76478470	all_sites.1868	1	0	ENSMUSG00000002731	Prkra	2.484	0.222	4.009	0
chr2:76503280-76503660	all_sites.1869	1	0	ENSMUSG00000002732	Fkbp7	2.969	0.269	13.71	0
chr2:76505340-76505750	all_sites.1870	1	0	ENSMUSG00000002733	Plekha3	3.041	1.095	13.71	0
chr2:77776440-77776900	all_sites.1871	1	0	ENSMUSG00000027014	Cwc22	2.864	-0.651	96.459	0
chr2:78690420-78690670	all_sites.1872	1	0	ENSMUSG00000027011	Ube2e3	2.372	1.763	10.117	1.113
chr2:78698780-78699120	all_sites.1873	1	0	ENSMUSG00000027011	Ube2e3	3.006	0.301	15.432	0
chr2:78791990-78792350	all_sites.1874	1	0	ENSMUSG00000102286	Gm37004	1.844	0.79	7.104	1.526
chr2:78811210-78811550	all_sites.1875	1	0	ENSMUSG00000120236	Gm57418	2.598	0.051	6.749	0
chr2:78840130-78840430	all_sites.1876	1	0	ENSMUSG00000083950	Gm14466	2.054	0	6.749	0
chr2:78880150-78880420	all_sites.1877	0	1	ENSMUSG00000080984	Gm14469	-0.146	3.635	0	14.744
chr2:78952810-78953130	all_sites.1878	1	0	ENSMUSG00000121035	Gm35748	2.858	-0.03	13.429	0
chr2:78954660-78954910	all_sites.1879	1	0	ENSMUSG00000121035	Gm35748	3.141	1.441	20.111	1.007
chr2:79068520-79068770	all_sites.1880	0	1	ENSMUSG00000027009	Itga4	-0.232	3.112	0	11.677
chr2:79080270-79080570	all_sites.1881	0	1	ENSMUSG00000027009	Itga4	-0.696	3.401	0	28.163
chr2:79085490-79085860	all_sites.1882	1	0	ENSMUSG00000027009	Itga4	2.205	0.376	4.696	0
chr2:79385830-79386120	all_sites.1883	1	0	.	.	3.062	0.177	21.35	0
chr2:79465280-79465890	all_sites.1884	1	0	ENSMUSG00000027007	Itprid2	2.856	-0.205	48.229	0
chr2:80145700-80146200	all_sites.1885	1	0	ENSMUSG00000027006	Dnajc10	2.967	-0.314	36.601	0
chr2:80292210-80292510	all_sites.1886	0	1	ENSMUSG00000027004	Frzb	1.142	3.829	0.539	19.08
chr2:80447220-80447640	all_sites.1887	1	0	ENSMUSG00000027001,ENSMUSG00000026999	Dusp19,Nup35	2.494	-0.093	16.271	0
chr2:80469000-80469350	all_sites.1888	1	0	ENSMUSG00000026999	Nup35	3.124	1.358	21.021	1.242
chr2:83474550-83475080	all_sites.1889	1	0	ENSMUSG00000027091	Zc3h15	2.941	-0.469	65.561	0
chr2:83525600-83526080	all_sites.1890	1	0	ENSMUSG00000085450	Gm13686	2.427	-0.207	21.843	0
chr2:83531100-83531500	all_sites.1891	1	0	ENSMUSG00000085450	Gm13686	2.017	-0.351	21.146	0
chr2:83553350-83553610	all_sites.1892	0	1	ENSMUSG00000027087	Itgav	0.73	3.357	1.176	7.812
chr2:83554240-83555090	all_sites.1893	1	0	ENSMUSG00000027087	Itgav	3.035	0.269	12.624	0
chr2:83575730-83576100	all_sites.1894	0	1	ENSMUSG00000081801	Dnmt3l-ps1	-0.511	4.571	0	59.375
chr2:83850240-83850560	all_sites.1895	0	1	ENSMUSG00000084359	Gm13692	0.204	3.683	0.013	15.606
chr2:83897170-83897460	all_sites.1896	0	1	ENSMUSG00000084359	Gm13692	0.612	4.122	0	29.45
chr2:83931240-83931490	all_sites.1897	0	1	ENSMUSG00000081980	Gm13702	0.817	3.806	0.412	29.625
chr2:84051370-84052010	all_sites.1898	1	1	.	.	1.574	2.31	10.55	6.963
chr2:84052290-84052700	all_sites.1899	1	0	.	.	2.757	-0.184	15.538	0
chr2:84255520-84255810	all_sites.1900	1	0	ENSMUSG00000059588	Calcrl	2.395	1.962	17.496	10.399
chr2:84312130-84312570	all_sites.1901	1	0	ENSMUSG00000027082	Tfpi	3.508	0.102	58.879	0
chr2:84500670-84501320	all_sites.1902	1	0	ENSMUSG00000076437	Selenoh	2.784	0.282	17.79	0
chr2:84508050-84508910	all_sites.1903	1	0	ENSMUSG00000050043,ENSMUSG00000027080,ENSMUSG00000101645	Tmx2,Med19,Gm28635	3.156	0.663	57.008	5.809
chr2:84544340-84544630	all_sites.1904	0	1	ENSMUSG00000034075	Zdhhc5	0.5	3.471	0	9.604
chr2:84545080-84546470	all_sites.1905	1	0	ENSMUSG00000034075	Zdhhc5	3.118	0.131	82.075	0
chr2:84557480-84558230	all_sites.1906	1	0	ENSMUSG00000027079	Clp1	4.042	-0.113	230.673	0
chr2:84609670-84609980	all_sites.1907	1	0	ENSMUSG00000023224	Serping1	3.451	3.024	29.448	11.936
chr2:84630620-84630970	all_sites.1908	1	0	ENSMUSG00000121173	Gm57447	2.55	0.252	6.037	0
chr2:84657060-84657490	all_sites.1909	1	0	ENSMUSG00000027076	Timm10	3.456	0.168	42.476	0
chr2:84844060-84844330	all_sites.1910	1	0	ENSMUSG00000027071	P2rx3	2.907	0.521	11.546	0
chr2:84867290-84867850	all_sites.1911	1	0	ENSMUSG00000027067,ENSMUSG00000027071	Ssrp1,P2rx3	3.342	0.012	32.417	0
chr2:84877800-84878590	all_sites.1912	1	0	ENSMUSG00000033955	Tnks1bp1	3.53	0.483	60.384	0
chr2:90225350-90225660	all_sites.1913	1	0	ENSMUSG00000082980	Or4x13	2.537	1.013	36.74	0
chr2:90305170-90305460	all_sites.1914	1	0	ENSMUSG00000025314	Ptprj	2.661	-0.17	19.415	0
chr2:90319000-90319380	all_sites.1915	1	0	ENSMUSG00000085471	4933423P22Rik	2.31	-0.023	5.051	0
chr2:90373010-90373670	all_sites.1916	1	0	ENSMUSG00000025314	Ptprj	3.319	0.412	50.782	0.644
chr2:90393760-90394020	all_sites.1917	1	0	ENSMUSG00000025314	Ptprj	2.437	0.756	3.975	0.614
chr2:90410730-90411130	all_sites.1918	1	0	ENSMUSG00000025314	Ptprj	2.778	0.133	6.464	0
chr2:90509390-90510030	all_sites.1919	1	0	ENSMUSG00000051329	Nup160	3.152	0.142	70.925	0
chr2:90575420-90576100	all_sites.1920	1	0	ENSMUSG00000008200	Fnbp4	3.604	0.336	97.376	0
chr2:90677250-90677990	all_sites.1921	1	0	ENSMUSG00000027282	Mtch2	3.381	0.825	72.816	0
chr2:90770560-90771660	all_sites.1922	1	0	ENSMUSG00000005506	Celf1	2.98	0.887	24.262	0.614
chr2:90872990-90873390	all_sites.1923	1	0	ENSMUSG00000002104	Rapsn	2.222	2.129	8.106	2.814
chr2:90884110-90884830	all_sites.1924	1	0	ENSMUSG00000002102,ENSMUSG00000086495	Psmc3,Gm13778	2.888	-0.276	59.484	0
chr2:90900450-90901150	all_sites.1925	1	0	ENSMUSG00000002105,ENSMUSG00000120441	Slc39a13,Gm57424	3.384	0.725	51.784	1.991
chr2:91012410-91012710	all_sites.1926	1	0	ENSMUSG00000040687	Madd	2.327	-0.007	5.713	0
chr2:91012930-91013890	all_sites.1927	1	0	ENSMUSG00000040687	Madd	3.449	0.337	60.789	0
chr2:91032990-91033330	all_sites.1928	1	0	ENSMUSG00000002103,ENSMUSG00000086206,ENSMUSG00000002108	Acp2,Gm13783,Nr1h3	3.172	0.357	29.666	0
chr2:91067090-91067720	all_sites.1929	1	0	ENSMUSG00000002109,ENSMUSG00000120340	Ddb2,A330069E16Rik	2.689	-0.179	21.61	0
chr2:91095280-91095830	all_sites.1930	1	0	ENSMUSG00000027255	Arfgap2	3.092	-0.193	43.836	0
chr2:91356880-91357500	all_sites.1931	1	0	ENSMUSG00000040549	Ckap5	2.801	-0.033	15.675	0
chr2:91480080-91480800	all_sites.1932	1	0	ENSMUSG00000027247,ENSMUSG00000075040	Arhgap1,Zfp408	2.711	0.532	40.384	0.841
chr2:91526430-91526900	all_sites.1933	1	0	ENSMUSG00000027244	Atg13	2.023	-0.072	6.7	0
chr2:91540850-91541590	all_sites.1934	1	0	ENSMUSG00000027244,ENSMUSG00000027243	Atg13,Harbi1	3.185	-0.01	61.061	0
chr2:91560260-91561100	all_sites.1935	1	0	ENSMUSG00000040506	Ambra1	3.035	0.638	26.974	0.603
chr2:91665370-91665720	all_sites.1936	1	0	ENSMUSG00000040506	Ambra1	2.352	1.079	14.862	0.644
chr2:91752110-91752580	all_sites.1937	1	0	ENSMUSG00000075036	Gm10805	2.91	0.051	12.624	0
chr2:91754250-91754650	all_sites.1938	1	0	ENSMUSG00000040495	Chrm4	2.582	0.814	6.413	0
chr2:91774680-91774950	all_sites.1939	1	0	ENSMUSG00000098651	Mir6999	2.349	1.854	6.575	1.242
chr2:91778020-91778320	all_sites.1940	1	0	ENSMUSG00000095332	Gm9821	2.457	0.017	9.826	0
chr2:91787530-91787780	all_sites.1941	1	0	ENSMUSG00000040479	Dgkz	2.579	0.589	8.382	0
chr2:91792760-91793030	all_sites.1942	1	0	ENSMUSG00000040479	Dgkz	2.194	0	13.868	0
chr2:91793840-91794350	all_sites.1943	1	0	ENSMUSG00000040479	Dgkz	3.061	-0.001	35.606	0
chr2:91814750-91815050	all_sites.1944	1	0	ENSMUSG00000040479	Dgkz	2.682	3.521	4.848	12.721
chr2:91838680-91839010	all_sites.1945	1	0	ENSMUSG00000027230	Creb3l1	3.68	0.457	33.288	0
chr2:91885730-91886050	all_sites.1946	1	0	ENSMUSG00000121001	Gm57461	2.719	2.35	15.387	3.222
chr2:92022210-92022490	all_sites.1947	1	0	ENSMUSG00000088639	Mir1955	3.747	1.814	98.099	2.501
chr2:92205400-92206000	all_sites.1948	1	0	ENSMUSG00000027222,ENSMUSG00000040434	Pex16,Large2	3.4	-0.204	60.797	0
chr2:92264070-92264840	all_sites.1949	1	0	ENSMUSG00000068742	Cry2	2.975	0.468	44.997	0.614
chr2:92289590-92290260	all_sites.1950	1	0	ENSMUSG00000049922	Slc35c1	2.504	0.564	29.104	0.782
chr2:92458110-92458370	all_sites.1951	1	0	ENSMUSG00000027221	Chst1	2.375	0	3.217	0
chr2:92824910-92825410	all_sites.1952	1	0	ENSMUSG00000075028	Prdm11	2.274	0	8.939	0
chr2:92875610-92876250	all_sites.1953	1	0	ENSMUSG00000075028	Prdm11	2.823	1.003	19.872	0.644
chr2:93017680-93018000	all_sites.1954	1	0	ENSMUSG00000068735	Trp53i11	2.875	0.271	10.226	0
chr2:93241580-93241860	all_sites.1955	1	0	ENSMUSG00000085852	Gm13807	2.823	0.354	11.631	0
chr2:93243680-93243990	all_sites.1956	1	0	ENSMUSG00000027215	Cd82	2.289	-0.167	10.963	0
chr2:93254810-93255590	all_sites.1957	1	0	ENSMUSG00000099238	Mir7001	2.913	2.675	47.925	29.284
chr2:93258100-93258620	all_sites.1958	1	0	ENSMUSG00000099238	Mir7001	2.681	0.636	9.826	2.373
chr2:93284600-93285320	all_sites.1959	1	0	ENSMUSG00000075025	Gm10804	2.493	1.006	22.147	19.907
chr2:93291410-93291790	all_sites.1960	1	0	ENSMUSG00000027215	Cd82	3.048	0.139	23.149	0
chr2:93292300-93293120	all_sites.1961	1	0	ENSMUSG00000027215	Cd82	2.763	0.567	47.128	0
chr2:93301520-93301970	all_sites.1962	0	1	ENSMUSG00000075025	Gm10804	1.508	3.919	1.281	35.853
chr2:93652540-93653000	all_sites.1963	1	0	ENSMUSG00000027198	Ext2	2.505	-0.041	10.663	0
chr2:93680100-93680410	all_sites.1964	1	0	ENSMUSG00000040272	Accs	2.621	0.386	6.413	0
chr2:93810050-93810440	all_sites.1965	1	0	ENSMUSG00000027196	Alkbh3os1	2.564	0.758	14.782	4.054
chr2:93840890-93841310	all_sites.1966	1	0	ENSMUSG00000040174	Alkbh3	2.58	2.15	20.54	6.446
chr2:93972750-93973070	all_sites.1967	1	0	ENSMUSG00000027195	Hsd17b12	2.244	0.194	5.522	0
chr2:93988040-93988800	all_sites.1968	1	0	ENSMUSG00000027195	Hsd17b12	3.667	-0.03	85.982	0
chr2:94004000-94004330	all_sites.1969	1	1	ENSMUSG00000075020	Mir670hg	2.695	4.071	12.671	29.41
chr2:94009090-94009520	all_sites.1970	1	0	ENSMUSG00000075020	Mir670hg	2.789	0.726	54.552	0.348
chr2:94190950-94191240	all_sites.1971	0	1	ENSMUSG00000027194	Ttc17	-0.279	3.313	0	10.399
chr2:94236620-94237290	all_sites.1972	1	0	ENSMUSG00000027194,ENSMUSG00000045464	Ttc17,2810002D19Rik	3.132	0.288	29.343	0
chr2:94268170-94268700	all_sites.1973	1	0	ENSMUSG00000027193	Api5	3.734	2.341	66.481	3.104
chr2:101467540-101467810	all_sites.1974	0	1	ENSMUSG00000027165	Iftap	1.692	3.42	3.311	6.243
chr2:101508500-101509010	all_sites.1975	1	0	ENSMUSG00000027164	Traf6	3.204	0.245	21.55	0
chr2:101509550-101510030	all_sites.1976	1	0	ENSMUSG00000027164	Traf6	2.65	0.051	10.663	0
chr2:101586560-101586950	all_sites.1977	1	0	ENSMUSG00000032841	Prr5l	2.21	0.368	5.713	0
chr2:101592330-101592690	all_sites.1978	0	1	ENSMUSG00000032841	Prr5l	1.346	3.2	3.848	11.018
chr2:101626870-101627180	all_sites.1979	1	0	ENSMUSG00000032841	Prr5l	2.013	0.517	4.646	0
chr2:101627340-101627990	all_sites.1980	1	0	ENSMUSG00000032841	Prr5l	2.622	0.025	16.93	0
chr2:101660910-101661180	all_sites.1981	0	1	ENSMUSG00000032841	Prr5l	-0.213	3.796	0	11.525
chr2:101716400-101716710	all_sites.1982	1	0	ENSMUSG00000027163	Commd9	2.584	0.594	26.072	2.986
chr2:102230820-102231130	all_sites.1983	1	0	ENSMUSG00000027189	Trim44	2.31	0.492	8.033	0
chr2:102231300-102231750	all_sites.1984	1	0	ENSMUSG00000027189	Trim44	2.982	1.296	10.717	0.558
chr2:102531760-102532070	all_sites.1985	1	0	ENSMUSG00000005089	Slc1a2	1.843	0.602	7.678	1.035
chr2:102563540-102563910	all_sites.1986	1	0	ENSMUSG00000087185	Gm13872	2.009	-0.347	10.143	0
chr2:102643170-102643420	all_sites.1987	1	0	.	.	2.525	0.545	14.058	0
chr2:102659620-102659930	all_sites.1988	1	0	.	.	2.983	0.068	44.493	0
chr2:102683610-102683970	all_sites.1989	1	0	ENSMUSG00000119260	Gm23731	2.918	0.797	11.563	0
chr2:102785590-102785850	all_sites.1990	1	0	.	.	2.917	0	9.988	0
chr2:102787150-102787660	all_sites.1991	1	0	.	.	3.241	0.434	47.96	0
chr2:102805960-102806280	all_sites.1992	0	1	.	.	-1.19	2.805	0	7.386
chr2:102809880-102810140	all_sites.1993	0	1	.	.	1.744	3.699	4.009	11.525
chr2:102811260-102811670	all_sites.1994	1	0	.	.	2.386	0.979	12.66	0.614
chr2:102811830-102812370	all_sites.1995	1	1	.	.	2.335	3.183	25.293	18.281
chr2:102829370-102829930	all_sites.1996	1	0	.	.	1.766	0.07	8.612	0.651
chr2:102903620-102904080	all_sites.1997	1	0	ENSMUSG00000010911,ENSMUSG00000010914	Apip,Pdhx	3.049	0.863	35.157	0.925
chr2:103315290-103315780	all_sites.1998	1	0	ENSMUSG00000027187	Cat	2.805	0.387	17.067	0.644
chr2:103396250-103396880	all_sites.1999	1	0	ENSMUSG00000032724	Abtb2	2.768	0.582	19.391	0
[truncated: 16,787 more rows]
